# Supplementary material for: Ribociclib Induces Broad Chemotherapy Resistance and EGFR Dependency in ESR1 Wildtype and Mutant Breast Cancer
Source: Cancers (Basel). 2021 Dec 16;13(24):6314. doi: 10.3390/cancers13246314 (PMC8699146; doi:10.3390/cancers13246314)
Supplement: Supplementary file 1 [file cancers-13-06314-s001.zip]

Archive with 3 entries (3 files):
- Supplementary Figures .pdf
- Supplementary Table S1.csv
- Supplementary Table S2.csv
