# Supplementary material for: Ribociclib Induces Broad Chemotherapy Resistance and EGFR Dependency in ESR1 Wildtype and Mutant Breast Cancer
Source: Cancers (Basel). 2021 Dec 16;13(24):6314. doi: 10.3390/cancers13246314 (PMC8699146; doi:10.3390/cancers13246314)
Supplement: Supplementary file 1 [file cancers-13-06314-s001.zip › Supplementary Table S1.csv]

libPlate	libWell	libPlateDescr	type	Name	Supplier	Reagent_Source_ID	Catalog_Number	Class	Enzyme	Action	Selectivity	CAS_Number	Target	Description	Pathway	untreated_MutA_Rep1	untreated_MutA_Rep2	untreated_MutA_Rep3	untreated_MutB_Rep1	untreated_MutB_Rep2	untreated_MutB_Rep3	ribociclib_MutA_Rep1	ribociclib_MutA_Rep2	ribociclib_MutA_Rep3	ribociclib_MutB_Rep1	ribociclib_MutB_Rep2	ribociclib_MutB_Rep3	untreated_MutA_mean	ribociclib_MutA_mean	untreated_MutB_mean	ribociclib_MutB_mean
lp4	C15	Lopac_4	x	BF-170 hydrochloride		977	B 4311	Neurodegeneration		Binder	Tau			Exhibits 3-fold greater binding affinity to tau than amyloid beta fibrils. Does not inhibit amyloid beta.		0,728	0,729	0,807	0,565	0,58	0,546	0,287	0,216	0,188	0,266	0,222	0,251	0,755	0,23	0,564	0,246
lp5	K05	ke1	x	Gefitinib (ZD1839)	NA	NA	S1025	NA	NA	NA	NA	184475-35-2	EGFR	NA	Protein Tyrosine Kinase	0,765	0,952	0,896	0,89	1,01	1,01	0,635	0,661	0,671	0,564	0,647	0,705	0,871	0,656	0,97	0,639
lp5	M20	ke1	x	AST-1306	NA	NA	S2185	NA	NA	NA	NA	1050500-29-2	EGFR	NA	Protein Tyrosine Kinase	0,873	0,861	0,856	0,992	0,834	0,926	0,487	0,428	0,504	0,422	0,378	0,392	0,863	0,473	0,917	0,397
lp5	N04	ke1	x	TAE226 (NVP-TAE226)	NA	NA	S2820	NA	NA	NA	NA	761437-28-9	FAK	NA	Angiogenesis	0,481	0,508	0,727	0,546	0,509	0,619	0,408	0,319	0,348	0,225	0,224	0,241	0,572	0,358	0,558	0,23
lp6	I05	ke2	x	Osimertinib (AZD9291)	NA	NA	S7297	NA	NA	NA	NA	1421373-65-0	EGFR	NA	Protein Tyrosine Kinase	0,803	0,792	0,791	0,915	0,953	0,942	0,457	0,486	0,463	0,651	0,657	0,65	0,795	0,469	0,937	0,653
lp8	D04	nci_2019	x	Vandetanib	NA	NA	NA	NA	NA	NA	NA	NA	NA	NA	NA	0,52	0,474	0,449	0,692	0,78	NA	0,54	0,479	0,52	0,407	0,392	0,45	0,481	0,513	0,736	0,416
lp2	D20	Lopac_2	x	GR 125487 sulfamate salt		579	G 6043	Serotonin		Antagonist	5-HT4			5-HT4 serotonin receptor antagonist.		1,11	1,06	1,02	0,974	0,962	1,01	0,854	0,953	0,808	0,981	0,968	0,955	1,063	0,872	0,982	0,968
lp2	E07	Lopac_2	x	1-(m-Chlorophenyl)-biguanide hydrochloride		343	C-144	Serotonin		Agonist	5-HT3			5-HT3 serotonergic receptor agonist		0,985	0,972	1,05	0,99	0,9	0,987	0,684	0,734	0,976	0,865	0,954	0,974	1,002	0,798	0,959	0,931
lp2	E09	Lopac_2	x	Tocainide hydrochloride		344	T0202	Dopamine		Blocker	Reuptake			Dopamine reuptake blocker.		0,988	1,05	1,07	0,864	1	1	0,689	0,792	1,04	0,988	0,975	0,96	1,036	0,84	0,955	0,974
lp2	E11	Lopac_2	x	DNQX		345	D 0540	Glutamate		Antagonist	Kainate/quisqualate			Potent, competitive kainate/quisqualate glutamate receptor antagonist		0,991	0,981	1,03	1,07	0,972	1,02	0,63	0,585	1,04	0,901	0,953	0,978	1,001	0,752	1,021	0,944
lp2	F08	Lopac_2	x	Haloperidol		583	H 1512	Dopamine		Antagonist	D2/D1			Dopamine receptor antagonist; antipsychotic		0,925	1,01	1	0,617	0,699	1,06	0,619	0,668	0,959	0,818	0,893	0,882	0,978	0,749	0,792	0,864
lp2	F20	Lopac_2	x	IEM-1460		589	I 0154	Glutamate		Inhibitor	AMPA			Selective inhibitor of a subtype of AMPA glutamate receptors (Ca2+ permeable, lacking GluR2 subunits)		0,921	1,03	1,08	0,994	0,929	0,988	0,734	0,739	0,929	0,992	0,864	0,949	1,01	0,801	0,97	0,935
lp2	G06	Lopac_2	x	Dicyclomine hydrochloride		432	D 7909	Cholinergic		Antagonist	Muscarinic			Competitive muscarinic acetylcholine receptor antagonist		0,917	0,975	1,03	0,941	1,03	1,11	0,673	0,742	0,914	0,93	0,955	1	0,974	0,776	1,027	0,962
lp2	G07	Lopac_2	x	2-Chloroadenosine triphosphate tetrasodium		353	C-145	P2 Receptor		Agonist	P2Y			P2Y receptor agonist		0,919	0,882	0,986	0,889	0,884	0,998	0,67	0,596	0,825	0,893	0,903	0,918	0,929	0,697	0,924	0,905
lp2	G08	Lopac_2	x	(Z)-Guggulsterone		433	G 5168	Lipid Signaling		Antagonist	FRX			Bile acid receptor (FRX) antagonist. Has cholesterol lowering activity.		1,17	1,17	1,17	0,951	1,16	1,26	0,81	0,882	1,18	1,07	1,1	1,13	1,17	0,957	1,124	1,1
lp2	G17	Lopac_2	x	Desipramine hydrochloride		358	D 3900	Adrenoceptor		Inhibitor	Uptake			Antidepressant		1,02	0,851	0,975	0,965	0,801	1,04	0,606	0,686	0,826	0,969	0,783	0,955	0,949	0,706	0,935	0,902
lp2	G19	Lopac_2	x	(-)-alpha-Methylnorepinephrine		359	D 5290	Adrenoceptor		Agonist				Active enantiomer; adrenoceptor agonist; vasoconstrictor; antihypertensive		0,96	0,95	0,92	0,919	0,867	0,918	0,871	0,47	0,902	0,97	0,909	0,864	0,943	0,748	0,901	0,914
lp2	G21	Lopac_2	x	2',3'-dideoxycytidine		360	D 5782	Immune System	Enzyme	Inhibitor	Reverse Transcriptase			Nucleoside analog; reverse transcriptase inhibitor; antiviral		1,07	0,999	0,982	1,04	0,937	0,993	0,658	0,82	0,821	0,959	0,936	0,978	1,017	0,766	0,99	0,958
lp2	G22	Lopac_2	x	Etazolate hydrochloride		440	E 1896	Adenosine	Enzyme	Inhibitor	Phosphodiesterase			Phosphodiesterase inhibitor		1,08	1,09	1,05	0,996	0,977	1,1	0,857	0,815	0,935	1,03	0,935	0,919	1,073	0,869	1,024	0,961
lp2	H04	Lopac_2	x	Muscimol hydrobromide		591	G-019	GABA		Agonist	GABA-A, GABA-C			GABA-A receptor agonist, water soluble		0,856	1,06	1,01	0,973	0,677	0,992	0,754	0,644	0,818	0,889	0,972	0,934	0,975	0,739	0,881	0,932
lp2	H06	Lopac_2	x	DL-Homatropine hydrobromide		592	H 0126	Cholinergic		Antagonist	Muscarinic			Muscarinic acetylcholine receptor antagonist		1,04	0,918	1,04	0,692	0,962	0,996	0,736	0,616	0,921	0,841	0,937	0,93	0,999	0,758	0,883	0,903
lp2	H07	Lopac_2	x	Estrone		513	E 9750	Hormone			Estrogen			Luteolytic estrogen produced by the corpus luteum		0,924	0,997	0,96	0,675	0,84	0,957	0,598	0,643	0,977	0,937	0,971	0,954	0,96	0,739	0,824	0,954
lp2	H14	Lopac_2	x	Hydroxyurea		596	H 8627	DNA Metabolism	Enzyme	Inhibitor	Ribonucleoside reductase			Antineoplastic; inactivates ribonucleoside reductase which blocks the synthesis of deoxynucleotides		0,959	1,03	0,983	0,909	0,619	0,876	0,74	0,685	0,947	0,892	0,778	0,888	0,991	0,791	0,801	0,853
lp2	H16	Lopac_2	x			597										0,952	0,932	1,01	0,656	0,75	0,943	0,624	0,784	0,772	0,948	0,879	0,933	0,965	0,727	0,783	0,92
lp2	I05	Lopac_2	x	7-Chlorokynurenic acid		362	C-121	Glutamate		Antagonist	NMDA			Potent NMDA glutamate receptor antagonist; neuroprotective.		0,988	1,14	1,09	0,949	1,02	1,06	0,634	0,76	0,793	0,952	0,978	0,977	1,073	0,729	1,01	0,969
lp2	I06	Lopac_2	x	3,4-Dichloroisocoumarin		442	D 7910	Biochemistry	Enzyme	Inhibitor	Serine Protease			Serine protease inhibitor		1,09	1,05	1,03	0,949	1,02	1,01	0,727	0,726	0,933	0,925	0,974	0,943	1,057	0,795	0,993	0,947
lp2	I07	Lopac_2	x	(+)-Cyclazocine		363	C-147	Opioid		Antagonist				Sigma opioid receptor antagonist		1,04	1,07	0,872	0,949	1,02	1,08	0,622	0,714	0,843	0,916	0,963	0,936	0,994	0,726	1,016	0,938
lp2	I09	Lopac_2	x	CGP 20712A methanesulfonate		364	C-231	Adrenoceptor		Antagonist	beta1			Selective beta1-adrenoceptor antagonist		1,06	0,998	1,03	0,891	0,943	0,98	0,567	0,687	0,954	0,897	0,924	0,982	1,029	0,736	0,938	0,934
lp2	I10	Lopac_2	x	1-Deoxynojirimycin hydrochloride		444	D 9305	Biochemistry	Enzyme	Inhibitor	alpha-glucosidase			alpha-glucosidase I-II inhibitor		0,999	1,03	1,06	0,808	1,1	1,05	0,722	0,819	0,807	0,994	1	1,02	1,03	0,783	0,986	1,005
lp2	I11	Lopac_2	x	Dobutamine hydrochloride		365	D 0676	Adrenoceptor		Agonist	beta1			beta1 Adrenoceptor agonist		0,981	1	1,01	0,958	1	1,05	0,66	0,608	0,817	0,957	0,943	1	0,997	0,695	1,003	0,967
lp2	I13	Lopac_2	x	1,4-Dideoxy-1,4-imino-D-arabinitol		366	D 1542	Phosphorylation	Enzyme	Inhibitor	Glycogen phosphorylase			Allosteric glycogen phosphorylase inhibitor		1,01	1	1,03	0,969	0,894	1,06	0,702	0,706	0,962	0,964	0,958	0,973	1,013	0,79	0,974	0,965
lp2	I16	Lopac_2	x			447										1,04	1,05	1,02	0,919	0,988	1,03	0,861	0,7	0,935	1	0,983	0,98	1,037	0,832	0,979	0,988
lp2	I18	Lopac_2	x	4-Diphenylacetoxy-N-(2-chloroethyl)piperidine hydrochloride		448	D-142	Cholinergic		Antagonist	Muscarinic			Irreversible muscarinic acetylcholine receptor antagonist		1,02	0,969	1,02	0,98	1,04	1,05	0,67	0,695	0,917	0,973	0,946	0,975	1,003	0,761	1,023	0,965
lp2	I19	Lopac_2	x	Dilazep dihydrochloride		369	D 5294	Adenosine		Inhibitor	Uptake			Adenosine uptake inhibitor		1,07	0,976	1,06	1,01	0,832	1,07	0,713	0,557	0,795	0,977	0,96	0,968	1,035	0,688	0,971	0,968
lp2	J04	Lopac_2	x	Guanabenz acetate		601	G-110	Adrenoceptor		Agonist	alpha2			Centrally acting alpha2 adrenoceptor agonist; antihypertensive		1,16	1,13	1,18	1,12	1,08	1,28	0,82	0,656	0,837	1,04	1,04	1,04	1,157	0,771	1,16	1,04
lp2	J05	Lopac_2	x	(±)-Epinephrine hydrochloride		522	E 4642	Adrenoceptor		Agonist				Adrenoceptor agonist		1,02	1,08	1,06	0,956	0,952	0,989	0,65	0,664	0,964	0,835	0,993	0,986	1,053	0,759	0,966	0,938
lp2	J08	Lopac_2	x	4-Imidazolemethanol hydrochloride		603	H 1877	Histamine	Enzyme	Inhibitor	Histinol Dehydrogenase			Histonol dehydrogenase Inhibitor		0,988	1,08	1,06	0,673	1,05	1,08	0,612	0,774	0,937	0,77	1	0,906	1,043	0,774	0,934	0,892
lp2	J09	Lopac_2	x	Felbamate		524	F 0778	Glutamate		Antagonist				Anticonvulsant; glutamate receptor antagonist		1,04	0,987	1,04	0,66	0,945	1,08	0,79	0,832	0,862	0,971	0,972	0,947	1,022	0,828	0,895	0,963
lp2	J10	Lopac_2	x	Lithium Chloride		604	L 4408	Neurotransmission	Enzyme	Inhibitor	Inositol monophosphatase			Anti-manic drug used in the treatment of bipolar depression; inhibitor of inositol monophosphatase		1,02	1,03	1,07	0,661	0,849	0,961	0,609	0,561	0,977	0,939	1,03	0,966	1,04	0,716	0,824	0,978
lp2	J11	Lopac_2	x	Fiduxosin hydrochloride		525	F 4303	Adrenoceptor		Antagonist	alpha1			alpha1-Adrenoceptor antagonist		1,08	0,99	0,96	1,04	0,895	1,05	0,801	0,642	0,936	0,909	0,988	0,979	1,01	0,793	0,995	0,959
lp2	J12	Lopac_2	x	Harmane		605	H 7258	Imidazoline		Agonist	I1			I1 imidazoline binding site agonist		1,01	1,08	1,07	0,84	0,911	1,01	0,86	0,597	0,803	1,02	0,781	0,941	1,053	0,753	0,92	0,914
lp2	J13	Lopac_2	x	Fusaric acid		526	F 6513	Dopamine	Enzyme	Inhibitor	Dopamine beta-hydroxylase			Dopamine beta-hydroxylase inhibitor; antibiotic isolated from the fungus Fusarium heterosporium		1,06	0,879	0,963	0,947	0,96	1,11	0,63	0,676	0,855	0,975	0,919	0,999	0,967	0,72	1,006	0,964
lp2	J14	Lopac_2	x	(+)-Hydrastine		606	H 8645	GABA		Antagonist	GABA-A			Potent competitive GABA-A receptor antagonist which is more potent than bicuculline; isolated from Corydalis stricta		1	1,13	0,96	0,98	0,878	1,04	0,804	0,523	0,93	0,963	0,993	0,931	1,03	0,752	0,966	0,962
lp2	J16	Lopac_2	x	Serotonin hydrochloride		607	H 9523	Serotonin		Agonist				Endogenous neurotransmitter		1,04	0,959	1,06	0,962	0,723	0,968	0,702	0,775	0,804	0,976	0,823	0,95	1,02	0,76	0,884	0,916
lp2	J17	Lopac_2	x	cis-(Z)-Flupenthixol dihydrochloride		528	F-114	Dopamine		Antagonist				Dopamine receptor antagonist; antipsychotic		1,04	1,01	0,972	0,956	0,636	1,03	0,656	0,584	0,66	0,892	0,782	0,919	1,007	0,633	0,874	0,864
lp2	J18	Lopac_2	x	Hexahydro-sila-difenidol hydrochloride, p-fluoro analog		608	H-127	Cholinergic		Antagonist	M3>M1>M2			High affinity muscarinic acetylcholine receptor antagonist, but displays altered selectivity (M3 > M1 > M2)		1,09	0,961	1,14	1,09	0,836	1,16	0,731	0,673	0,894	1,03	0,987	0,973	1,064	0,766	1,029	0,997
lp2	K05	Lopac_2	x	(±)-CGP-12177A hydrochloride		372	C-125	Adrenoceptor		Agonist	beta			Mixed beta adrenoceptor agonist/antagonist		1,03	1,07	1,01	0,953	1,03	1,09	0,738	0,653	0,912	0,936	0,962	0,965	1,037	0,768	1,024	0,954
lp2	K07	Lopac_2	x	Capsazepine		373	C-191	Vanilloid		Agonist				Synthetic analog of capsaicin that acts as a specific vanilloid receptor antagonist		1,02	1	0,976	0,81	0,66	1	0,746	0,641	0,98	0,965	0,94	0,892	0,999	0,789	0,823	0,932
lp2	K08	Lopac_2	x	N,N-Dihexyl-2-(4-fluorophenyl)indole-3-acetamide		453	D 8555	Benzodiazepine		Ligand	Mitochondria			High affinity ligand for glial mitochondrial benzodiazepine receptors		1,02	0,961	0,997	0,854	1,05	1,07	0,734	0,529	0,959	0,969	0,975	0,926	0,993	0,741	0,991	0,957
lp2	K16	Lopac_2	x	R(+)-Butylindazone		457	D-129	Ion Pump		Inhibitor	K+/Cl- transport			Potent [K+, Cl-]-cotransport inhibitor that shows no side effects on the bumetanimide-sensitive [Na+, K+, Cl-]-cotransport system		0,937	1,05	1,04	0,949	0,817	1,01	0,793	0,563	0,923	1,02	0,864	0,997	1,009	0,76	0,925	0,96
lp2	L04	Lopac_2	x	gamma-D-Glutamylaminomethylsulfonic acid		611	G-111	Glutamate		Antagonist	Kainate			Kainate/quisqualate glutamate receptor antagonist		1,02	1,03	0,974	0,931	1,02	1,01	0,746	0,744	0,93	0,95	0,939	0,932	1,008	0,807	0,987	0,94
lp2	L05	Lopac_2	x	Ethosuximide		532	E 7138	Anticonvulsant						Inhibits voltage-gated sodium channels; used for the treatment of absence-type seizures		0,945	1,08	1,12	0,881	1,05	1,07	0,782	0,595	0,974	0,958	0,953	0,984	1,048	0,784	1	0,965
lp2	L06	Lopac_2	x	6-Hydroxymelatonin		612	H 0627	Melatonin		Metabolite				Melatonin metabolite with agonist activity		1,01	1,01	1,03	0,82	0,975	1,06	0,726	0,667	0,824	0,908	0,945	0,949	1,017	0,739	0,952	0,934
lp2	L10	Lopac_2	x	Hydrochlorothiazide		614	H 4759	Biochemistry	Enzyme	Inhibitor	Carbonic anhydrase			Carbonic anhydrase inhibitor; diuretic		1,07	1	1,11	0,967	0,867	1,04	0,769	0,796	0,967	0,924	0,972	0,979	1,06	0,844	0,958	0,958
lp2	L16	Lopac_2	x	L-165,041		617	L 2167	Lipid Signaling		Agonist	PPAR-gamma			Peroxisome proliferator-activated receptor (PPAR) gamma agonist.		1,05	1,11	1,1	0,971	0,73	1,03	0,864	0,588	0,905	0,989	0,996	1,06	1,087	0,786	0,91	1,015
lp2	L17	Lopac_2	x	Furafylline		538	F-124	Biochemistry	Enzyme	Inhibitor	P450IA2			Cytochrome P4501A2 inhibitor		1,02	1,12	1,05	0,908	0,951	1,07	0,791	0,632	0,951	1,02	0,973	0,979	1,063	0,791	0,976	0,991
lp2	M16	Lopac_2	x	Eliprodil		467	E 2031	Glutamate		Antagonist	NMDA-polyamine			NR2B selective NMDA receptor antagonist (polyamine site); potential clinical use to treat both acute and chronic pain.		1,02	1	1,15	1,02	0,951	1,04	0,774	0,985	0,816	0,952	0,954	0,982	1,057	0,858	1,004	0,963
lp2	P09	Lopac_2	x	S-(+)-Fluoxetine hydrochloride		554	F 1553	Serotonin		Inhibitor	Reuptake			Selective serotonin reuptake inhibitor		1,02	1,03	0,946	0,965	0,839	1,04	0,765	0,832	0,769	0,93	0,961	0,958	0,999	0,789	0,948	0,95
lp3	D14	Lopac_3	x	(±)-Propranolol hydrochloride		896	P 0884	Adrenoceptor		Antagonist	beta			beta Adrenoceptor antagonist; cardiac depressant (anti-arrhythmic)		1,05	1,04	1,05	1,01	0,963	1,02	0,674	0,698	1,1	0,816	0,918	0,986	1,047	0,824	0,998	0,907
lp3	F05	Lopac_3	x	H-8 dihydrochloride		822	M 9656	Phosphorylation	Enzyme	Inhibitor	PKA, PKG			Potent inhibitor of cAMP- and cGMP-dependent protein kinase		1,1	1,03	1,06	1,01	0,851	0,98	0,793	0,765	1,03	0,974	0,944	1,02	1,063	0,863	0,947	0,979
lp3	G06	Lopac_3	x	L-733,060 hydrochloride		752	L-137	Tachykinin		Antagonist	NK1			NK1 tachykinin receptor antagonist		1,03	1,06	1,03	0,96	1,02	0,968	0,62	0,726	1,09	0,957	1	0,931	1,04	0,812	0,983	0,963
lp3	G09	Lopac_3	x	R(+)-IAA-94		674	I-117	Cl- Channel		Inhibitor				Potent Cl- channel inhibitor		0,992	0,979	1,06	0,933	0,977	0,969	0,75	0,639	0,816	0,832	0,916	0,947	1,01	0,735	0,96	0,898
lp3	G10	Lopac_3	x	Mevastatin		754	M 2537	Antibiotic	Enzyme	Inhibitor	Ras, Rho			Antibiotic; inhibits post-translational prenylation of proteins such as Ras and geranylgeranylation of Rho		0,992	1,05	1	0,929	0,993	1,04	0,566	0,805	0,882	0,881	0,869	0,924	1,014	0,751	0,987	0,891
lp3	G13	Lopac_3	x	Ketorolac tris salt		676	K 1136	Prostaglandin	Enzyme	Inhibitor	COX			Non-steroidal anti-inflammatory (NSAID) drug		0,983	0,987	0,962	0,957	1,02	1,07	0,658	0,77	0,878	0,912	0,923	1,01	0,977	0,769	1,016	0,948
lp3	G16	Lopac_3	x	1-Methylhistamine dihydrochloride		757	M 4910	Histamine		Metabolite				Histamine metabolite that crosses the blood-brain barrier		0,974	1,02	1,07	1,02	0,994	0,996	0,866	0,711	0,875	0,979	0,955	1,05	1,021	0,817	1,003	0,995
lp3	H04	Lopac_3	x	Nylidrin hydrochloride		911	N-153	Adrenoceptor		Agonist	beta			beta Adrenoceptor agonist; peripheral vasodilator		0,961	0,954	1,03	0,849	0,98	0,976	0,633	0,613	1,09	0,923	0,978	0,959	0,982	0,779	0,935	0,953
lp3	H05	Lopac_3	x	Proglumide		832	M-001	Cholecystokinin		Antagonist				Selective cholecystokinin receptor antagonist		1,05	1,05	1,07	0,962	0,953	1,08	0,713	0,805	0,973	0,842	0,959	0,947	1,057	0,83	0,998	0,916
lp3	H06	Lopac_3	x	NBQX disodium		912	N-183	Glutamate		Antagonist	AMPA/kainate			Neuroprotective AMPA/kainate glutamate receptor antagonist; water soluble salt of NBQX		1,09	0,96	1,06	0,941	0,878	1,09	0,608	0,643	0,878	0,747	0,903	0,911	1,037	0,71	0,97	0,854
lp3	H07	Lopac_3	x	Metolazone		833	M-116	Ion Pump		Inhibitor	Na+/Cl- transporter			Diuretic; antihypertensive		1,04	1,05	1,05	0,945	0,999	1,08	0,709	0,683	0,946	0,964	0,994	0,954	1,047	0,779	1,008	0,971
lp3	H08	Lopac_3	x	Sodium Oxamate		913	O 2751	Biochemistry	Enzyme	Inhibitor	Lactate Dehydrogenase			Competitive lactate dehydrogenase inhibitor		1,01	0,997	0,94	0,868	0,965	1,01	0,781	0,639	0,941	0,791	0,927	0,94	0,982	0,787	0,948	0,886
lp3	H16	Lopac_3	x	1,3-Dimethyl-8-phenylxanthine		917	P 2278	Adenosine		Antagonist	A1			Selective A1 adenosine receptor antagonist		0,993	1,04	1,02	1,01	1	1,03	0,642	0,608	0,804	0,972	0,819	1,02	1,018	0,685	1,013	0,937
lp3	H19	Lopac_3	x	7-Nitroindazole		839	N 7778	Nitric Oxide	Enzyme	Inhibitor	nNOS			Selective inhibitor of brain nitric oxide synthase		1,04	1,09	1,13	0,947	0,997	1,06	0,933	0,714	0,863	0,962	0,885	1,02	1,087	0,837	1,001	0,956
lp3	I04	Lopac_3	x	L-703,606 oxalate		761	L-119	Tachykinin		Antagonist	NK1			Potent and selective non-peptide NK1 tachykinin receptor antagonist		0,996	1,04	1,07	0,988	0,99	1,05	0,611	0,873	0,901	0,947	0,992	1,03	1,035	0,795	1,009	0,99
lp3	I06	Lopac_3	x	Metoclopramide hydrochloride		762	M 0763	Dopamine		Antagonist	D2			5-HT3 Serotonin receptor antagonist; D2 dopamine receptor antagonist; anti-emetic		0,997	1,13	1,06	0,993	1,01	1,05	0,724	0,862	0,98	0,895	0,977	1,04	1,062	0,855	1,018	0,971
lp3	I07	Lopac_3	x	Cibenzoline succinate		683	C1618	Nitric Oxide	Enzyme	Inhibitor	NOS			Potent irreversible nitric oxide synthase inhibitor		1,01	1,09	1,07	0,912	1,06	0,997	0,72	0,855	0,82	0,833	1,01	0,972	1,057	0,798	0,99	0,938
lp3	I09	Lopac_3	x	Indatraline hydrochloride		684	I-119	Dopamine		Inhibitor	Reuptake			Potent inhibitor of dopamine, norepinephrine and serotonin reuptake		1,02	0,982	1,05	1	1,05	1,05	0,629	0,81	0,889	0,882	0,97	0,979	1,017	0,776	1,033	0,944
lp3	I13	Lopac_3	x	Ketoprofen		686	K 1751	Prostaglandin	Enzyme	Inhibitor	COX-1			COX-1 selective non-steroidal anti-inflammatory (NSAID) drug		0,986	1,07	1,12	1,05	0,974	1,03	0,648	0,886	0,93	0,99	0,966	0,976	1,059	0,821	1,018	0,977
lp3	I19	Lopac_3	x	L-Leucinethiol, oxidized dihydrochloride		689	L 8397	Biochemistry	Enzyme	Inhibitor	Aminopeptidase			Peptide inhibitor of aminopeptidases		1,03	1,08	0,98	1,05	0,983	0,989	0,849	0,734	0,875	0,999	0,97	0,983	1,03	0,819	1,007	0,984
lp3	I21	Lopac_3	x	(-)-Tetramisole hydrochloride		690	L 9756	Phosphorylation	Enzyme	Inhibitor				Inhibits multiple mammalian alkaline phosphatases		1,09	1,14	1,07	1,05	0,974	1,01	0,767	0,91	0,979	0,947	0,983	1,04	1,1	0,885	1,011	0,99
lp3	J04	Lopac_3	x	N6-Cyclopentyl-9-methyladenine		921	N-154	Adenosine		Antagonist	A1			Selective A1 adenosine receptor antagonist		1,07	1,08	1,05	0,935	1,01	1	0,75	0,615	1,05	0,968	0,967	1,05	1,067	0,805	0,982	0,995
lp3	J05	Lopac_3	x			842										1,06	1,06	1,09	1,06	0,977	1,03	0,686	0,818	1,02	0,935	0,987	0,997	1,07	0,841	1,022	0,973
lp3	J06	Lopac_3	x	NS 2028		922	N-211	Cyclic Nucleotides	Enzyme	Inhibitor	Guanylate cyclase			Specific soluble guanylyl cyclase inhibitor		1,01	1,06	1,1	1,06	1,07	1,1	0,64	0,679	0,945	0,767	1,01	0,967	1,057	0,755	1,077	0,915
lp3	J07	Lopac_3	x	DFB		843	D 0943	Glutamate		Modulator	mGluR5			Positive allosteric modulator of the mGluR5 metabotropic glutamate receptor.		1,05	1,02	1,08	0,978	0,937	1,11	0,63	0,691	0,811	0,826	0,984	0,971	1,05	0,711	1,008	0,927
lp3	J08	Lopac_3	x	Oxybutynin Chloride		923	O 2881	Cholinergic		Antagonist	Muscarinic			Muscarinic acetylcholine receptor antagonist		1,06	1,03	0,955	1,03	1,01	0,98	0,801	0,624	0,722	0,87	0,89	0,961	1,015	0,716	1,007	0,907
lp3	J09	Lopac_3	x	ZM 39923 hydrochloride		844	Z 4626	Phosphorylation	Enzyme	Inhibitor	JNK-3			Janus kinase 3 (JNK-3) inhibitor.		1,04	0,999	1,05	0,884	0,802	1,01	0,679	0,828	0,919	0,93	0,948	0,957	1,03	0,809	0,899	0,945
lp3	J10	Lopac_3	x	Oxatomide		924	O 9387	Immune System		Modulator				Suppresses PAF-induced bronchoconstriction; inhibits the release and actions of leukotrienes and other mediators		1,01	1,08	1,01	1,05	0,945	1,07	0,767	0,836	0,867	0,932	0,967	1,09	1,033	0,823	1,022	0,996
lp3	J11	Lopac_3	x	Niflumic acid		845	N 0630	Prostaglandin	Enzyme	Inhibitor	COX-2			Selective prostaglandin H synthase 2 (PGHS-2) inhibitor		1,05	1,03	1,11	0,936	0,919	1,08	0,885	0,698	0,868	0,994	0,985	0,947	1,063	0,817	0,978	0,975
lp3	J12	Lopac_3	x	Pentamidine isethionate		925	P 0547	Glutamate		Antagonist	NMDA			NMDA glutamate receptor antagonist; neuroprotective agent; antimicrobial agent prescribed for the treatment of AIDS-associated Pneumocystis carinii pneumonia		0,994	1,11	1,11	0,566	0,538	0,946	0,782	0,792	0,971	0,928	0,899	0,927	1,071	0,848	0,683	0,918
lp3	J13	Lopac_3	x	Naltrexone hydrochloride		846	N 3136	Opioid		Antagonist				Opioid receptor antagonist with greater potency and longer duration of action than its N-allyl congener, naloxone		1,02	0,925	1,04	0,967	1,01	0,992	0,77	0,613	0,825	0,983	0,913	0,973	0,995	0,736	0,99	0,956
lp3	J14	Lopac_3	x	4-Phenyl-3-furoxancarbonitrile		926	P 1726	Nitric Oxide		Donor				Nitric oxide donor; activator of rat lung soluble guanylyl cyclase		1,2	1,18	1,26	1,1	1,26	1,28	0,797	0,779	0,945	1,11	0,964	1,13	1,213	0,84	1,213	1,068
lp3	J16	Lopac_3	x	PRE-084		927	P 2607	Opioid		Agonist	sigma1			Potent and highly selective sigma1 receptor agonist		1,03	1,03	1,13	1,03	0,982	1,06	0,697	0,855	0,818	0,97	1	0,981	1,063	0,79	1,024	0,984
lp3	J19	Lopac_3	x	NS 521 oxalate		849	N 7904	Glutamate		Modulator	Benzimidazolone			Benzimidazolone neuroprotective agent		1,05	1,04	1,06	0,922	0,865	1,04	0,821	0,748	0,803	0,976	1	1,05	1,05	0,791	0,942	1,009
lp3	J22	Lopac_3	x	Perphenazine		930	P 6402	Dopamine		Antagonist	D2			D2 dopamine receptor antagonist; sigma receptor agonist; phenothiazine antipsychotic		1,08	0,996	0,946	1,01	1,04	1	0,808	0,839	0,75	1,01	0,955	1,02	1,007	0,799	1,017	0,995
lp3	K06	Lopac_3	x	R(-)-Me5 hydroiodide		772	M 0814	Na+ Channel		Antagonist				Potent sodium channel antagonist		1,05	1,06	1,05	1,12	1,09	0,953	0,78	0,655	1,03	0,939	0,955	1,04	1,053	0,822	1,054	0,978
lp3	K07	Lopac_3	x	Ivermectin		693	I 8898	Cholinergic		Modulator	alpha7 nACh			Positive allosteric modulator of alpha7 neuronal nicotinic acetylcholine receptor; also modulates glutamate-GABA-activated chloride channels		1,05	1,03	1,05	0,992	0,935	1,02	0,752	0,76	0,867	0,879	0,937	1,03	1,043	0,793	0,982	0,949
lp3	L03	Lopac_3	x	Methapyrilene hydrochloride		851	M 9125	Histamine		Antagonist	H1			H1 Histamine receptor antagonist		1,02	1,04	1,05	0,96	1,04	1	0,664	0,921	0,947	0,937	0,988	0,97	1,037	0,844	1	0,965
lp3	L13	Lopac_3	x	S-Nitroso-N-acetylpenicillamine		856	N 3398	Nitric Oxide		Donor				Nitric oxide donor; activates soluble guanylyl cyclase		1,03	1,07	0,984	1,01	0,837	1,08	0,631	0,937	0,819	0,941	0,985	1	1,028	0,796	0,976	0,975
lp3	L14	Lopac_3	x	Pentoxifylline		936	P 1784	Cyclic Nucleotides	Enzyme	Inhibitor	PDE			Inhibits synthesis of tumor necrosis factor alpha (TNF-alpha); phosphodiesterase inhibitor		1,09	1,03	1,07	1	0,865	1,03	0,707	0,937	0,845	0,962	1,01	1,02	1,063	0,83	0,965	0,997
lp3	L15	Lopac_3	x	5-Nitro-2-(3-phenylpropylamino)benzoic acid		857	N 4779	Cl- Channel		Blocker				Potent Cl- channel blocker		1,07	1,1	1,09	0,984	1,04	1,09	0,938	0,668	1,03	0,986	1,01	1,01	1,087	0,879	1,038	1,002
lp3	L16	Lopac_3	x	PPNDS tetrasodium		937	P 2738	P2 Receptor		Antagonist	P2X1			P2X1 receptor antagonist		1,08	1,08	1,07	0,963	0,643	1,06	0,92	0,622	0,868	0,909	0,96	1,03	1,077	0,803	0,889	0,966
lp3	M13	Lopac_3	x	Ketotifen fumarate		706	K 2628	Histamine		Antagonist	H1			H1 Histamine receptor antagonist		0,998	0,935	0,985	0,989	0,996	1,06	0,782	0,733	0,796	0,987	0,975	0,974	0,973	0,77	1,015	0,979
lp4	E08	Lopac_4	x	Ribavirin		1063	R 9644	Cell Cycle	Enzyme	Inhibitor	IMP dehydrogenase			Antiviral agent; its metabolite, ribavirin 5'-phosphate, is an inhibitor of inosine monophosphate (IMP) dehydrogenase		0,973	0,988	1,09	0,92	1,06	1,05	0,743	0,819	0,914	0,971	0,947	0,969	1,017	0,825	1,01	0,962
lp4	F04	Lopac_4	x	Tyrphostin 47		1221	T 7540	Phosphorylation	Enzyme	Inhibitor	EGFR			EGFR tyrosine kinase inhibitor		0,998	0,942	0,935	0,723	0,865	0,944	0,798	0,685	0,739	1	0,891	0,979	0,958	0,741	0,844	0,957
lp4	F05	Lopac_4	x	Spiroxatrine		1142	S-103	Serotonin		Agonist	5-HT1A			Partial 5-HT1A serotonin receptor agonist		1,03	0,951	1,07	0,73	1,04	1,01	0,769	0,811	0,786	1,03	0,967	1,03	1,017	0,789	0,927	1,009
lp4	G04	Lopac_4	x	Ruthenium red		1071	R 2751	Ion Pump		Inhibitor	Mitochondrial uniporter			Inhibits mitchondrial Ca2+ uniporter; capsaicin antagonist		0,905	0,886	0,959	0,774	0,812	0,856	0,609	0,723	0,823	0,97	0,935	0,919	0,917	0,718	0,814	0,941
lp4	G06	Lopac_4	x	Rolipram		1072	R 6520	Cyclic Nucleotides	Enzyme	Inhibitor	PDE IV			Selective cAMP-dependent phosphodiesterase (Type IV) cAMP-dependent inhibitor		0,97	0,985	0,973	0,995	1,01	0,994	0,685	0,73	0,791	1,02	0,988	0,947	0,976	0,735	1	0,985
lp4	G07	Lopac_4	x	Phenylbutazone		993	P 8386	Prostaglandin	Enzyme	Substrate	Prostaglandin peroxidase			Anti-inflammatory; substrate for prostaglandin peroxidase		0,953	0,944	0,901	0,886	0,988	0,981	0,571	0,569	0,852	0,933	0,95	0,958	0,933	0,664	0,952	0,947
lp4	G09	Lopac_4	x	6(5H)-Phenanthridinone		994	P 8852	Transcription	Enzyme	Inhibitor	PARP			Poly(ADP-ribose) Polymerase (PARP) inhibitor		0,956	0,915	0,936	0,971	0,954	1,05	0,644	0,58	0,906	0,934	0,92	0,937	0,936	0,71	0,992	0,93
lp4	G11	Lopac_4	x	Procainamide hydrochloride		995	P 9391	Na+ Channel		Antagonist				Na+ channel blocker and Class I anti-arrhythmic		0,951	0,997	1,01	0,958	0,922	0,994	0,754	0,615	0,946	0,938	0,943	0,947	0,986	0,772	0,958	0,943
lp4	G21	Lopac_4	x	Quipazine, N-methyl-, dimaleate		1000	Q-107	Serotonin		Agonist	5-HT3			Tertiary amine analog of quipazine which binds to 5-HT3 serotonin receptors with an affinity similar to that of quipazine, but which lacks affinity for central 5-HT1B serotonin receptors		0,999	0,95	1,05	1	0,995	1,04	0,692	0,659	0,691	1,01	1,01	1,01	1	0,681	1,012	1,01
lp4	H06	Lopac_4	x	Trifluoperazine dihydrochloride		1232	T 8516	Dopamine		Antagonist	D1/D2			Calmodulin antagonist; dopamine receptor antagonist; antipsychotic; sedative		0,767	0,912	1,05	0,817	0,886	1,01	0,597	0,618	0,759	0,979	0,864	0,937	0,91	0,658	0,904	0,927
lp4	H08	Lopac_4	x	THIP hydrochloride		1233	T-101	GABA		Agonist	GABA-A			GABA-A receptor agonist, with some GABA-C receptor agonist activity		0,843	0,936	0,845	0,921	0,853	0,925	0,566	0,745	0,706	1,01	0,902	0,959	0,875	0,672	0,9	0,957
lp4	H12	Lopac_4	x	U-73122		1235	U 6756	Lipid	Enzyme	Inhibitor	PLC, A2			Phospholipase C and A2 inhibitor that inhibits the hydrolysis of PPI to IP3, leading to a decrease in cytosolic free Ca2+		0,926	0,92	0,954	0,932	0,956	1,1	0,727	0,662	0,831	1	0,939	1,01	0,933	0,74	0,996	0,983
lp4	H17	Lopac_4	x	Tyrphostin AG 555		1158	T 4818	Phosphorylation	Enzyme	Inhibitor	EGFR			EGFR protein tyrosine kinase inhibitor		1,04	0,938	0,976	0,959	0,656	1,04	0,782	0,652	0,833	1,01	0,972	1,02	0,985	0,756	0,885	1,001
lp4	H22	Lopac_4	x	Zaprinast		1240	Z 0878	Cyclic Nucleotides	Enzyme	Inhibitor	PDE V			Selective cGMP-phosphodiesterase type V inhibitor		1,03	0,928	1,08	1,04	1,03	1	0,877	0,758	0,735	1,03	1,04	1,04	1,013	0,79	1,023	1,037
lp4	I06	Lopac_4	x	Ro 25-6981 hydrochloride		1082	R 7150	Glutamate		Antagonist	NMDA-NR2B			NR2B-selective, NMDA glutamate receptor antagonist		0,954	0,949	0,991	0,999	0,949	1,05	0,479	0,548	0,554	0,982	0,952	1	0,965	0,527	0,999	0,978
lp4	I08	Lopac_4	x	Ritanserin		1083	R-103	Serotonin		Antagonist	5-HT2/5-HT1C			Potent 5-HT2 serotonin receptor antagonist which passes the blood-brain barrier		1,02	0,963	0,916	1,07	0,965	1,05	0,532	0,635	0,829	0,986	0,916	0,995	0,966	0,665	1,028	0,966
lp4	I15	Lopac_4	x	Pirenperone		1007	P-126	Serotonin		Antagonist	5-HT2			5-HT2 Serotonin receptor antagonist		0,997	1,03	1,05	0,92	0,965	1,11	0,818	0,855	0,809	1	0,974	1,03	1,026	0,827	0,998	1,001
lp4	I19	Lopac_4	x	Quinidine sulfate		1009	Q 0875	Na+ Channel		Antagonist				Na+ channel blocker and Class I antiarrythmic; alkaloid isolated from the bark of the Cinchona family of South American trees		1,01	1	0,969	1,03	1,09	1,09	0,726	0,715	0,778	0,986	1,03	1,02	0,993	0,74	1,07	1,012
lp4	I20	Lopac_4	x	(S)-(-)-Sulpiride		1089	S 7771	Dopamine		Antagonist	D2			D2 dopamine receptor antagonist; antipsychotic		1,05	0,899	1,08	0,952	1,01	1,02	0,778	0,614	1,04	0,985	1,02	1,03	1,01	0,811	0,994	1,012
lp4	I21	Lopac_4	x	Quipazine, 6-nitro-, maleate		1010	Q-109	Serotonin		Inhibitor	Reuptake			Potent and selective serotonin reuptake inhibitor		1,09	1,02	1,07	1,06	1,1	1,05	0,754	0,797	0,793	1,01	1	1,01	1,06	0,781	1,07	1,007
lp4	J04	Lopac_4	x	T-1032		1241	T 7692	Cyclic Nucleotides	Enzyme	Inhibitor	PDE V			Potent and specific inhibitor of phosphodiesterase V (PDE V)		0,939	1,11	1,02	0,996	0,972	1,01	0,655	0,876	0,702	1,04	1,02	0,981	1,023	0,744	0,993	1,014
lp4	J06	Lopac_4	x	D-609 potassium		1242	T 8543	Lipid	Enzyme	Inhibitor	PIPLC			Xanthogenate derivative with in vitro anti-tumor and anti-HIV-1 activity; inhibits phospholipase D and phosphatidylcholine phospholipase C (PIPLC)		0,874	0,942	0,987	0,965	1,09	1,04	0,656	0,682	0,885	1,02	0,999	1,01	0,934	0,741	1,032	1,01
lp4	J12	Lopac_4	x	SKF 95282 dimaleate		1245	S 5317	Histamine		Antagonist	H2			H2 Histamine receptor antagonist.		0,992	1,06	1,05	0,971	0,992	1,11	0,673	0,871	0,845	1,01	0,979	0,988	1,034	0,796	1,024	0,992
lp4	J16	Lopac_4	x	VUF 5574		1247	V 5888	Adenosine		Antagonist	A3			Potent, selective and competitive A3 adenosine receptor antagonist		1,01	1,01	1,16	1,1	1,06	1,06	0,946	0,636	0,748	1,06	0,95	1,07	1,06	0,777	1,073	1,027
lp4	J17	Lopac_4	x	Tyrphostin AG 698		1168	T 5193	Phosphorylation	Enzyme	Inhibitor	EGFR			EGFR protein tyrosine kinase inhibitor		1,04	0,966	1,04	0,961	0,985	0,996	0,906	0,596	0,856	1,06	1,01	1,02	1,015	0,786	0,981	1,03
lp4	J18	Lopac_4	x	Wortmannin from Penicillium funiculosum		1248	W 1628	Phosphorylation	Enzyme	Inhibitor	PI3K			Potent and specific phosphatidylinositol 3-kinase (P13-K) inhibitor		0,847	0,803	0,9	0,875	0,889	0,82	0,714	0,635	0,533	0,774	0,748	0,761	0,85	0,627	0,861	0,761
lp4	K05	Lopac_4	x	Phloretin		1012	P 7912	Ca2+ Channel		Blocker	L-Type			Blocks L-type Ca2+ channels		1,03	0,976	1,01	0,951	0,973	0,976	0,674	0,871	0,82	1,08	1,01	0,985	1,005	0,788	0,967	1,025
lp4	K07	Lopac_4	x	Tranylcypromine hydrochloride		1013	P 8511	Neurotransmission	Enzyme	Inhibitor	MAO			MAO inhibitor; antidepressant		0,86	0,903	0,989	0,981	1,02	1,06	0,508	0,671	0,91	0,965	0,978	0,991	0,917	0,696	1,02	0,978
lp4	K19	Lopac_4	x	Quipazine dimaleate		1019	Q 1004	Serotonin		Agonist				Serotonin receptor agonist		0,998	0,97	1,03	1,06	1,02	1,09	0,748	0,739	0,835	1,02	1,02	1,02	0,999	0,774	1,057	1,02
lp4	L04	Lopac_4	x	I-OMe-Tyrphostin AG 538		1251	T 7697	Phosphorylation	Enzyme	Inhibitor	IGF-1 RTK			Insulin growth factor 1 (IGF-1) receptor protein tyrosine kinase inhibitor		0,96	0,98	1,04	0,872	1,01	1,08	0,607	0,796	0,817	1,03	0,988	0,982	0,993	0,74	0,987	1
lp4	M06	Lopac_4	x	Roscovitine		1102	R 7772	Phosphorylation	Enzyme	Inhibitor	CDK			Potent, selective inhibitor of cyclin-dependent kinases (CDKs)		0,946	0,971	0,868	0,968	1,03	1,01	0,59	0,731	0,79	0,926	0,87	0,951	0,928	0,704	1,003	0,916
lp4	N10	Lopac_4	x	TPMPA		1264	T-200	GABA		Antagonist	GABA-C			Selective GABA-C receptor antagonist		1,04	1,05	1,03	0,964	0,979	1,07	0,574	0,845	1,01	1,05	0,881	1,04	1,04	0,81	1,004	0,99
lp5	A12	ke1	x	Pimasertib (AS-703026)	NA	NA	S1475	NA	NA	NA	NA	1236699-92-5	MEK	NA	MAPK	0,625	0,645	0,614	0,796	0,847	0,824	0,8	0,721	0,842	0,559	0,563	0,563	0,628	0,788	0,822	0,562
lp5	B16	ke1	x	PD168393	NA	NA	S7039	NA	NA	NA	NA	194423-15-9	EGFR	NA	Protein Tyrosine Kinase	0,806	0,866	0,817	0,84	0,78	0,968	0,841	0,613	0,721	0,579	0,594	0,569	0,83	0,725	0,863	0,581
lp5	D19	ke1	x	Varlitinib	NA	NA	S2755	NA	NA	NA	NA	845272-21-1	EGFR	NA	Protein Tyrosine Kinase	0,859	0,763	0,781	1,03	0,828	0,959	0,761	0,643	0,844	0,533	0,488	0,542	0,801	0,749	0,939	0,521
lp5	E12	ke1	x	AEE788 (NVP-AEE788)	NA	NA	S1486	NA	NA	NA	NA	497839-62-0	EGFR,HER2,VEGFR	NA	Protein Tyrosine Kinase	0,636	0,931	0,891	0,843	0,914	0,978	0,806	0,805	0,794	0,591	0,561	0,537	0,819	0,802	0,912	0,563
lp5	F18	ke1	x	GSK2334470	NA	NA	S7087	NA	NA	NA	NA	1227911-45-6	PDK	NA	PI3K/Akt/mTOR	0,579	0,401	0,535	0,375	0,33	0,36	0,252	0,251	0,242	0,243	0,186	0,24	0,505	0,248	0,355	0,223
lp5	F21	ke1	x	TAK-285	NA	NA	S2784	NA	NA	NA	NA	871026-44-7	EGFR,HER2	NA	Protein Tyrosine Kinase	0,803	0,824	0,763	1,05	0,867	0,915	0,827	0,622	0,808	0,592	0,608	0,612	0,797	0,752	0,944	0,604
lp5	H10	ke1	x	Icotinib	NA	NA	S2922	NA	NA	NA	NA	610798-31-7	EGFR	NA	Protein Tyrosine Kinase	0,796	0,876	0,919	0,793	0,958	1,04	0,569	0,577	0,878	0,659	0,639	0,653	0,864	0,675	0,93	0,65
lp5	H13	ke1	x	Apitolisib (GDC-0980, RG7422)	NA	NA	S2696	NA	NA	NA	NA	1032754-93-0	mTOR,PI3K	NA	PI3K/Akt/mTOR	0,645	0,711	0,795	0,514	0,505	0,786	0,461	0,376	0,582	0,447	0,417	0,457	0,717	0,473	0,602	0,44
lp5	I07	ke1	x	PD0325901	NA	NA	S1036	NA	NA	NA	NA	391210-10-9	MEK	NA	DNA Damage	0,319	0,492	0,489	0,682	0,732	0,873	0,63	0,622	0,584	0,502	0,477	0,484	0,433	0,612	0,762	0,488
lp5	I16	ke1	x	PD318088	NA	NA	S1568	NA	NA	NA	NA	391210-00-7	MEK	NA	MAPK	0,644	0,686	0,641	0,834	0,846	0,848	0,756	0,645	0,738	0,571	0,542	0,555	0,657	0,713	0,843	0,556
lp5	J12	ke1	x	SC-514	NA	NA	S4907	NA	NA	NA	NA	354812-17-2	IκB/IKK	NA	NF-κB	0,954	1,13	1,08	1,08	1,16	1,28	0,84	0,784	0,85	0,992	0,991	0,999	1,055	0,825	1,173	0,994
lp5	J15	ke1	x	Dacomitinib (PF299804, PF299)	NA	NA	S2727	NA	NA	NA	NA	1110813-31-4	EGFR	NA	Protein Tyrosine Kinase	0,604	0,51	0,673	0,904	0,539	0,794	0,576	0,617	0,64	0,47	0,507	0,434	0,596	0,611	0,746	0,47
lp5	K03	ke1	x	Afatinib (BIBW2992)	NA	NA	S1011	NA	NA	NA	NA	439081-18-2	EGFR,HER2	NA	Protein Tyrosine Kinase	0,792	0,816	0,817	0,752	0,895	0,848	0,587	0,561	0,719	0,53	0,516	0,573	0,808	0,622	0,832	0,54
lp5	K21	ke1	x	WZ4002	NA	NA	S1173	NA	NA	NA	NA	1213269-23-8	EGFR	NA	Protein Tyrosine Kinase	0,968	0,985	0,987	1,05	0,85	0,891	0,835	0,709	0,769	0,97	0,857	0,967	0,98	0,771	0,93	0,931
lp5	K22	ke1	x	OSI-420	NA	NA	S2205	NA	NA	NA	NA	183320-51-6	EGFR	NA	Protein Tyrosine Kinase	0,935	0,993	0,989	1,02	0,974	1,01	1,02	0,819	1,02	0,731	0,693	0,712	0,972	0,953	1,001	0,712
lp5	L08	ke1	x	ZM 306416	NA	NA	S2897	NA	NA	NA	NA	690206-97-4	VEGFR	NA	Protein Tyrosine Kinase	0,853	0,813	0,915	0,75	0,758	0,931	0,568	0,505	0,731	0,791	0,711	0,858	0,86	0,601	0,813	0,787
lp5	O05	ke1	x	Lapatinib (GW-572016) Ditosylate	NA	NA	S1028	NA	NA	NA	NA	388082-77-7	EGFR,HER2	NA	Protein Tyrosine Kinase	0,876	0,863	0,866	0,915	0,929	1,01	0,801	0,659	0,706	0,571	0,524	0,575	0,868	0,722	0,951	0,557
lp5	O18	ke1	x	Lapatinib	NA	NA	S2111	NA	NA	NA	NA	231277-92-2	EGFR,HER2	NA	Protein Tyrosine Kinase	0,741	0,756	0,95	0,755	0,933	0,849	0,755	0,761	0,642	0,536	0,476	0,489	0,816	0,719	0,846	0,5
lp5	O20	ke1	x	Sapitinib (AZD8931)	NA	NA	S2192	NA	NA	NA	NA	848942-61-0	EGFR,HER2	NA	Protein Tyrosine Kinase	0,863	0,742	0,725	0,78	0,821	0,872	0,772	0,635	0,732	0,498	0,469	0,498	0,777	0,713	0,824	0,488
lp6	B03	ke2	x	LRRK2-IN-1	NA	NA	S7584	NA	NA	NA	NA	1234480-84-2	LRRK2	NA	Autophagy	0,801	1,07	1,04	0,849	0,847	0,875	0,717	0,632	0,669	0,881	0,951	0,907	0,97	0,673	0,857	0,913
lp6	C07	ke2	x	ERK5-IN-1	NA	NA	S7334	NA	NA	NA	NA	1435488-37-1	ERK	NA	MAPK	1,02	1,04	1,1	0,717	0,782	0,924	0,58	0,612	0,731	0,863	0,881	0,932	1,053	0,641	0,808	0,892
lp6	C22	ke2	x	Lorlatinib?(PF-6463922)	NA	NA	S7536	NA	NA	NA	NA	1454846-35-5	ALK	NA	Protein Tyrosine Kinase	1,12	1,14	0,943	1,03	0,958	1,06	0,819	0,738	0,832	0,797	0,798	0,87	1,068	0,796	1,016	0,822
lp6	D12	ke2	x	Serabelisib (INK-1117,MLN-1117,TAK-117)	NA	NA	S8581	NA	NA	NA	NA	1268454-23-4	PI3K	NA	PI3K/Akt/mTOR	0,774	0,777	0,747	0,687	0,683	0,731	0,41	0,424	0,656	0,472	0,491	0,506	0,766	0,497	0,7	0,49
lp6	E04	ke2	x	AZD5363	NA	NA	S8019	NA	NA	NA	NA	1143532-39-1	Akt	NA	PI3K/Akt/mTOR	0,582	0,636	0,674	0,484	0,559	0,562	0,33	0,31	0,363	0,502	0,534	0,52	0,631	0,334	0,535	0,519
lp6	E17	ke2	x	Akti-1/2	NA	NA	S7776	NA	NA	NA	NA	612847-09-3	Akt	NA	PI3K/Akt/mTOR	0,913	0,921	0,901	0,686	0,802	0,727	0,469	0,535	0,655	0,679	0,667	0,653	0,912	0,553	0,738	0,666
lp6	E19	ke2	x	CC-223	NA	NA	S7886	NA	NA	NA	NA	1228013-30-6	mTOR	NA	PI3K/Akt/mTOR	0,437	0,524	0,487	0,486	0,404	0,505	0,306	0,217	0,319	0,287	0,256	0,306	0,483	0,281	0,465	0,283
lp6	F06	ke2	x	ML-7 HCl	NA	NA	S8388	NA	NA	NA	NA	110448-33-4	Serine/threonin kinase	NA	Apoptosis	0,995	0,848	1,04	0,666	0,804	1,07	0,741	0,698	0,732	1,01	0,935	0,955	0,961	0,724	0,847	0,967
lp6	F16	ke2	x	Nintedanib Ethanesulfonate Salt	NA	NA	S5234	NA	NA	NA	NA	656247-18-6	VEGFR,FGFR,PDGFR	NA	Protein Tyrosine Kinase	0,564	0,703	0,794	0,679	0,571	0,715	0,435	0,489	0,52	0,843	0,814	0,818	0,687	0,481	0,655	0,825
lp6	G17	ke2	x	Purvalanol A	NA	NA	S7793	NA	NA	NA	NA	212844-53-6	CDK	NA	Cell Cycle	0,973	0,911	0,921	0,978	0,818	1,07	0,615	0,54	0,686	0,924	0,908	0,97	0,935	0,614	0,955	0,934
lp6	G19	ke2	x	GSK621	NA	NA	S7898	NA	NA	NA	NA	1346607-05-3	AMPK	NA	PI3K/Akt/mTOR	0,922	0,967	0,952	0,97	0,967	1,01	0,938	0,513	0,717	1,02	0,996	0,961	0,947	0,723	0,982	0,992
lp6	H04	ke2	x	IPI-549	NA	NA	S8330	NA	NA	NA	NA	1693758-51-8	PI3K	NA	PI3K/Akt/mTOR	0,63	0,735	0,763	0,61	0,685	0,784	0,307	0,353	0,294	0,514	0,542	0,575	0,709	0,318	0,693	0,544
lp6	H07	ke2	x	SAR 405	NA	NA	S7682	NA	NA	NA	NA	1523406-39-4	PI3K	NA	PI3K/Akt/mTOR	0,779	0,936	0,859	0,64	0,583	0,823	0,554	0,488	0,661	0,838	0,801	0,801	0,858	0,568	0,682	0,813
lp6	H16	ke2	x	Cediranib Maleate	NA	NA	S5242	NA	NA	NA	NA	857036-77-2	VEGFR	NA	Protein Tyrosine Kinase	0,825	0,951	1,01	0,814	0,784	0,869	0,766	0,573	0,867	0,954	0,922	0,965	0,929	0,735	0,822	0,947
lp6	H18	ke2	x	GSK'963	NA	NA	S8642	NA	NA	NA	NA	2049868-46-2	NF-κB,TNF-alpha	NA	NF-κB	0,941	0,82	0,903	0,932	0,707	1,05	0,749	0,73	0,542	1,02	0,872	0,979	0,888	0,674	0,896	0,957
lp6	I06	ke2	x	ASP3026	NA	NA	S8054	NA	NA	NA	NA	1097917-15-1	ALK	NA	Protein Tyrosine Kinase	1,06	1,16	1,09	0,874	1,07	1,08	0,699	0,793	0,963	0,966	0,891	0,922	1,103	0,818	1,008	0,926
lp6	I12	ke2	x	HER2-Inhibitor-1	NA	NA	S2752	NA	NA	NA	NA	937265-83-3	EGFR,HER2	NA	Protein Tyrosine Kinase	0,87	0,909	0,97	0,948	0,938	1,05	0,788	0,602	0,742	0,784	0,732	0,756	0,916	0,711	0,979	0,757
lp6	J06	ke2	x	Erdafitinib (JNJ-42756493)	NA	NA	S8401	NA	NA	NA	NA	1346242-81-6	FGFR	NA	Angiogenesis	0,928	1,01	1,05	0,893	0,989	1,05	0,762	0,735	0,806	1,08	1,05	1,03	0,996	0,768	0,977	1,053
lp6	J10	ke2	x	GSK2256098	NA	NA	S8523	NA	NA	NA	NA	1224887-10-8	FAK	NA	Angiogenesis	0,692	1,01	0,9	0,588	0,947	1,05	0,598	0,589	0,746	0,765	0,885	0,855	0,867	0,644	0,862	0,835
lp6	J20	ke2	x	Chloroquine Phosphate	NA	NA	S4157	NA	NA	NA	NA	50-63-5	ATM/ATR,Autophagy	NA	PI3K/Akt/mTOR	1,15	1,02	1,05	1,07	0,974	1,1	0,79	0,662	0,996	1,05	0,993	1,01	1,073	0,816	1,048	1,018
lp6	K05	ke2	x	WZ4003	NA	NA	S7317	NA	NA	NA	NA	1214265-58-3	AMPK	NA	PI3K/Akt/mTOR	1,03	1,09	1,05	0,762	1,05	1,07	0,706	0,973	0,891	1	0,881	0,995	1,057	0,857	0,961	0,959
lp6	L16	ke2	x	Apatinib	NA	NA	S5248	NA	NA	NA	NA	811803-05-1	VEGFR,c-RET	NA	Protein Tyrosine Kinase	0,949	1,07	0,981	1,03	0,853	1,07	0,932	0,706	0,766	1,02	1,01	1,06	1	0,801	0,984	1,03
lp6	M08	ke2	x	Vandetanib (ZD6474)	NA	NA	S1046	NA	NA	NA	NA	443913-73-3	VEGFR	NA	Endocrinology & Hormones	0,743	0,824	0,851	0,69	0,723	0,874	0,55	0,61	0,682	0,614	0,63	0,672	0,806	0,614	0,762	0,639
lp6	M14	ke2	x	XL388	NA	NA	S7035	NA	NA	NA	NA	1251156-08-7	mTOR	NA	PI3K/Akt/mTOR	0,457	0,445	0,62	0,423	0,408	0,422	0,242	0,204	0,274	0,203	0,232	0,229	0,507	0,24	0,418	0,221
lp7	C14	gpcr	x	Clomifene citrate		NA	S2561	NA	NA	NA	NA	50-41-9	Estrogen/progestogen Receptor	Clomifene citrate (Serophene) is a selective estrogen receptor modulator.	Endocrinology & Hormones	1,19	1,18	1,18	1,09	1,04	1,06	1,12	1,11	1,17	0,719	0,762	0,774	1,183	1,133	1,063	0,752
lp7	F15	gpcr	x	Labetalol HCl		NA	S4291	NA	NA	NA	NA	32780-64-6	Adrenergic Receptor	Labetalol HCl is a dual antagonist for both selective alpha1-adrenergic and nonselective beta-adrenergic receptors, used in the treatment of high blood pressure. _x000D_	GPCR & G Protein	1,07	0,952	0,988	0,999	1,06	0,986	0,622	0,682	1,09	0,941	0,967	1,03	1,003	0,798	1,015	0,979
lp7	H11	gpcr	x	Ticagrelor		NA	S4079	NA	NA	NA	NA	274693-27-5	P2 Receptor	Ticagrelor is the first reversibly binding oral P2Y12 receptor antagonist, also inhibits CYP2C9 and 4-hydroxylation with IC50 of 10.5 μM and 8.2 μM respectively.	Neuronal Signaling	0,945	0,832	0,973	0,944	0,991	1,01	0,595	0,619	0,921	0,822	0,886	0,942	0,917	0,712	0,982	0,883
lp7	H15	gpcr	x	Salmeterol Xinafoate		NA	S4296	NA	NA	NA	NA	94749-08-3	Adrenergic Receptor	Salmeterol Xinafoate is a long-acting <b>β2-adrenergic receptor</b> agonist with anti-inflammatory effects, used in the treatment of asthma symptoms and chronic obstructive pulmonary disease (COPD) symptoms. _x000D_	GPCR & G Protein	0,924	0,948	0,943	0,954	0,891	1,06	0,8	0,622	0,691	0,977	0,889	1,03	0,938	0,704	0,968	0,965
lp7	I07	gpcr	x	Clopidogrel		NA	S1415	NA	NA	NA	NA	120202-66-6	P2 Receptor	Clopidogrel (Plavix) is an oral, thienopyridine class antiplatelet agent.	Neuronal Signaling	0,946	0,97	1,08	0,949	1,05	1,04	0,657	0,653	0,96	0,905	0,953	0,947	0,999	0,757	1,013	0,935
lp7	J06	gpcr	x	LDE225 (NVP-LDE225,Erismodegib)		NA	S2151	NA	NA	NA	NA	956697-53-3	Smoothened	LDE225 (NVP-LDE225) is a Smoothened (Smo) antagonist, inhibiting Hedgehog (Hh) signaling with IC50 of 1.3 nM (mouse) and 2.5 nM (human), respectively. Phase 3.	Stem Cells & Wnt	1,05	0,949	0,989	1,07	0,875	1,04	0,789	0,607	0,838	0,835	0,938	1	0,996	0,745	0,995	0,924
lp7	J07	gpcr	x	Mirabegron		NA	S4009	NA	NA	NA	NA	223673-61-8	Adrenergic Receptor	Mirabegron is a selective β3-adrenoceptor agonist with EC50 of 22.4 nM.	Neuronal Signaling	1,18	0,921	1,06	0,945	0,927	1,1	0,756	0,943	0,833	0,971	0,983	1,03	1,054	0,844	0,991	0,995
lp7	J09	gpcr	x	Diphemanil Methylsulfate		NA	S4034	NA	NA	NA	NA	62-97-5	AChR	Diphemanil Methylsulfate is a quaternary ammonium anticholinergic, it binds muscarinic acetycholine receptors (mAchR).	Neuronal Signaling	1,02	0,995	0,977	0,969	1,03	1,13	0,709	0,709	0,995	0,878	0,903	1,04	0,997	0,804	1,043	0,94
lp8	F07	nci_2019	x	Carmustine	NA	NA	NA	NA	NA	NA	NA	NA	NA	NA	NA	1,05	1,08	1,22	1,05	0,995	NA	0,786	0,888	1,05	0,914	1,04	1,04	1,117	0,908	1,022	0,998
lp8	F14	nci_2019	x	Venetoclax	NA	NA	NA	NA	NA	NA	NA	NA	NA	NA	NA	1,09	1,23	1,11	1,04	1,14	NA	0,82	0,852	0,942	0,852	0,899	0,873	1,143	0,871	1,09	0,875
lp8	H16	nci_2019	x	Nilotinib	NA	NA	NA	NA	NA	NA	NA	NA	NA	NA	NA	0,272	0,206	0,165	0,478	0,277	NA	0,0632	0,14	0,698	0,0794	0,0815	0,133	0,214	0,3	0,378	0,098
lp8	H17	nci_2019	x	Uridine triacetate	NA	NA	NA	NA	NA	NA	NA	NA	NA	NA	NA	1,04	1,13	1,1	0,945	1,05	NA	0,807	0,7	0,98	0,888	1,03	1,02	1,09	0,829	0,998	0,979
lp8	J08	nci_2019	x	Estramustine phosphate sodium	NA	NA	NA	NA	NA	NA	NA	NA	NA	NA	NA	1,04	1,07	1,11	0,975	1,01	NA	0,98	0,736	0,929	0,898	0,993	1,01	1,073	0,882	0,992	0,967
lp8	J09	nci_2019	x	Cisplatin	NA	NA	NA	NA	NA	NA	NA	NA	NA	NA	NA	0,997	1,12	1,21	0,988	1,05	NA	1,07	0,683	0,886	0,984	1,01	1,08	1,109	0,88	1,019	1,025
lp8	L08	nci_2019	x	Lapatinib	NA	NA	NA	NA	NA	NA	NA	NA	NA	NA	NA	0,717	0,755	0,863	0,646	0,771	NA	0,678	0,612	0,553	0,427	0,483	0,456	0,778	0,614	0,708	0,455
lp8	L14	nci_2019	x	Plerixafor	NA	NA	NA	NA	NA	NA	NA	NA	NA	NA	NA	1,24	1,1	1,23	1,21	1,04	NA	0,729	1,06	1,09	1,07	1,09	1,04	1,19	0,96	1,125	1,067
lp9	I08	epi_apo_prot	x	ME0328	Selleck_Epi	NA	S7438	NA	NA	NA	NA	1445251-22-8	PARP	ME0328 is a potent and selective PARP inhibitor with IC50 of 0.89 μM for PARP3, about 7-fold selectivity over PARP1.	Epigenetics	1,08	1,13	1,18	0,978	1,08	1,09	0,772	0,929	1,09	1,12	1	1,14	1,13	0,93	1,049	1,087
lp9	K08	epi_apo_prot	x	Nexturastat A	Selleck_Epi	NA	S7473	NA	NA	NA	NA	1403783-31-2	HDAC	Nexturastat A is a potent and selective HDAC6 inhibitor with IC50 of 5 nM, >190-fold selectivity over other HDACs.	Epigenetics	1,08	0,884	1,01	0,911	1,03	1,02	0,637	0,775	0,842	0,989	0,906	0,923	0,991	0,751	0,987	0,939
lp9	M04	epi_apo_prot	x	Bromosporine	Selleck_Epi	NA	S7233	NA	NA	NA	NA	N/A	Epigenetic Reader Domain	Bromosporine is a broad spectrum inhibitor for bromodomains with IC50 of 0.41 μM, 0.29 μM, 0.122 μM and 0.017 μM for BRD2, BRD4, BRD9 and CECR2, respectively.	Epigenetics	1,16	1,17	1,21	1,17	0,994	0,959	0,908	0,809	0,876	0,988	0,967	0,946	1,18	0,864	1,041	0,967
lp9	M07	epi_apo_prot	x	PFI-1 (PF-6405761)	Selleck_Epi	NA	S1216	NA	NA	NA	NA	1403764-72-6	Epigenetic Reader Domain	PFI-1 is a selective BET (bromodomain-containing protein) inhibitor for BRD4 with IC50 of 0.22 μM.	Epigenetics	1,12	1,1	1,09	1,14	1,1	1	0,894	0,775	0,877	1,12	1,02	1,09	1,103	0,849	1,08	1,077
lp2	A03	Lopac_2	x	Cyclothiazide		321	C 9847	Glutamate		Agonist	AMPA			Blocks the rapid desensitization of AMPA glutamate receptors		0,923	0,938	0,947	0,923	0,979	0,967	0,983	0,924	1,02	0,895	0,927	0,975	0,936	0,976	0,956	0,932
lp2	A04	Lopac_2	x	PD 169316		401	P 9248	Phosphorylation	Enzyme	Inhibitor	p38 MAP kinase			Potent, cell permeable and selective p38 MAP kinase inhibitor; nM potency		0,927	0,927	0,874	0,96	1,01	0,986	1,06	1,03	0,968	0,91	0,968	0,954	0,909	1,019	0,985	0,944
lp2	A05	Lopac_2	x	(±)-CPP		322	C-104	Glutamate		Antagonist	NMDA			Potent and selective NMDA glutamate receptor antagonist; anticonvulsant		0,876	0,946	0,929	1,01	0,965	1,02	0,849	0,917	1,01	0,875	0,936	0,961	0,917	0,925	0,998	0,924
lp2	A06	Lopac_2	x	Disopyramide		402	D 7644	Na+ Channel		Blocker				Sodium channel blocker; class IA antiarrhythmic		0,987	0,886	0,936	1,03	0,941	1,06	1,08	0,956	1,14	0,92	0,921	0,956	0,936	1,059	1,01	0,932
lp2	A07	Lopac_2	x	CGS-21680 hydrochloride		323	C-141	Adenosine		Agonist	A2a			A2a adenosine receptor agonist.		0,934	0,811	0,933	1,02	0,98	1,08	0,875	0,978	0,939	0,903	0,925	0,907	0,893	0,931	1,027	0,912
lp2	A08	Lopac_2	x	Dephostatin		403	D 8065	Phosphorylation	Enzyme	Inhibitor	CD45 Tyrosine Kinase			CD45 protein tyrosine kinase inhibitor		0,919	0,76	0,936	0,963	0,82	0,966	0,794	1,03	1,05	0,951	0,936	0,99	0,872	0,958	0,916	0,959
lp2	A09	Lopac_2	x	CGS-15943		324	C-199	Adenosine		Antagonist	A1			Highly potent, non-selective A1 adenosine receptor antagonist		0,187	0,269	0,261	0,44	0,511	0,586	0,578	0,578	0,672	0,723	0,735	0,807	0,239	0,609	0,512	0,755
lp2	A10	Lopac_2	x	Diazoxide		404	D 9035	K+ Channel		Activator	ATP-sensitive			Activator of ATP-dependent K+ channels in both vascular smooth muscle and pancreatic beta-cells; antihypertensive		0,872	0,934	0,965	0,969	0,991	1,02	0,838	1,02	0,947	0,925	0,89	0,96	0,924	0,935	0,993	0,925
lp2	A11	Lopac_2	x	Chloro-IB-MECA		325	C-277	Adenosine		Agonist	A3			A3 adenosine receptor agonist		0,786	0,846	0,958	1,01	1,01	0,9	0,824	0,99	1,01	0,91	0,937	0,967	0,863	0,941	0,973	0,938
lp2	A12	Lopac_2	x	Doxycycline hydrochloride		405	D 9891	Antibiotic			Protein synthesis			6-deoxytetracycline antibiotic; interferes with protein synthesis		0,856	0,979	0,959	1,04	0,986	1,06	0,979	0,853	1,1	0,884	0,962	0,953	0,931	0,977	1,029	0,933
lp2	A13	Lopac_2	x	Debrisoquin sulfate		326	D 1306	Neurotransmission		Antihypertensive				Antihypertensive; metabolized to tetrahydroisoquinoline (TIQ) which may play a role in the induction of Parkinson's Disease		0,867	0,869	0,911	0,923	1	1,03	0,871	0,953	1,13	0,889	0,896	0,922	0,882	0,985	0,984	0,902
lp2	A14	Lopac_2	x	R(-)-N-Allylnorapomorphine hydrobromide		406	D-042	Dopamine		Agonist				Dopamine receptor agonist		0,827	0,881	0,868	0,938	1,02	0,955	0,819	0,991	1,01	0,906	0,884	0,947	0,859	0,94	0,971	0,912
lp2	A15	Lopac_2	x	Diltiazem hydrochloride		327	D 2521	Ca2+ Channel		Antagonist	L-type			Ca2+ channel antagonist selective for slow, or L-type, channels; stimulates 1,4-dihydropyridine binding to Ca2+ channels; coronary vasodilator		0,942	0,849	0,969	0,863	0,987	0,974	0,854	0,972	0,915	0,925	0,936	0,947	0,92	0,914	0,941	0,936
lp2	A16	Lopac_2	x	4-DAMP methiodide		407	D-104	Cholinergic		Antagonist	M3			M3 muscarinic acetylcholine receptor antagonist.		0,908	0,936	1,02	0,974	0,958	0,923	0,923	0,925	1,1	0,957	0,904	0,934	0,955	0,983	0,952	0,932
lp2	A17	Lopac_2	x	(S)-3,5-Dihydroxyphenylglycine		328	D 3689	Glutamate		Agonist	mGluR1			Group I metabotropic glutamate receptor (mGluR1) agonist		0,862	0,851	0,993	0,867	0,971	0,991	0,885	0,829	0,968	0,922	0,853	0,944	0,902	0,894	0,943	0,906
lp2	A18	Lopac_2	x	N,N-Dipropyl-5-carboxamidotryptamine maleate		408	D-132	Serotonin		Agonist	5-HT1A			Selective 5-HT1A serotonin receptor agonist		0,919	0,9	0,989	0,969	0,992	1,09	0,897	0,953	1,14	0,915	0,927	0,946	0,936	0,997	1,017	0,929
lp2	A19	Lopac_2	x	Phenytoin sodium		329	D 4505	Anticonvulsant						Anticonvulsant; anti-epileptic		0,832	0,821	0,911	0,999	1,04	1,05	0,858	0,945	1,03	0,848	0,905	0,937	0,855	0,944	1,03	0,897
lp2	A20	Lopac_2	x	Dihydroergocristine methanesulfonate		409	D-155	Dopamine		Agonist				Ergot alkaloid; vasoconstrictor; partial agonist at dopaminergic receptors and adrenoceptors; antagonist at serotonergic receptors		0,92	0,896	0,999	1,04	1,08	1,06	0,841	0,966	0,933	0,9	0,932	0,948	0,938	0,913	1,06	0,927
lp2	A21	Lopac_2	x	Daphnetin		330	D 5564	Phosphorylation	Enzyme	Inhibitor	PK			Protein kinase (PK) inhibitor		0,923	0,966	0,986	0,931	1,05	1,03	0,842	0,944	0,958	0,904	0,92	0,903	0,958	0,915	1,004	0,909
lp2	A22	Lopac_2	x	Enoximone		410	E 1279	Cyclic Nucleotides	Enzyme	Inhibitor	PDE III			Selective phosphodiesterase III (PDE III) inhibitor		0,898	0,966	1,02	0,96	1	0,979	0,938	0,869	1,08	0,928	0,901	0,945	0,961	0,962	0,98	0,925
lp2	B03	Lopac_2	x	SB 415286		481	S 3567	Phosphorylation	Enzyme	Inhibitor	GSK-3			Competitive glycogen synthase kinase-3 (GSK-3) inhibitor.		1,06	1,05	1,01	0,958	1,04	1,05	1,08	1,03	1,3	0,995	1,01	1,06	1,04	1,137	1,016	1,022
lp2	B04	Lopac_2	x	Isoguvacine hydrochloride		561	G-002	GABA		Agonist	GABA-A, GABA-C			GABA-A receptor agonist		0,968	0,974	1,02	1,06	0,971	1,13	1,06	0,959	1,18	0,888	0,99	1,08	0,987	1,066	1,054	0,986
lp2	B05	Lopac_2	x	rac-2-Ethoxy-3-octadecanamido-1-propylphosphocholine		482	E 3770	Phosphorylation	Enzyme	Inhibitor	PKC			Protein kinase C (PKC) inhibitor		1,05	1,01	1,08	0,976	0,949	1,05	0,969	1,1	1,13	0,965	0,998	1,01	1,047	1,066	0,992	0,991
lp2	B06	Lopac_2	x	GYKI 52895		562	G-120	Dopamine		Inhibitor	Reuptake			Selective dopamine reuptake inhibitor; antiparkinsonian; antidepressant		1,01	0,883	1	1,05	0,971	1,06	0,921	0,958	0,938	0,893	0,936	0,983	0,964	0,939	1,027	0,937
lp2	B07	Lopac_2	x	(-)-Physostigmine		483	E 8375	Cholinergic	Enzyme	Inhibitor	Cholinesterase			Cholinesterase inhibitor		0,919	0,912	0,919	0,821	0,965	0,931	0,778	0,814	1,11	0,888	0,905	0,884	0,917	0,901	0,906	0,892
lp2	B08	Lopac_2	x	MHPG piperazine		563	H 1377	Adrenoceptor		Metabolite				Norepinephrine metabolite		0,967	1,01	1,07	0,943	1,03	0,872	0,94	0,948	1,18	0,963	0,978	0,961	1,016	1,023	0,948	0,967
lp2	B09	Lopac_2	x	S-(-)-Eticlopride hydrochloride		484	E-101	Dopamine		Antagonist	D2			Potent and selective D2 dopamine receptor antagonist		1,04	0,987	1,1	1,05	1,06	1,08	1,05	0,988	1,03	0,945	1,02	1,03	1,042	1,023	1,063	0,998
lp2	B10	Lopac_2	x	DL-threo-beta-hydroxyaspartic acid		564	H 2775	Glutamate		Inhibitor	Transport			Glutamate transport inhibitor		0,973	1,01	1,07	0,914	0,896	1,06	0,915	1,08	1,26	0,962	1,02	0,992	1,018	1,085	0,957	0,991
lp2	B11	Lopac_2	x	R-(-)-Fluoxetine hydrochloride		485	F 1678	Serotonin		Inhibitor	Reuptake			Selective serotonin reuptake inhibitor		1,07	1,05	1,04	0,997	0,895	1,04	0,895	1,09	1,11	0,957	1	1,06	1,053	1,032	0,977	1,006
lp2	B12	Lopac_2	x	17alpha-hydroxyprogesterone		565	H 5752	Hormone		Metabolite	Progesterone			Metabolite of progesterone		1,1	0,901	1,04	0,913	0,882	1,04	1,19	1,16	1,07	0,866	0,983	1,06	1,014	1,14	0,945	0,97
lp2	B13	Lopac_2	x	Fenofibrate		486	F 6020	Transcription		Agonist	PPAR-alpha			PPAR-alpha receptor agonist; lipid regulating drug		1,09	1,02	0,964	1,03	1,07	1,04	1,07	1,17	1,11	0,877	1,01	0,99	1,025	1,117	1,047	0,959
lp2	B14	Lopac_2	x	L-Histidine hydrochloride		566	H 8125	Histamine		Precursor				Histamine precursor		1,05	0,996	1,05	0,991	0,964	1,06	0,798	1,06	1,09	0,986	0,99	1,01	1,032	0,983	1,005	0,995
lp2	B15	Lopac_2	x	Forskolin		487	F 6886	Cyclic Nucleotides	Enzyme	Activator	Adenylate cyclase			Activates adenylate cyclase; antihypertensive and vasodilator; isolated from Coleus forskohlii		1,05	1,05	1,1	1,09	1,11	1,18	1,41	1,33	1,39	1,01	1,05	1	1,067	1,377	1,127	1,02
lp2	B16	Lopac_2	x	L-Hyoscyamine		567	H 9002	Cholinergic		Antagonist				Competitive antagonist at post-ganglionic synapses and on smooth muscle		0,887	1,04	0,954	1,01	0,835	1	1,01	1,01	1,11	0,984	0,993	1	0,96	1,043	0,948	0,992
lp2	B17	Lopac_2	x	Fexofenadine hydrochloride		488	F 9427	Histamine		Antagonist	H1			H1 Histamine receptor antagonist		1,08	1,01	1,09	0,971	1,03	1,08	1,08	0,982	1,25	1,06	0,967	1,05	1,06	1,104	1,027	1,026
lp2	B18	Lopac_2	x	4-Hydroxybenzhydrazide		568	H 9882	Biochemistry	Enzyme	Inhibitor				Phenylalanine ammonia-lyase inhibitor; used to measure reducing sugar levels		1,02	0,971	1,01	0,949	0,831	1,06	0,767	1,16	0,97	0,902	0,989	1	1	0,966	0,947	0,964
lp2	B19	Lopac_2	x	N-(3,3-Diphenylpropyl)glycinamide		489	D 8816	Glutamate		Blocker	NMDA			NMDA glutamate receptor open channel blocker.		1,08	0,984	1,04	1	1,03	1,05	1,18	0,987	1,03	1,04	1,01	1,01	1,035	1,066	1,027	1,02
lp2	B20	Lopac_2	x	R-(+)-7-Hydroxy-DPAT hydrobromide		569	H-168	Dopamine		Agonist	D3			Selective D3 dopamine receptor agonist; active enantiomer of (±)-7-hydroxy-DPAT		1,1	1,07	1,05	0,999	0,863	0,92	0,949	0,815	0,973	0,965	0,971	0,954	1,073	0,912	0,927	0,963
lp2	B21	Lopac_2	x	L-Canavanine		490	C 1625	Cell Stress	Enzyme	Inhibitor	iNOS			Naturally occurring L-amino acid. Selective inhibitor of inducible nitric oxide synthase (iNOS).		1,08	1,09	0,947	0,997	0,928	1,13	0,993	1,03	1,08	1,06	0,907	1,01	1,039	1,034	1,018	0,992
lp2	B22	Lopac_2	x	Iodoacetamide		570	I 1149	Biochemistry	Enzyme	Inhibitor				Alkylating reagent for cysteine and histidine residues in proteins; irreversible protein inhibitor		1,08	1,03	1,06	0,971	0,919	1,01	0,942	1,04	0,906	0,971	1	0,936	1,057	0,963	0,967	0,969
lp2	C03	Lopac_2	x	N6-Cyclohexyladenosine		331	C 9901	Adenosine		Agonist	A1			Selective A1 adenosine receptor agonist		0,962	1,01	0,994	0,959	1,04	1,07	0,899	0,921	0,969	0,932	0,939	0,974	0,989	0,93	1,023	0,948
lp2	C04	Lopac_2	x	Disopyramide phosphate		411	D 6035	K+ Channel		Modulator				K+ channel modulator; anti-arrhythmic; cardiac depressant		1,09	1,07	1,11	0,92	1,05	1,14	1,17	1,01	1,16	0,987	1,02	1,02	1,09	1,113	1,037	1,009
lp2	C05	Lopac_2	x	CGS-12066A maleate		332	C-106	Serotonin		Agonist	5-HT1B			5-HT1B Serotonin receptor agonist		0,988	1,08	1,1	0,866	0,855	1,01	1,05	1	1,06	0,848	0,991	1,01	1,056	1,037	0,91	0,95
lp2	C06	Lopac_2	x	Daidzein		412	D 7802	Cell Cycle	Enzyme	Inhibitor	Aldehyde dehydrogenase			Isoflavonoid cytostatic agent that arrests the cell cycle at G1; inhibitor of mitochondrial aldehyde dehydrogenase		1,01	0,987	1,08	0,95	1,11	1,05	1,2	1,05	1,18	1,01	0,969	0,996	1,026	1,143	1,037	0,992
lp2	C07	Lopac_2	x	Y-27632 dihydrochloride		333	Y 0503	Phosphorylation	Enzyme	Inhibitor	ROCK			Highly potent, cell-permeable, and selective Rho-associated coiled-coil forming protein serine/threonine kinase (ROCK) inhibitor. Also inhibits ROCK-II with equal potency. The inhibition is competitive with respect to ATP.		1,07	1,03	1,05	0,986	1,01	1,21	1,2	1,12	1,35	1,06	1,05	1,04	1,05	1,223	1,069	1,05
lp2	C08	Lopac_2	x	3',4'-Dichlorobenzamil hydrochloride		413	D 8190	Ion Pump		Inhibitor	Na+/Ca2+ exchanger			Na+/Ca2+ exchanger inhibitor		1,09	0,913	1,05	0,933	1,05	1,06	0,983	0,928	1,23	0,846	1,01	0,964	1,018	1,047	1,014	0,94
lp2	C09	Lopac_2	x	2-Chloro-2-deoxy-D-glucose		334	C-203	Biochemistry		Analog	Glucose			Analog of 2-fluoro-2-deoxyglucose		0,99	0,996	1,04	1,01	1	1,08	0,79	0,837	1,06	0,83	0,841	0,984	1,009	0,896	1,03	0,885
lp2	C10	Lopac_2	x	3,4-Dihydroxyphenylacetic acid		414	D 9128	Dopamine		Metabolite				Product of dopamine degradation by MAO and aldehyde dehydrogenase		1,09	1,01	1,06	0,948	0,899	1,13	0,8	0,981	1,28	0,996	1,01	0,982	1,053	1,02	0,992	0,996
lp2	C11	Lopac_2	x	WB-4101 hydrochloride		335	D 0411	Adrenoceptor		Antagonist	alpha1A			alpha1A Adrenoceptor antagonist		1,05	1,01	0,998	0,979	0,98	1,08	0,892	0,998	1,05	0,967	0,935	0,996	1,019	0,98	1,013	0,966
lp2	C12	Lopac_2	x	6,7-ADTN hydrobromide		415	D-002	Dopamine		Agonist				Dopamine receptor agonist		1,12	0,992	1,05	1,01	1,03	1,06	1,12	0,935	1,14	0,983	0,888	1,02	1,054	1,065	1,033	0,964
lp2	C13	Lopac_2	x	2',3'-didehydro-3'-deoxythymidine		336	D 1413	Immune System	Enzyme	Inhibitor	Reverse Transcriptase			Nucleoside analog; inhibits HIV replication in vitro		1,07	0,907	1,09	0,961	0,953	1,04	0,934	1,02	1,18	0,926	0,989	1	1,022	1,045	0,985	0,972
lp2	C14	Lopac_2	x	JHW 007 hydrochloride		416	J 4024	Dopamine		Antagonist	Cocaine site			Selective antagonist of the cocaine site on the dopamine transporter.		1,06	1,06	1,09	1,06	0,996	1,17	0,977	0,86	1,08	0,958	0,949	0,996	1,07	0,972	1,075	0,968
lp2	C15	Lopac_2	x	Dextromethorphan hydrobromide monohydrate		337	D 2531	Glutamate		Antagonist	NMDA			Allosteric antagonist at NMDA-controlled ion channels		0,99	0,983	1,02	0,942	0,914	1,09	0,998	0,726	1,02	0,85	0,991	0,997	0,998	0,915	0,982	0,946
lp2	C16	Lopac_2	x	1,3-Dipropyl-7-methylxanthine		417	D-108	Adenosine		Antagonist	A2			Caffeine analog with some selectivity for A2 adenosine receptors		1,1	1,06	1,08	0,953	0,703	1,08	1,08	1,05	1,26	1,02	0,993	1,02	1,08	1,13	0,912	1,011
lp2	C17	Lopac_2	x	Dequalinium chloride hydrate		338	D 3768	K+ Channel		Blocker				Selective blocker of apamin-sensitive K+ channels		0,961	0,903	0,972	0,836	0,836	0,994	0,99	1,14	0,96	1,02	1,05	1,09	0,945	1,03	0,889	1,053
lp2	C18	Lopac_2	x	6,7-Dichloroquinoxaline-2,3-dione		418	D-133	Glutamate		Antagonist	NMDA-glycine			High affinity antagonist specific for the strychnine-insensitive glycine binding site of the NMDA glutamate receptor		1,11	1,04	1,12	1,08	0,989	0,969	0,946	1,15	1,09	1,02	1,02	1,01	1,09	1,062	1,013	1,017
lp2	C19	Lopac_2	x	Doxepin hydrochloride		339	D 4526	Adrenoceptor		Inhibitor	Uptake			Antidepressant; antipruritic		1,03	1,05	1,09	0,977	0,881	0,982	0,951	0,932	0,904	0,956	0,856	0,961	1,057	0,929	0,947	0,924
lp2	C20	Lopac_2	x	2,4-Diamino-6-hydroxypyrimidine		419	D1920-6	Phosphorylation	Enzyme	Inhibitor	GTP cyclohydrolase I			Inhibitor of GTP cyclohydrolase I, the rate-limiting enzyme in tetrahydrobiopterin (BH4) biosynthesis; blocks the induction of nitric oxide synthesis		1,06	1,07	1,09	1	0,992	1,04	0,984	0,929	0,989	0,982	0,934	0,978	1,073	0,967	1,011	0,965
lp2	C21	Lopac_2	x	DM 235		340	D 5689	Nootropic						Potent nootropic agent		1,1	1,09	1,04	0,958	0,945	1,04	0,992	0,803	0,976	0,991	0,954	0,998	1,077	0,924	0,981	0,981
lp2	C22	Lopac_2	x	Etoposide		420	E 1383	Apoptosis	Enzyme	Inhibitor	Topo II			Topoisomerase II inhibitor; induces apoptosis; cell cycle inhibitor		0,417	0,375	0,401	0,256	0,338	0,4	0,653	0,851	0,706	0,578	0,586	0,582	0,398	0,737	0,331	0,582
lp2	D03	Lopac_2	x	S-Ethylisothiourea hydrobromide		491	E 3149	Nitric Oxide	Enzyme	Inhibitor	NOS			Inhibitor of iNOS, eNOS, and nNOS		1,07	1,04	1,03	0,816	0,918	1,11	1,06	1,09	1,21	0,94	0,997	1,05	1,047	1,12	0,948	0,996
lp2	D04	Lopac_2	x	Guvacine hydrochloride		571	G-007	GABA		Inhibitor	Uptake			GABA uptake inhibitor		1,08	1,1	1,09	1,02	1,06	1,06	0,876	1,03	1,15	0,842	0,959	0,99	1,09	1,019	1,047	0,93
lp2	D05	Lopac_2	x	N-Ethylmaleimide		492	E 3876	Biochemistry	Enzyme	Inhibitor	Isocitrate dehydrogenase			Sulfhydryl alkylating agent that inactivates NADP-dependent isocitrate dehydrogenase and many endonucleases		0,992	1,14	1,16	1,04	0,822	1,1	0,812	0,812	1,14	0,893	1,01	0,969	1,097	0,921	0,987	0,957
lp2	D06	Lopac_2	x	GR-89696 fumarate		572	G-133	Opioid		Agonist	kappa			kappa Opioid receptor agonist		1,08	1,02	1,1	0,849	0,969	1,09	0,719	0,972	0,999	0,799	0,942	1	1,067	0,897	0,969	0,914
lp2	D07	Lopac_2	x	NBI 27914		493	N 3911	Neurotransmission		Antagonist	CRF1			CRF1 corticotropin-releasing factor receptor antagonist.		1,09	1,1	1,06	1,01	0,72	0,992	0,71	0,898	1,32	0,854	1,01	1,02	1,083	0,976	0,907	0,961
lp2	D08	Lopac_2	x	Hypotaurine		573	H 1384	Cell Stress		Inhibitor	Antioxidant			Antioxidant that binds hydroxyl radicals; GABA transport inhibitor		1,01	0,905	1,01	0,742	0,979	1,11	0,749	1,06	1,05	0,828	0,957	0,972	0,975	0,953	0,944	0,919
lp2	D09	Lopac_2	x	(S)-ENBA		494	E-111	Adenosine		Agonist	A1			Selective A1 adenosine receptor agonist		0,979	1,09	1,01	0,948	0,879	1	0,783	1,05	1,03	0,939	1	0,976	1,026	0,954	0,942	0,972
lp2	D10	Lopac_2	x			574										1,01	1,02	0,998	0,711	0,898	1,09	0,77	1,04	1,07	0,843	0,934	0,972	1,009	0,96	0,9	0,916
lp2	D11	Lopac_2	x	Fluvoxamine maleate		495	F 2802	Serotonin		Inhibitor	Reuptake			Selective serotonin reuptake inhibitor		1,07	1,08	1,07	0,957	1,04	1	1,01	0,971	0,938	0,977	0,968	1,02	1,073	0,973	0,999	0,988
lp2	D12	Lopac_2	x	1,3,5-tris(4-hydroxyphenyl)-4-propyl-1H-pyrazole		575	H 6036	Hormone		Agonist	ER-alpha			Specific estrogen receptor alpha (ERalpha) agonist		1,09	1,08	1,14	0,993	0,807	1,12	0,829	0,793	1,23	1,01	1,01	1,07	1,103	0,951	0,973	1,03
lp2	D13	Lopac_2	x	Fenspiride hydrochloride		496	F 6145	Adrenoceptor		Antagonist	alpha			alpha-Adrenoceptor antagonist; NSAID		1,1	1,1	1,02	0,984	0,984	1,11	0,859	0,941	1,14	0,867	0,859	0,985	1,073	0,98	1,026	0,904
lp2	D14	Lopac_2	x	(±)-8-Hydroxy-DPAT hydrobromide		576	H 8520	Serotonin		Agonist	5-HT1A			Selective 5-HT1A serotonin receptor agonist		1,13	1,01	1,06	1,04	0,809	0,984	0,829	0,743	1,18	0,923	0,987	0,931	1,067	0,917	0,944	0,947
lp2	D15	Lopac_2	x	Famotidine		497	F 6889	Histamine		Antagonist	H2			H2 Histamine receptor antagonist		0,88	1,12	1,08	1,01	0,949	1,12	1,18	0,877	1,07	0,978	1,01	0,983	1,027	1,042	1,026	0,99
lp2	D16	Lopac_2	x	Hydroquinone		577	H 9003	Leukotriene	Enzyme	Inhibitor	Arachidonate 12-Lipoxygenase			Arachidonate 12-Lipoxygenase inhibitor		0,986	1,12	1,04	1,01	0,964	0,937	0,944	1,01	1,11	1,01	0,881	0,924	1,049	1,021	0,97	0,938
lp2	D17	Lopac_2	x	Formoterol fumarate dihydrate		498	F 9552	Adrenoceptor		Agonist	beta2			beta2-Adrenoceptor agonist		1,07	1,18	1,12	0,993	1,05	1,09	0,957	1,03	1,1	0,946	0,907	0,955	1,123	1,029	1,044	0,936
lp2	D18	Lopac_2	x	Hemicholinium-3		578	H-108	Cholinergic		Blocker	Uptake			Potent and selective choline uptake blocker		1,12	1,06	1,12	1,06	0,663	0,935	0,878	0,921	1,04	1,02	0,854	0,992	1,1	0,946	0,886	0,955
lp2	D19	Lopac_2	x	Glybenclamide		499	G 0639	K+ Channel		Blocker	ATP-dependent			Antidiabetic agent which blocks pancreatic ATP-dependent K+ channels resulting in an increase in intracellular Ca2+ and consequent insulin secretion		1,09	1,04	1,08	1,08	1	1,09	1,13	1,22	1,07	0,997	1,01	0,994	1,07	1,14	1,057	1
lp2	D21	Lopac_2	x	GW1929		500	G 5668	Transcription		Agonist	PPAR-gamma			High affinity peroxisome proliferator-activated gamma (PPAR-gamma) agonist		1,15	1,14	1,13	1,05	0,8	1,04	1,06	1,17	1,1	1,05	1,06	1,08	1,14	1,11	0,963	1,063
lp2	D22	Lopac_2	x	HA-100		580	I 1392	Phosphorylation	Enzyme	Inhibitor	PKA / PKC / MLCK			Inhibitor of protein kinase A (PKA), protein kinase C (PKC) and myosin light chain kinase (MLCK)		1,06	0,957	1,06	1,06	0,992	1,06	1,06	1,08	1,19	1,02	0,89	0,979	1,026	1,11	1,037	0,963
lp2	E03	Lopac_2	x	(S)-(+)-Camptothecin		341	C 9911	Apoptosis	Enzyme	Inhibitor	TopoI			DNA topoisomerase I inhibitor		0,0429	0,0298	0,0348	0,0283	0,0256	0,0451	0,0175	0,0163	0,0298	0,0642	0,0643	0,0726	0,036	0,021	0,033	0,067
lp2	E04	Lopac_2	x	Demeclocycline hydrochloride		421	D 6140	Antibiotic			Protein synthesis			Tetracycline antibiotic; interferes with protein synthesis		1,02	1,02	1,04	1,09	1,03	1,05	1,22	1,06	1,1	1,03	1,01	1,06	1,027	1,127	1,057	1,033
lp2	E05	Lopac_2	x	2-Cyclooctyl-2-hydroxyethylamine hydrochloride		342	C-108	Neurotransmission	Enzyme	Inhibitor	PNMT			Inhibitor of phenylethanolamine N-methyltransferase (PNMT)		0,901	1,01	0,988	0,994	0,951	0,98	0,79	1,09	0,997	0,944	0,93	1,01	0,966	0,959	0,975	0,961
lp2	E06	Lopac_2	x	Cilnidipine		422	C1493	Anticonvulsant						Anticonvulsant		1,05	1,08	1,02	0,973	1,06	1,08	1,15	1,16	1,28	1	0,962	1,05	1,05	1,197	1,038	1,004
lp2	E08	Lopac_2	x	3-deazaadenosine		423	D 8296	Immune System		Inhibitor				Antiviral		1,02	1,03	1,07	0,904	0,982	1,02	0,93	0,876	1,27	1,01	0,987	0,999	1,04	1,025	0,969	0,999
lp2	E10	Lopac_2	x	Dantrolene sodium		424	D 9175	Intracellular Calcium		Inhibitor	Release			Inhibits intracellular Ca2+ release from the sarcoplasmic reticulum; muscle relaxant.		0,996	0,996	1,11	0,986	1,01	1,09	1,04	1,03	0,998	0,984	1	1,02	1,034	1,023	1,029	1,001
lp2	E12	Lopac_2	x	R(-)-Apocodeine hydrochloride		425	D-003	Dopamine		Agonist				Dopamine receptor agonist; apomorphine metabolite		1,01	1,07	1,04	0,912	1,05	1,07	0,997	1,09	1,23	1,03	0,947	1,06	1,04	1,106	1,011	1,012
lp2	E13	Lopac_2	x	Droperidol		346	D 1414	Dopamine		Antagonist	D1/D2			D1, D2 dopamine receptor antagonist		1	0,983	0,964	0,94	0,942	0,851	0,984	0,881	1,02	0,945	0,957	0,945	0,982	0,962	0,911	0,949
lp2	E14	Lopac_2	x	Icilin		426	I 9532	Neurotransmission		Agonist	CMR1			Potent agonist at the CMR1 cold- and menthol-sensitive receptor.		1,03	1,08	1,1	0,922	0,812	1,07	1,05	1,11	0,966	0,994	1,01	1,05	1,07	1,042	0,935	1,018
lp2	E15	Lopac_2	x	SB 203186		347	S 0443	Serotonin		Antagonist	5-HT4			5-HT4 serotonin receptor antagonist.		1,03	0,907	0,993	0,943	0,735	0,995	0,718	1	1,05	0,983	0,978	0,949	0,977	0,923	0,891	0,97
lp2	E16	Lopac_2	x	Domperidone		427	D-122	Dopamine		Antagonist	D2			Peripheral dopamine receptor antagonist that does not cross the blood-brain barrier; anti-emetic		0,968	0,958	0,996	0,983	1	1,04	1,02	1,09	1,06	1,04	1,03	1	0,974	1,057	1,008	1,023
lp2	E17	Lopac_2	x	Doxylamine succinate		348	D 3775	Histamine		Antagonist	H1			H1 Histamine receptor antagonist		0,986	0,978	0,999	1	0,727	1,04	1,02	0,888	1,05	0,985	0,956	0,895	0,988	0,986	0,922	0,945
lp2	E18	Lopac_2	x	3,7-Dimethyl-1-propargylxanthine		428	D-134	Adenosine		Antagonist	A2			A2 adenosine receptor antagonist.		0,983	1,03	1,05	0,976	0,985	0,983	0,882	0,7	1,12	1	0,898	0,991	1,021	0,901	0,981	0,963
lp2	E19	Lopac_2	x	S(-)-Pindolol		349	P-152	Adrenergic		Antagonist	beta			Beta adrenergic receptor antagonist; vasodilator. Non-selective 5-HT1 serotonin receptor ligand.		1,03	0,932	0,979	0,927	0,914	1,09	0,606	0,784	1,07	0,972	0,902	0,993	0,98	0,82	0,977	0,956
lp2	E20	Lopac_2	x	DL-alpha-Difluoromethylornithine hydrochloride		429	D-193	Angiogenesis	Enzyme	Inhibitor	ODC			Selective irreversible ornithine decarboxylase (ODC) inhibitor.		0,962	1,05	1,02	1,04	0,89	1,07	1,01	0,963	1,05	0,963	0,963	1,01	1,011	1,008	1	0,979
lp2	E21	Lopac_2	x	5,5-Dimethyl-1-pyrroline-N-oxide		350	D 5766	Cell Stress	Enzyme	Inhibitor	Antioxidant			Neuroprotective agent		1,15	1,02	1,02	0,908	0,931	0,947	0,988	0,858	1,06	0,972	0,951	0,887	1,063	0,969	0,929	0,937
lp2	E22	Lopac_2	x	ET-18-OCH3		430	E 1779	Lipid	Enzyme	Inhibitor	PIPLC			Phosphoinositide-specific Phospholipase C (PI-PLC) inhibitor		1,05	0,809	0,976	0,98	1,03	0,935	0,958	0,972	1,02	1,01	0,998	0,91	0,945	0,983	0,982	0,973
lp2	F03	Lopac_2	x			501										1,03	0,975	1,09	0,838	1,07	1,02	1,09	1,14	0,951	1,03	0,928	1,09	1,032	1,06	0,976	1,016
lp2	F04	Lopac_2	x	(±)-AMPA hydrobromide		581	G-017	Glutamate		Agonist	AMPA/kainate			Potent excitatory amino acid that interacts selectively with central AMPA/kainate glutamate receptors		1,04	1,04	1,07	0,629	1,04	1,04	0,753	0,937	1,02	0,816	0,945	0,981	1,05	0,903	0,903	0,914
lp2	F05	Lopac_2	x	(-)-Epinephrine (+)-bitartrate		502	E 4375	Adrenoceptor		Agonist				Endogenous hormone and neurotransmitter		1,02	0,942	1,09	0,781	0,905	1,02	0,803	0,804	1,1	0,895	1,01	0,973	1,017	0,902	0,902	0,959
lp2	F06	Lopac_2	x	Gabapentin		582	G-154	Anticonvulsant						Anticonvulsant that may modulate certain types of Ca2+ channel currents; analgesic		0,938	0,798	1,04	0,653	0,963	1,01	0,635	0,79	1,02	0,966	0,796	0,994	0,925	0,815	0,875	0,919
lp2	F07	Lopac_2	x	beta-Estradiol		503	E 8875	Hormone			Estrogen			Major estrogen sectreted by premenopausal ovary		0,741	0,849	0,906	0,625	0,625	1,01	0,72	0,726	1,19	0,883	0,981	1,03	0,832	0,879	0,753	0,965
lp2	F09	Lopac_2	x	erythro-9-(2-Hydroxy-3-nonyl)adenine hydrochloride		504	E-114	Adenosine	Enzyme	Inhibitor	Adenosine deaminase			Potent adenosine deaminase inhibitor		0,892	0,956	0,987	0,925	1,01	1,04	0,737	1,01	1,11	0,986	1,04	0,997	0,945	0,952	0,992	1,008
lp2	F10	Lopac_2	x	Hydroxytacrine maleate salt		584	H 3146	Cholinergic	Enzyme	Inhibitor	Cholinesterase			Cholinesterase inhibitor		0,902	0,856	0,969	0,625	0,794	1,02	0,692	0,72	0,995	0,874	0,843	0,995	0,909	0,802	0,813	0,904
lp2	F11	Lopac_2	x	1-(4-Fluorobenzyl)-5-methoxy-2-methylindole-3-acetic acid		505	F 2927	Multi-Drug Resistance		Inhibitor	MRP1			Putative inhibitor of multidrug resistance-associated protein 1 (MRP1)		1,03	0,968	0,99	0,94	1,03	1,05	0,94	0,904	1,08	0,937	1,03	0,993	0,996	0,975	1,007	0,987
lp2	F12	Lopac_2	x	1-(4-Hydroxybenzyl)imidazole-2-thiol		585	H 6892	Dopamine	Enzyme	Inhibitor	Dopamine beta-hydroxylase			Dopamine beta-hydroxylase inhibitor		0,986	1,08	0,962	0,802	0,617	1	0,679	0,752	1,09	0,773	0,789	0,987	1,009	0,84	0,806	0,85
lp2	F13	Lopac_2	x	Flumazenil		506	F 6300	Benzodiazepine		Antagonist				Benzodiazepine receptor antagonist		0,945	1,02	1,08	0,755	0,99	1,03	0,902	0,66	1,12	0,888	0,917	1	1,015	0,894	0,925	0,935
lp2	F14	Lopac_2	x	Dopamine hydrochloride		586	H 8502	Dopamine		Agonist				Endogenous neurotransmitter		0,955	0,938	1,05	0,851	0,583	0,906	0,765	0,733	1,05	0,886	0,866	0,975	0,981	0,849	0,78	0,909
lp2	F15	Lopac_2	x	FSCPX		507	F 7927	Adenosine		Antagonist	A1			Irreversible A1 adenosine receptor antagonist		1,01	0,897	0,966	0,933	0,69	0,852	0,774	0,63	1,08	0,894	0,967	0,812	0,958	0,828	0,825	0,891
lp2	F16	Lopac_2	x	BU99006		587	B 8433	Imidazoline		Ligand	I2			Irreversible I2 imidazoline binding site ligand.		0,951	0,848	1,02	0,79	0,869	0,991	0,668	0,672	1,05	0,815	0,806	0,904	0,94	0,797	0,883	0,842
lp2	F17	Lopac_2	x	Felodipine		508	F 9677	Ca2+ Channel		Blocker	L-type			L-type calcium channel blocker		0,967	1,06	0,979	1	0,826	1,08	1,04	0,772	1,12	0,948	0,814	1,01	1,002	0,977	0,969	0,924
lp2	F18	Lopac_2	x	HA-1004 hydrochloride		588	H-120	Phosphorylation	Enzyme	Inhibitor	PK			Potent inhibitor of cAMP- and cGMP-dependent protein kinases; because it has low affinity for protein kinase C, HA-1004 serves as an excellent negative control of H-7 HCl		0,924	0,898	0,897	0,813	0,94	1,04	0,978	1,06	0,937	1,01	0,852	0,934	0,906	0,992	0,931	0,932
lp2	F19	Lopac_2	x	GW2974		509	G 0668	Phosphorylation	Enzyme	Inhibitor	EGFR / ErbB-2			Dual EGFR and ErbB-2 receptor tyrosine kinase inhibitor		0,878	0,859	0,959	0,919	0,583	0,833	0,834	0,95	0,846	0,712	0,701	0,629	0,899	0,877	0,778	0,681
lp2	F21	Lopac_2	x	GW5074		510	G 6416	Phosphorylation	Enzyme	Inhibitor	Raf1 kinase			cRaf1 kinase inhibitor		1,06	1,01	1,02	0,948	0,81	0,926	1,1	1,14	0,983	1,12	1,04	1,07	1,03	1,074	0,895	1,077
lp2	F22	Lopac_2	x	Ipratropium bromide		590	I 1637	Cholinergic		Antagonist	Muscarinic			Muscarinic acetylcholine receptor antagonist; bronchodilator		1,07	1,06	1,05	0,941	0,984	0,969	0,996	0,988	0,922	0,985	0,967	0,897	1,06	0,969	0,965	0,95
lp2	G03	Lopac_2	x	CK2 Inhibitor 2		351	C 7367	Phosphorylation	Enzyme	Inhibitor	CK2			High affinity, selective, ATP-competitive casein kinase 2 (CK2) inhibitor.		1,03	1	1,06	0,916	0,918	0,946	0,998	1,07	1,07	0,704	0,798	0,83	1,03	1,046	0,927	0,777
lp2	G04	Lopac_2	x	Diethylenetriaminepentaacetic acid		431	D 6518	Biochemistry	Enzyme	Inhibitor	Zn2+-dependent protease			Zinc-dependent proteases carboxypeptidase A and aminopeptidase N inhibitor; chelating agent		0,967	1,09	1,03	1,04	0,975	1,09	0,926	0,921	0,988	0,917	1,02	0,988	1,029	0,945	1,035	0,975
lp2	G05	Lopac_2	x	5-Carboxamidotryptamine hemiethanolate maleate		352	C-117	Serotonin		Agonist	5-HT7			5-HT7 Serotonin receptor agonist		1,03	1,02	1,06	0,994	0,938	0,994	0,678	0,92	1,03	0,881	0,956	0,935	1,037	0,876	0,975	0,924
lp2	G09	Lopac_2	x	Cirazoline hydrochloride		354	C-223	Adrenoceptor		Agonist	alpha1A			Selective alpha1 adrenoceptor agonist; non-selective imidazoline binding site ligand		0,99	0,973	1	0,928	0,98	1	0,864	0,778	1,01	0,901	0,914	0,94	0,988	0,884	0,969	0,918
lp2	G10	Lopac_2	x	DCEBIO		434	D 9190	K+ Channel		Activator	hlK1			Increases epithelial chloride secretion through the synergistic activation of a basolateral membrane-located K+ channel (hlK1) and an apical membrane Cl- conductance		0,994	1,03	0,963	0,989	0,946	1	1,08	0,886	0,969	0,976	0,948	0,961	0,996	0,978	0,978	0,962
lp2	G11	Lopac_2	x	Dihydroouabain		355	D 0670	Ion Pump		Inhibitor	Na+/K+ Pump			Sodium-potassium pump inhibitor		0,227	0,187	0,201	0,169	0,188	0,251	0,414	0,441	0,69	0,59	0,606	0,647	0,205	0,515	0,203	0,614
lp2	G12	Lopac_2	x	R(-)-Propylnorapomorphine hydrochloride		435	D-027	Dopamine		Agonist	D2			Highly potent and selective D2 dopamine receptor agonist		0,943	0,962	0,965	0,961	0,918	0,991	0,776	0,851	1,08	0,919	0,913	0,929	0,957	0,902	0,957	0,92
lp2	G13	Lopac_2	x	L-3,4-Dihydroxyphenylalanine methyl ester hydrochloride		356	D 1507	Dopamine		Precursor				Precursor to L-DOPA that crosses the blood-brain barrier		0,982	0,939	0,969	0,917	0,882	0,965	0,666	0,661	1,07	0,799	0,936	0,92	0,963	0,799	0,921	0,885
lp2	G14	Lopac_2	x	(±)-SKF-38393 hydrochloride		436	D-047	Dopamine		Antagonist	D1			D1 Dopamine receptor agonist		0,959	1,02	1,03	1,03	0,921	0,981	1,03	0,744	1,11	0,915	0,932	1,05	1,003	0,961	0,977	0,966
lp2	G15	Lopac_2	x	Dihydroergotamine methanesulfonate		357	D 2763	Serotonin		Antagonist				Ergot alkaloid; vasoconstrictor; competitive serotonin receptor antagonist; partial agonist at alpha adrenoceptors and D2 dopamine receptors		1,01	0,957	0,968	0,911	1,03	1,12	0,719	0,678	1	0,934	0,959	0,942	0,978	0,799	1,02	0,945
lp2	G16	Lopac_2	x	Propofol		437	D126608	Cholinergic		Inhibitor	Muscarinic			Short acting general anesthetic		0,912	0,987	1,02	0,933	0,998	1,08	0,868	0,765	1,02	1,03	1	0,982	0,973	0,884	1,004	1,004
lp2	G18	Lopac_2	x	5,7-Dichlorokynurenic acid		438	D-138	Glutamate		Antagonist	NMDA-glycine			Potent excitatory amino acid receptor antagonist; active at the strychnine-insensitive glycine binding site of the NMDA glutamate receptor		1	0,839	1,04	1,01	0,874	1,09	0,939	0,737	0,934	0,993	0,978	0,986	0,96	0,87	0,991	0,986
lp2	G20	Lopac_2	x	SCH-28080		439	S 4443	Ion Channels	Enzyme	Inhibitor	H+/K+-ATPase			Potent inhibitor of gastric H+ and K+-ATPase.		1,05	1,1	1,06	1,03	0,99	1,02	1	0,773	1,17	1,03	0,976	1,05	1,07	0,981	1,013	1,019
lp2	H03	Lopac_2	x	Edrophonium chloride		511	E 3256	Cholinergic	Enzyme	Inhibitor	Acetylcholinesterase			Acetylcholinesterase inhibitor		1,02	0,893	1,14	0,951	0,781	1,08	0,826	0,922	1,05	0,955	0,982	1,01	1,018	0,933	0,937	0,982
lp2	H05	Lopac_2	x	EGTA		512	E 4378	Biochemistry	Enzyme	Inhibitor	Carboxypeptidase B			Carboxypeptidase B inhibitor; chelating agent useful for the determination of calcium in the presence of magnesium		1,04	1,02	1,06	0,78	1,01	1,05	0,825	0,926	0,893	0,915	0,953	0,984	1,04	0,881	0,947	0,951
lp2	H08	Lopac_2	x	Hydralazine hydrochloride		593	H 1753	Neurotransmission	Enzyme	Inhibitor	MAO-A/B			Non-selective MAO-A/B inhibitor; antihypertensive		0,888	1,03	0,921	0,747	0,95	1,04	0,729	0,565	0,973	0,827	0,654	0,964	0,946	0,756	0,912	0,815
lp2	H09	Lopac_2	x	Alinidine		514	A7230	Sigma		Agonist	Sigma 1 / 2			sigma1, sigma2 receptor agonist; an antagonist at D2, 5HT2, and H1 receptors; atypical antidepressant, antipsychotic, and axiolytic.		0,921	0,978	1,03	0,634	0,994	1,06	0,76	0,883	0,884	0,882	0,964	0,975	0,976	0,842	0,896	0,94
lp2	H10	Lopac_2	x	Hydrocortisone		594	H 4001	Hormone			Cortisol			Primary glucocorticoid secreted by the adrenal cortex		0,927	0,92	0,988	0,875	0,975	1,04	0,748	0,799	1,07	0,777	0,895	0,899	0,945	0,872	0,963	0,857
lp2	H11	Lopac_2	x	Furegrelate sodium salt		515	F 3764	Phosphorylation	Enzyme	Inhibitor	Thromboxane synthase			Thromboxane synthetase inhibitor		0,931	1,01	1,02	1,05	0,675	1,06	0,753	0,709	1,01	0,861	0,899	0,964	0,987	0,824	0,928	0,908
lp2	H12	Lopac_2	x	Histamine dihydrochloride		595	H 7250	Histamine		Agonist				Endogenous neurotransmitter		0,782	1,01	0,956	0,867	0,695	1,02	0,767	0,637	0,942	0,869	0,883	0,916	0,916	0,782	0,861	0,889
lp2	H13	Lopac_2	x	Foliosidine		516	F 6426	Anticonvulsant						Anticonvulsant; prevents cardiac arrhythmia caused by electric stimulation of the atria or by aconitine		1,01	0,966	1,03	0,67	0,888	1,08	0,702	0,736	1,16	0,934	0,915	0,952	1,002	0,866	0,879	0,934
lp2	H15	Lopac_2	x	Farnesylthiosalicylic acid		517	F 8175	G protein	Enzyme	Antagonist	Ras			Non-toxic Ras inhibitor		0,974	0,898	0,973	0,923	0,65	1,07	0,856	0,692	1,09	0,96	1,01	0,999	0,948	0,879	0,881	0,99
lp2	H17	Lopac_2	x	Fluspirilene		518	F-100	Dopamine		Antagonist	D2/D1			Dopamine receptor antagonist; antipsychotic		0,979	1,06	1,01	0,955	1,03	1,05	0,931	0,747	1,05	0,984	0,966	0,937	1,016	0,909	1,012	0,962
lp2	H18	Lopac_2	x	BRL 50481		598	B 0936	Phosphodiesterase	Enzyme	Inhibitor	PDE7			Phosphodiesterase 7 (PDE7) inhibitor.		0,949	0,887	0,974	0,975	0,694	1,08	1,06	0,796	0,914	0,949	0,865	1	0,937	0,923	0,916	0,938
lp2	H19	Lopac_2	x	Guanfacine hydrochloride		519	G 1043	Adrenoceptor		Agonist	alpha2			alpha2-Adrenoceptor agonist		1,12	1,1	1,11	1,07	0,882	1,05	0,977	0,743	1,13	1,04	0,933	0,977	1,11	0,95	1,001	0,983
lp2	H20	Lopac_2	x	Ibudilast		599	I 0157	Cyclic Nucleotides	Enzyme	Inhibitor	PDE IV			Phosphodiesterase IV (PDE IV) inhibitor		0,882	1,04	0,901	1,04	0,821	0,987	0,895	0,913	0,872	1	0,947	0,975	0,941	0,893	0,949	0,974
lp2	H21	Lopac_2	x	Genistein		520	G 6649	Phosphorylation	Enzyme	Inhibitor	Tyrosine kinase			Cytotoxic inhibitor of tyrosine kinase and topoisomerase II kinase		1,1	1,08	1,13	1,02	0,935	0,884	1,11	0,882	1,16	1,03	0,988	1,05	1,103	1,051	0,946	1,023
lp2	H22	Lopac_2	x	Idarubicin hydrochloride		600	I 1656	DNA Metabolism		Inhibitor				Antineoplastic		0,0429	0,0378	0,042	0,0341	0,0332	0,0444	0,0572	0,0404	0,039	0,115	0,116	0,117	0,041	0,046	0,037	0,116
lp2	I03	Lopac_2	x	(+)-cis-Dioxolane		361	C-008	Cholinergic		Agonist	Muscarinic			High affinity muscarinic acetylcholine receptor agonist		1,17	0,98	1,01	1,07	1,01	1,1	0,966	0,932	0,997	0,968	0,988	1,03	1,053	0,965	1,06	0,995
lp2	I04	Lopac_2	x	Diclofenac sodium		441	D 6899	Prostaglandin	Enzyme	Inhibitor	COX			Cyclooxygenase inhibitor; anti-inflammatory		1,06	1,1	1,04	0,975	1,06	1,15	0,855	0,813	0,981	1,01	0,984	1,03	1,067	0,883	1,062	1,008
lp2	I08	Lopac_2	x	Danazol		443	D 8399	Hormone		Inhibitor				Anterior pituitary suppressant; weak androgen		0,82	0,905	0,878	0,976	0,88	1,03	0,773	0,797	0,96	0,883	1,03	1,11	0,868	0,843	0,962	1,008
lp2	I12	Lopac_2	x	R(-)-2,10,11-Trihydroxyaporphine hybrobromide		445	D-029	Dopamine		Agonist	D2			D2 dopamine receptor agonist		0,907	0,996	0,978	0,941	1,02	1,07	0,843	0,813	0,987	0,956	0,967	0,963	0,96	0,881	1,01	0,962
lp2	I14	Lopac_2	x	GBR-12909 dihydrochloride		446	D-052	Dopamine		Inhibitor	Reuptake			Selective dopamine reuptake inhibitor		1,04	0,985	0,976	0,937	0,64	1,02	0,812	0,771	1,08	0,907	0,877	0,927	1	0,888	0,866	0,904
lp2	I15	Lopac_2	x	Diphenyleneiodonium chloride		367	D 2926	Nitric Oxide	Enzyme	Inhibitor	eNOS			Endothelial nitric oxide synthase inhibitor		0,0423	0,0638	0,0616	0,0621	0,0615	0,108	0,171	0,161	0,21	0,277	0,275	0,303	0,056	0,181	0,077	0,285
lp2	I17	Lopac_2	x			368										0,943	0,975	0,883	0,989	0,771	1,07	0,743	0,61	0,915	0,95	0,972	0,948	0,934	0,756	0,943	0,957
lp2	I20	Lopac_2	x	S(-)-DS 121 hydrochloride		449	D-206	Dopamine		Antagonist	Autoreceptor			Dopamine autoreceptor antagonist with some selectivity for the D3 dopamine receptor binding site		1,05	0,995	1,15	1,03	1,02	1,04	0,885	0,798	1,06	1,04	0,949	0,99	1,065	0,914	1,03	0,993
lp2	I21	Lopac_2	x	Diacylglycerol Kinase Inhibitor II		370	D 5794	Phosphorylation	Enzyme	Inhibitor	Diacylglycerol kinase			Diacylglycerol kinase inhibitor		1,08	0,974	1,01	0,993	0,899	1,05	0,994	0,828	0,821	0,988	0,963	0,922	1,021	0,881	0,981	0,958
lp2	I22	Lopac_2	x	7-Cyclopentyl-5-(4-phenoxy)phenyl-7H-pyrrolo[2,3-d]pyrimidin-4-ylamine		450	C 8863	Phosphorylation	Enzyme	Inhibitor	Ick			Potent and selective Ick (src family tyrosine kinase) inhibitor.		0,887	0,82	0,968	0,942	0,872	0,837	0,703	0,705	0,775	0,811	0,758	0,755	0,892	0,728	0,884	0,775
lp2	J03	Lopac_2	x	Efaroxan hydrochloride		521	E 3263	Imidazoline		Antagonist	I1			I1 Imidazoline binding site antagonist		1	1,03	0,945	0,973	1,01	1,08	0,965	0,955	0,908	0,837	0,996	1,04	0,992	0,943	1,021	0,958
lp2	J06	Lopac_2	x	(±)-Vanillylmandelic acid		602	H 0131	Adrenoceptor		Metabolite				Metabolite of epinephrine		0,798	1,02	1,06	0,96	0,975	1,06	0,813	0,713	1,09	0,8	0,934	0,939	0,959	0,872	0,998	0,891
lp2	J07	Lopac_2	x	Methyl beta-carboline-3-carboxylate		523	E-002	Benzodiazepine		Agonist				Benzodiazepine receptor inverse agonist		0,859	1,05	0,925	0,864	0,872	1,16	0,682	0,699	0,898	0,926	1,01	0,974	0,945	0,76	0,965	0,97
lp2	J15	Lopac_2	x	Flunarizine dihydrochloride		527	F 8257	Ion Pump		Blocker	Na+/Ca2+ channel			Ca2+/Na+ channel blocker; vasodilator		1,02	0,905	0,954	0,962	0,639	1,02	0,736	0,581	1,01	0,957	0,893	0,956	0,96	0,776	0,874	0,935
lp2	J19	Lopac_2	x	L-Glutamic acid hydrochloride		529	G 2128	Glutamate		Agonist				Endogenous excitatory amino acid neurotransmitter		0,968	0,929	1,07	0,911	0,71	1,07	0,913	0,829	1,01	0,996	0,952	1,01	0,989	0,917	0,897	0,986
lp2	J20	Lopac_2	x	Imidazole-4-acetic acid hydrochloride		609	I 0375	GABA		Antagonist	GABA-C			Competitive antagonist at GABA-C receptors		1,09	1,08	1,15	1,09	0,748	0,856	0,921	0,808	1,09	1,03	0,973	1,02	1,107	0,94	0,898	1,008
lp2	J21	Lopac_2	x	GW7647		530	G 6793	Transcription		Agonist	PPAR-alpha			Potent agonist of peroxisome proliferator-activated alpha (PPAR-alpha)		1,01	1,07	1,07	1,02	0,907	1,04	1,09	0,76	1,08	1,04	1,05	1,12	1,05	0,977	0,989	1,07
lp2	J22	Lopac_2	x	Metolazone		610	M 1195	Na+ Channel		Inhibitor	Na+/Cl- cotransporter			Inhibitor of thiazide-sensitive Na+/Cl- cotransporter; antihypertensive; moderate loop diuretic.		1,06	0,898	1,03	1,08	0,964	1,07	0,92	0,816	0,794	1,02	0,974	0,971	0,996	0,843	1,038	0,988
lp2	K03	Lopac_2	x	OXA-22		371	C-011	Cholinergic		Agonist	Muscarinic			Potent muscarinic acetylcholine receptor agonist		1,05	0,873	1	1,07	1,04	1,07	0,928	1,07	0,925	0,869	0,976	0,979	0,974	0,974	1,06	0,941
lp2	K04	Lopac_2	x	DL-erythro-Dihydrosphingosine		451	D 6908	Phosphorylation	Enzyme	Inhibitor	PKC / PLA2 / PLD			Protein kinase C, phospholipase A2, and phospholipase D inhibitor		1,05	1,11	1,03	1,05	1,03	1,11	0,966	0,917	1,13	1,02	0,974	0,993	1,063	1,004	1,063	0,996
lp2	K06	Lopac_2	x	DBO-83		452	D 7938	Cholinergic		Agonist	Nicotinic			Nicotinic acetylcholine receptor agonist		1,07	0,944	1,08	0,956	1,01	1,07	0,763	0,83	1,02	0,982	0,968	0,943	1,031	0,871	1,012	0,964
lp2	K09	Lopac_2	x	(2S,1'S,2'S)-2-(carboxycyclopropyl)glycine		374	C-237	Glutamate		Agonist	mGluR2			Potent group II metabotropic glutamate receptor agonist		1,03	1,01	1,01	0,776	0,943	1,04	0,794	0,77	1,02	0,842	0,942	0,945	1,017	0,861	0,92	0,91
lp2	K10	Lopac_2	x	L-3,4-Dihydroxyphenylalanine		454	D 9628	Dopamine		Precursor				Precursor to dopamine; antiparkinsonian agent		0,943	0,954	1,03	0,85	0,979	1	0,759	0,838	1,1	0,955	0,941	0,938	0,976	0,899	0,943	0,945
lp2	K11	Lopac_2	x	Dihydrokainic acid		375	D 1064	Glutamate		Blocker	Kainate			Non-transportable glutamate analog that blocks glutamate receptors		0,987	1	0,974	0,88	0,976	1,02	0,837	0,652	1,11	1	0,959	0,963	0,987	0,866	0,959	0,974
lp2	K12	Lopac_2	x	R(-)-2,10,11-Trihydroxy-N-propylnoraporphine hydrobromide		455	D-030	Dopamine		Agonist	D2			Potent and selective D2 dopamine receptor agonist		1	0,969	0,956	0,96	0,986	1,02	0,875	0,64	0,983	0,986	0,949	0,929	0,975	0,833	0,989	0,955
lp2	K13	Lopac_2	x	2,4-Dinitrophenyl 2-fluoro-2-deoxy-beta-D-glucopyranoside		376	D 1791	Biochemistry	Enzyme	Inhibitor	exo-beta-(1,3)-Glucanase			exo-beta-(1,3)-Glucanase inhibitor		1,05	1,05	0,975	0,945	0,928	1,05	0,986	0,655	0,933	0,967	0,981	0,969	1,025	0,858	0,974	0,972
lp2	K14	Lopac_2	x	R(+)-SCH-23390 hydrochloride		456	D-054	Dopamine		Antagonist	D1			Selective D1 dopamine receptor antagonist		1,03	1,01	1,05	0,962	0,841	1,12	0,857	0,764	1	0,978	0,979	0,984	1,03	0,874	0,974	0,98
lp2	K15	Lopac_2	x	Diphenhydramine hydrochloride		377	D 3630	Histamine		Antagonist	H1			H1 Histamine receptor antagonist		1,01	0,93	0,987	0,941	0,75	0,999	0,864	0,884	1,05	0,926	0,971	0,997	0,976	0,933	0,897	0,965
lp2	K17	Lopac_2	x	5,5-Diphenylhydantoin		378	D 4007	Anticonvulsant						Anticonvulsant; appears to stabilize excitable membranes perhaps through effects on Na+, K+, and Ca2+ channels		0,911	0,792	1,03	1	0,946	1,03	0,79	0,638	0,953	0,994	0,934	0,963	0,911	0,794	0,992	0,964
lp2	K18	Lopac_2	x	1,10-Diaminodecane		458	D14204	Glutamate		Agonist (inverse)	NMDA-polyamine			Inverse agonist at the polyamine recognition site of the NMDA glutamate receptors		0,992	1,03	1,02	1,06	0,776	1,06	0,928	0,64	0,935	0,999	0,866	0,959	1,014	0,834	0,965	0,941
lp2	K19	Lopac_2	x			379										0,982	0,97	1,08	1,02	0,901	1,03	1,04	0,648	0,985	1,01	0,916	0,964	1,011	0,891	0,984	0,963
lp2	K20	Lopac_2	x	Vanillic acid diethylamide		459	E 0137	Vanilloid		Agonist				CNS and respiratory stimulant		1	0,973	1,04	1,1	1,01	0,99	0,94	0,805	0,985	1,01	0,941	1	1,004	0,91	1,033	0,984
lp2	K21	Lopac_2	x	Dihydrexidine hydrochloride		380	D 5814	Dopamine		Agonist	D1			D1 dopamine receptor agonist		1,02	0,968	1,08	0,953	0,909	0,924	1,11	0,844	0,983	0,967	0,966	0,992	1,023	0,979	0,929	0,975
lp2	K22	Lopac_2	x	Emetine dihydrochloride hydrate		460	E 2375	Apoptosis		Activator				Apoptosis inducer; RNA-Protein translation inhibitor		0,0408	0,0388	0,0373	0,0323	0,0319	0,0357	0,0481	0,0429	0,0486	0,0504	0,0468	0,0548	0,039	0,047	0,033	0,051
lp2	L03	Lopac_2	x	Ellipticine		531	E 3380	Cell Cycle	Enzyme	Inhibitor	CYP1A1 / TopoII			Cytochrome P450 (CYP1A1)and DNA topoisomerase II inhibitor		0,277	0,272	0,257	0,21	0,225	0,269	0,502	0,525	0,735	0,537	0,639	0,666	0,269	0,587	0,235	0,614
lp2	L07	Lopac_2	x	N-Methyl-beta-carboline-3-carboxamide		533	E-006	GABA		Antagonist	GABA-A			GABA-A receptor antagonist		0,904	1,01	0,958	0,796	0,987	1	0,679	0,721	0,981	0,93	0,992	0,92	0,957	0,794	0,928	0,947
lp2	L08	Lopac_2	x	Hexamethonium dichloride		613	H 2138	Cholinergic		Antagonist	Nicotinic			Nicotinic acetylcholine receptor antagonist		0,832	0,997	0,959	0,801	0,965	1,08	0,723	0,597	0,925	0,965	0,95	0,961	0,929	0,748	0,949	0,959
lp2	L09	Lopac_2	x	Fusidic acid sodium salt		534	F 0881	Cell Cycle		Inhibitor				Inhibits protein synthesis in prokaryotes		0,938	0,981	0,988	0,669	0,965	1,04	0,793	0,677	1,06	0,882	1,02	0,96	0,969	0,843	0,891	0,954
lp2	L11	Lopac_2	x	Furosemide		535	F 4381	Ion Pump		Inhibitor	Na+,K+,Cl- cotransport			Inhibits Na+, K+ and Cl- cotransport		0,862	1,02	1,06	0,853	0,971	1,02	0,659	0,759	1,08	0,963	0,989	0,976	0,981	0,833	0,948	0,976
lp2	L12	Lopac_2	x	NG-Hydroxy-L-arginine acetate		615	H 7278	Nitric Oxide	Enzyme	Metabolite	NOS			Intermediate in the conversion of arginine to NO and citrulline by NO synthase		0,97	1,03	1,07	0,986	0,666	0,972	0,916	0,695	0,913	0,919	0,924	0,966	1,023	0,841	0,875	0,936
lp2	L13	Lopac_2	x	5-Fluorouracil		536	F 6627	Cell Cycle	Enzyme	Inhibitor	Thymidylate synthetase			Thymidylate synthetase inhibitor; leads to accumulation of cells in S phase		0,869	0,862	0,87	0,634	0,72	0,758	0,731	0,665	0,945	0,747	0,727	0,87	0,867	0,78	0,704	0,781
lp2	L14	Lopac_2	x	(±)-7-Hydroxy-DPAT hydrobromide		616	H 8653	Dopamine		Agonist	D3			Selective D3 dopamine receptor agonist		0,976	0,827	0,985	0,95	0,908	1,04	0,836	0,613	1,02	0,95	0,978	0,935	0,929	0,823	0,966	0,954
lp2	L15	Lopac_2	x	5-fluoro-5'-deoxyuridine		537	F 8791	DNA Metabolism		Inhibitor				DNA synthesis inhibitor; antiproliferative		0,992	0,859	1,02	0,79	0,856	0,896	0,671	0,709	0,92	0,981	0,989	0,928	0,957	0,767	0,847	0,966
lp2	L18	Lopac_2	x	Histamine, R(-)-alpha-methyl-, dihydrochloride		618	H-128	Histamine		Agonist	H3			Potent, selective H3 histamine receptor agonist which crosses the blood-brain barrier; inhibits histamine synthesis and release		1,02	1,01	1,02	0,999	0,99	1,07	0,74	0,909	0,913	0,969	0,924	0,938	1,017	0,854	1,02	0,944
lp2	L19	Lopac_2	x	Ganciclovir		539	G 2536	Cell Cycle		Inhibitor	G2-M checkpoint			Pro-drug nucleoside analog; upon thymidine kinase expression,converted to a phosphorylated active analog and incorporated into DNA, causing death of the malignant dividing cell		1,06	1,04	0,982	0,989	0,94	1,08	0,963	0,81	1,02	0,949	0,964	0,958	1,027	0,931	1,003	0,957
lp2	L20	Lopac_2	x	Indirubin-3'-oxime		619	I 0404	Phosphorylation	Enzyme	Inhibitor	CDK			Cyclin dependent kinase (CDK) inhibitor; competes with ATP for catalytic subunit binding		0,84	0,85	0,836	0,784	0,758	0,724	1,1	0,838	1,2	0,983	0,998	1,03	0,842	1,046	0,755	1,004
lp2	L21	Lopac_2	x	alpha-Guanidinoglutaric acid		540	G 7788	Nitric Oxide	Enzyme	Inhibitor	NOS			Endogenous convulsant; nitric oxide synthase (NOS) inhibitor		1,08	1,12	1,04	1,05	0,87	1,09	1,02	0,94	1,02	1,03	1,01	0,99	1,08	0,993	1,003	1,01
lp2	L22	Lopac_2	x	SB 228357		620	S 2318	Serotonin		Antagonist	5-HT2B/2C			Selective 5-HT2B/2C serotonin receptor antagonist.		0,935	0,871	0,834	0,975	1,01	0,925	0,769	0,654	0,682	0,923	0,93	0,888	0,88	0,702	0,97	0,914
lp2	M03	Lopac_2	x	8-Cyclopentyl-1,3-dipropylxanthine		381	C-101	Adenosine		Antagonist	A1			Selective A1 adenosine receptor antagonist		1,03	0,994	0,987	0,979	0,972	1,06	1,18	1,04	1,07	0,974	1,04	1,04	1,004	1,097	1,004	1,018
lp2	M04	Lopac_2	x	R-(-)-Desmethyldeprenyl hydrochloride		461	D 6940	Neurotransmission	Enzyme	Inhibitor	MAO-B			MAO-B inhibitor; metabolite of L-deprenyl		1,06	1,07	0,979	1,04	1,07	1,07	1,11	1,1	1,14	0,996	0,982	0,978	1,036	1,117	1,06	0,985
lp2	M05	Lopac_2	x	S-(-)-Carbidopa		382	C-126	Biochemistry	Enzyme	Inhibitor	Aromatic amino acid decarboxylase			Peripherally active L-aromatic amino acid decarboxylase inhibitor; used in combination with levodopa for the treatment of Parkinson's Disease.		0,982	0,957	1,04	0,918	0,995	0,976	0,873	0,887	1,03	0,949	0,952	0,964	0,993	0,93	0,963	0,955
lp2	M06	Lopac_2	x	7,7-Dimethyl-(5Z,8Z)-eicosadienoic acid		462	D 8008	Lipid	Enzyme	Inhibitor	PLA2 / Lipoxygenase			Phospholipase A2 and lipoxygenase inhibitor		1,02	0,876	1,02	0,948	1	1,08	0,861	0,842	0,841	0,962	0,992	1	0,972	0,848	1,009	0,985
lp2	M07	Lopac_2	x	Chlormezanone		383	C-192	Neurotransmission		Modulator	Muscle relaxant			Anxiolytic; muscle relaxant		1,01	0,988	1,03	0,914	1,02	1,01	0,871	0,871	0,975	0,943	0,998	1,01	1,009	0,906	0,981	0,984
lp2	M08	Lopac_2	x	(R,R)-cis-Diethyl tetrahydro-2,8-chrysenediol		463	D 8690	Hormone		Antagonist	ER-beta			Potent estrogen receptor beta antagonist; potent partial agonist at estrogen receptor alpha		0,869	0,963	0,963	0,967	0,901	0,942	0,852	0,938	1,03	0,93	0,942	0,972	0,932	0,94	0,937	0,948
lp2	M09	Lopac_2	x	CNQX disodium		384	C-239	Glutamate		Antagonist	AMPA/Kainate			Potent, competitive AMPA/kainate glutamate receptor antagonist		0,944	0,856	1,01	0,88	0,926	1,04	0,903	0,935	0,94	0,971	0,967	0,975	0,937	0,926	0,949	0,971
lp2	M10	Lopac_2	x	Dipyridamole		464	D 9766	Adenosine		Inhibitor				Coronary vasodilator; adenosine transport inhibitor		0,946	1,03	1,07	0,894	0,926	1,09	0,972	1,05	1	1,04	1,03	1,02	1,015	1,007	0,97	1,03
lp2	M11	Lopac_2	x	Decamethonium dibromide		385	D 1260	Cholinergic		Agonist	Nicotinic			Nicotinic acetylcholine receptor partial agonist; depolarizing neuromuscular blocker		1	0,96	1,03	0,983	0,948	1,07	0,884	0,801	0,897	0,98	0,973	0,996	0,997	0,861	1	0,983
lp2	M12	Lopac_2	x	Dipropyldopamine hydrobromide		465	D-031	Dopamine		Agonist				Dopamine receptor agonist		1,05	1,05	1,02	0,975	0,906	1,04	0,966	0,857	1,14	0,99	1,02	1,02	1,04	0,988	0,974	1,01
lp2	M13	Lopac_2	x	5,6-Dichlorobenzimidazole riboside		386	D 1916	Transcription		Inhibitor				Inhibitor of RNA synthesis; chain terminator		1,01	0,967	1,04	0,995	0,908	1,06	0,851	0,917	0,899	0,973	0,937	0,992	1,006	0,889	0,988	0,967
lp2	M14	Lopac_2	x	(±)-DOI hydrochloride		466	D-101	Serotonin		Agonist	5-HT2/5-HT1C			Potent and selective 5-HT2 serotonin receptor agonist that crosses the blood brain barrier		1,09	0,905	1,11	0,942	1,05	0,979	0,92	0,896	1,05	0,924	0,998	0,981	1,035	0,955	0,99	0,968
lp2	M15	Lopac_2	x	2,3-Butanedione		387	D 3634	Cytoskeleton and ECM	Enzyme	Inhibitor	Myosin ATPase			Reversible myosin ATPase inhibitor		1,04	0,897	0,946	0,993	0,978	1,01	0,934	0,708	1,03	0,975	1	1	0,961	0,891	0,994	0,992
lp2	M17	Lopac_2	x	N^G,N^G-Dimethylarginine dihydrochloride		388	D 4268	Nitric Oxide	Enzyme	Inhibitor	NOS			Reversible inhibitor of nitric oxide synthetase in vivo and in vitro		0,984	0,877	0,993	0,997	0,925	1,02	0,867	0,71	1,02	0,984	1,01	1,02	0,951	0,866	0,981	1,005
lp2	M18	Lopac_2	x	Dihydro-beta-erythroidine hydrobromide		468	D-149	Cholinergic		Antagonist	nAch			Competitive nicotinic acetylcholine receptor antagonist.		1,11	1,05	1,03	1,03	0,963	1,02	0,944	0,993	1,14	0,995	1,03	1	1,063	1,026	1,004	1,008
lp2	M19	Lopac_2	x	1,7-Dimethylxanthine		389	D 5385	Adenosine		Antagonist	A1 > A2			Adenosine receptor ligand; major metabolite of caffeine		0,915	1,01	1,11	0,999	0,936	0,97	1,13	0,899	1,29	0,999	0,97	1,03	1,012	1,106	0,968	1
lp2	M20	Lopac_2	x	Epibestatin hydrochloride		469	E 0381	Biochemistry	Enzyme	Inhibitor	Metalloprotease			Metallo-protease inhibitor; aminopeptidase inhibitor		0,952	1,01	0,95	0,996	0,98	1,11	1,06	0,844	1,09	0,985	0,989	0,945	0,971	0,998	1,029	0,973
lp2	M21	Lopac_2	x	N-Methyldopamine hydrochloride		390	D 5886	Dopamine		Agonist				Dopamine receptor agonist		1,06	0,862	0,928	0,937	0,935	1,03	0,975	0,807	1,03	1,02	0,986	1,01	0,95	0,937	0,967	1,005
lp2	M22	Lopac_2	x	5'-N-Ethylcarboxamidoadenosine		470	E 2387	Adenosine		Agonist	A1/A2			Potent adenosine receptor agonist with equal affinity at A1 and A2 receptors		1,09	1,05	0,964	0,953	0,975	0,961	1,04	0,832	0,869	0,996	1	1,02	1,035	0,914	0,963	1,005
lp2	N03	Lopac_2	x	Ebselen		541	E 3520	Leukotriene	Enzyme	Inhibitor	Lipoxygenases / glutathione S-transferase			Antioxidant; inhibits mammalian lipoxygenases and glutathione S-transferase		0,801	0,993	0,999	0,908	1,01	0,99	1,12	0,96	0,98	1,02	0,972	1,03	0,931	1,02	0,969	1,007
lp2	N04	Lopac_2	x	Glipizide		621	G-117	K+ Channel		Blocker	ATP-sensitive			ATP-dependent K+ channel blocker		0,874	0,987	0,899	0,836	1,07	1,17	0,936	1,1	0,9	0,987	0,984	1,03	0,92	0,979	1,025	1
lp2	N05	Lopac_2	x	Endothall		542	E 7649	Phosphorylation	Enzyme	Inhibitor	PP2A			Potent inhibitor of phosphatase 2A (PP2A)		1,04	1,04	0,986	0,862	1,07	1,08	1,03	1,07	1,06	1,03	1,04	0,997	1,022	1,053	1,004	1,022
lp2	N06	Lopac_2	x	Hexamethonium bromide		622	H 0879	Cholinergic		Antagonist	Nicotinic			Blocks nicotinic acetylcholine receptors at autonomic ganglia		0,947	0,976	1,04	0,712	0,964	1,03	0,808	1,09	1,1	0,993	0,99	1,03	0,988	0,999	0,902	1,004
lp2	N07	Lopac_2	x	Methyl 6,7-dimethoxy-4-ethyl-beta-carboline-3-carboxylate		543	E-007	Benzodiazepine		Agonist				Benzodiazepine receptor inverse agonist		0,979	0,978	0,982	0,818	1,06	1,1	0,932	0,926	1,03	1	1	1,02	0,98	0,963	0,993	1,007
lp2	N08	Lopac_2	x	Hydrocortisone 21-hemisuccinate sodium salt		623	H 2270	Hormone			Cortisol			Hydrocortisone analog		0,755	0,804	0,961	0,796	0,959	1,08	1,01	1,18	1,11	0,87	1,01	1	0,84	1,1	0,945	0,96
lp2	N09	Lopac_2	x	Fenoterol hydrobromide		544	F 1016	Adrenoceptor		Agonist	beta2			Beta2-adrenoceptor agonist; bronchodilator		1,01	0,963	1,04	1,02	1,07	0,983	0,871	0,738	1,06	1,04	1,02	1,04	1,004	0,89	1,024	1,033
lp2	N10	Lopac_2	x	SB 218795		624	S 8817	Neurotransmission		Antagonist	NK3			Non-peptide NK3 tachykinin receptor antagonist.		1,03	1,03	0,902	0,989	1,01	0,993	0,843	1,06	1,02	0,984	1,01	0,981	0,987	0,974	0,997	0,992
lp2	N11	Lopac_2	x	p-Fluoro-L-phenylalanine		545	F 4646	Neurotransmission	Enzyme	Substrate	Tyrosine Hydroxylase			Substrate for tyrosine hydroxylase; arrests cells at G2		1,09	1,03	0,961	0,944	0,991	1,01	0,821	0,853	1,1	0,977	1,05	0,998	1,027	0,925	0,982	1,008
lp2	N12	Lopac_2	x	Retinoic acid p-hydroxyanilide		625	H 7779	Cell Cycle		Inhibitor				Vitamin A acid analog with antiproliferative activity in cultured human breast cancer cells		0,873	0,753	0,931	0,756	0,828	0,914	0,804	0,932	0,852	0,816	0,751	0,876	0,852	0,863	0,833	0,814
lp2	N13	Lopac_2	x	Flecainide acetate salt		546	F 6777	Na+ Channel		Blocker				Sodium channel blocker; Class I antiarrythmic agent		0,974	1	1	0,976	0,871	1	0,916	1,16	0,963	0,952	0,978	1,04	0,991	1,013	0,949	0,99
lp2	N14	Lopac_2	x	MHPG sulfate potassium		626	H 8759	Adrenoceptor		Metabolite				Norepinephrine metabolite		0,936	0,954	1,08	0,895	0,692	0,985	1,03	0,954	1,06	0,986	0,974	1,01	0,99	1,015	0,857	0,99
lp2	N15	Lopac_2	x	Flupirtine maleate		547	F 8927	Glutamate		Antagonist	NMDA			NMDA glutamate receptor antagonist; centrally acting analgesic		0,87	0,96	1,05	0,974	1,03	1,11	0,959	0,918	1,07	0,981	0,995	0,981	0,96	0,982	1,038	0,986
lp2	N16	Lopac_2	x	5-Hydroxy-L-tryptophan		627	H 9772	Serotonin		Precursor				Serotonin precursor; antidepressant; anti-epileptic		1,01	0,896	1,04	1,02	0,904	1,05	0,955	0,725	1,08	0,972	1,03	0,965	0,982	0,92	0,991	0,989
lp2	N17	Lopac_2	x	FPL 64176		548	F-131	Ca2+ Channel		Activator	L-type			Potent L-type Ca2+ channel activator		0,941	0,993	1,06	0,998	1,01	1,03	0,91	1,03	1,13	0,997	1,03	1,05	0,998	1,023	1,013	1,026
lp2	N18	Lopac_2	x	5-hydroxydecanoic acid sodium salt		628	H-135	K+ Channel		Blocker				Blocks post ischemic actions of the K+ channel activator cromakalim		0,96	0,872	0,95	1,06	1	1,09	1,04	0,942	1,05	0,998	0,981	0,988	0,927	1,011	1,05	0,989
lp2	N19	Lopac_2	x	L-Glutamine		549	G 3126	Glutamate		Agonist				Excitatory amino acid		1,04	0,853	1,03	1,03	0,871	1,06	1,08	0,898	1,07	1,02	1,01	1,04	0,974	1,016	0,987	1,023
lp2	N20	Lopac_2	x	NSC 95397		629	N 1786	Phosphorylation	Enzyme	Inhibitor	Cdc25			Selective, irreversible Cdc25 dual specificity phosphatase inhibitor.		1,05	0,997	1,05	1,04	0,862	0,986	0,871	0,851	1,17	1,01	0,994	1,02	1,032	0,964	0,963	1,008
lp2	N21	Lopac_2	x	Gallamine triethiodide		550	G 8134	Cholinergic		Antagonist	M2			M2 muscarinic acetylcholine receptor antagonist; muscle relaxant		1,08	1	0,944	0,886	0,926	0,916	1,09	0,925	1,08	1,03	1,06	1	1,008	1,032	0,909	1,03
lp2	N22	Lopac_2	x	IMID-4F hydrochloride		630	I 2279	K+ Channel		Blocker				Imidazoline-based K(ATP) channel blocker		1,07	0,969	0,974	1,03	0,998	1,02	1,06	0,839	1,06	1,04	1,03	1,06	1,004	0,986	1,016	1,043
lp2	O03	Lopac_2	x	8-Cyclopentyl-1,3-dimethylxanthine		391	C-102	Adenosine		Antagonist	A1			Selective A1 adenosine receptor antagonist		1,02	0,944	0,983	0,989	0,942	1,02	1,03	0,994	0,915	0,976	0,969	0,979	0,982	0,98	0,984	0,975
lp2	O04	Lopac_2	x	2,2'-Bipyridyl		471	D 7505	Biochemistry	Enzyme	Inhibitor	Metalloprotease			Metalloprotease inhibitor		1,04	0,905	1,01	1,05	1,07	1,05	1,14	1,09	1,07	1,03	1,05	1,03	0,985	1,1	1,057	1,037
lp2	O05	Lopac_2	x	(±)-Chloro-APB hydrobromide		392	C-130	Dopamine		Agonist	D1			D1 dopamine receptor agonist.		0,993	1,07	1,01	0,974	0,986	1,02	1,01	1,01	0,938	0,965	0,959	0,955	1,024	0,986	0,993	0,96
lp2	O06	Lopac_2	x	(±) trans-U-50488 methanesulfonate		472	D 8040	Opioid		Agonist	kappa			Selective kappa opioid receptor agonist.		1,01	1,04	0,91	0,834	0,846	1,05	0,992	1,06	0,999	0,987	0,979	0,959	0,987	1,017	0,91	0,975
lp2	O07	Lopac_2	x	8-(3-Chlorostyryl)caffeine		393	C-197	Adenosine		Antagonist	A2A			Selective A2A adenosine receptor antagonist		0,925	1,06	1,08	0,961	0,91	1,14	1,04	0,935	1,01	1,05	1,03	1,02	1,022	0,995	1,004	1,033
lp2	O08	Lopac_2	x	SP600125		473	S 5567	Phosphorylation	Enzyme	Inhibitor	c-JNK			Selective c-Jun N-terminal kinase (c-JNK) inhibitor.		0,947	0,924	0,934	0,921	0,921	0,929	0,873	1,02	1,16	0,957	1,01	0,984	0,935	1,018	0,924	0,984
lp2	O09	Lopac_2	x	CX 546		394	C-271	Glutamate		Modulator	AMPA			Positive AMPA glutamate receptor modulator; more potent than 1-BCP		0,994	0,969	0,961	0,964	1,01	0,787	1,07	0,969	1,04	0,972	0,966	1	0,975	1,026	0,92	0,979
lp2	O10	Lopac_2	x	Doxazosin mesylate		474	D 9815	Adrenoceptor		Blocker	alpha1			alpha1 adrenoceptor blocker		1,03	1,05	1,03	0,909	0,959	1,04	1,06	1,14	1,07	0,984	1,04	1,02	1,037	1,09	0,969	1,015
lp2	O11	Lopac_2	x	P1,P4-Di(adenosine-5')tetraphosphate ammonium		395	D 1262	Biochemistry		Inhibitor				Dinucleoside polyphosphate that competitively inhibits ADP-induced platelet aggregation		0,898	0,863	0,992	1,07	0,966	1,11	0,967	0,956	1,1	1,01	1,01	0,976	0,918	1,008	1,049	0,999
lp2	O12	Lopac_2	x	AC-93253 iodide		475	A9605	Dopamine		Antagonist				Dopamine receptor antagonist		0,421	0,268	0,141	0,177	0,219	0,223	0,862	0,868	0,778	0,845	0,823	0,834	0,277	0,836	0,206	0,834
lp2	O13	Lopac_2	x	SD-169		396	S0572	Phosphorylation	Enzyme	Inhibitor	PKC-alpha			Protein kinase C-alpha (PKC-alpha) inhibitor		1,02	1,03	0,995	0,992	1,01	1,01	0,909	1,01	0,98	0,96	0,997	0,992	1,015	0,966	1,004	0,983
lp2	O14	Lopac_2	x	(±)-2,3-Dichloro-alpha-methylbenzylamine hydrochloride		476	D-103	Neurotransmission	Enzyme	Inhibitor	PNMT			Inhibitor of phenylethanolamine N-methyltransferase (PNMT); alpha2 adrenoceptor blocker		0,918	0,934	1,07	0,967	1,06	1,05	1,1	1,05	1,01	1,01	1	0,98	0,974	1,053	1,026	0,997
lp2	O15	Lopac_2	x	N,N,N',N'-Tetramethylazodicarboxamide		397	D 3648	Cell Stress		Modulator	Thiols			Thiol-oxidizing agent		1,03	0,973	0,97	1,01	1	0,805	1,08	0,876	1,07	0,967	0,956	1,01	0,991	1,009	0,938	0,978
lp2	O16	Lopac_2	x	3,5-Dinitrocatechol		477	D-131	Neurotransmission	Enzyme	Inhibitor	COMT			Selective inhibitor of catechol O-methyl transferase (COMT).		1,07	0,875	0,965	0,919	0,981	1,02	0,939	1,01	0,896	0,91	0,99	1,03	0,97	0,948	0,973	0,977
lp2	O17	Lopac_2	x	Clodronic acid		398	D 4434	Cytoskeleton and ECM	Enzyme	Inhibitor	MMP1 / collagenase			Matrix metalloproteinase 1 (MMP1) and collagenase inhibitor		1,04	1,02	0,999	0,833	0,914	0,813	0,95	1	0,972	0,984	0,885	1	1,02	0,974	0,853	0,956
lp2	O18	Lopac_2	x			478										1,08	0,92	0,98	0,879	0,854	1,02	0,906	0,928	1,16	0,999	1	1,01	0,993	0,998	0,918	1,003
lp2	O19	Lopac_2	x	2,3-Dimethoxy-1,4-naphthoquinone		399	D 5439	Cell Stress		Modulator				Redox cycling agent used to study role of ROS (reactive oxygen species)		0,935	0,963	0,985	0,97	0,77	0,793	0,943	0,868	0,95	1,04	0,998	1,02	0,961	0,92	0,844	1,019
lp2	O20	Lopac_2	x	Etodolac		479	E 0516	Prostaglandin	Enzyme	Inhibitor	COX			Non-steroidal anti-inflammatory drug (NSAID)		1,07	1,03	0,961	0,991	0,866	1	0,951	1,09	0,979	1,01	0,986	1,01	1,02	1,007	0,952	1,002
lp2	O21	Lopac_2	x	1,1-Dimethyl-4-phenyl-piperazinium iodide		400	D 5891	Cholinergic		Agonist				Nicotinic acetylcholine receptor agonist		0,942	1,01	0,879	1,03	0,961	0,978	1,03	1,09	0,992	1,03	0,924	1,02	0,944	1,037	0,99	0,991
lp2	O22	Lopac_2	x	E-64		480	E 3132	Biochemistry	Enzyme	Inhibitor	Cysteine protease			Irreversible inhibitor of cysteine proteases		1,05	1,05	1,05	1,01	0,808	1,05	1,13	0,897	1,01	1,01	0,9	1,01	1,05	1,012	0,956	0,973
lp2	P03	Lopac_2	x	rac-2-Ethoxy-3-hexadecanamido-1-propylphosphocholine		551	E 3645	Phosphorylation	Enzyme	Inhibitor	PKC			Protein kinase C (PKC) inhibitor		0,813	0,751	0,894	0,951	0,906	0,991	1,02	0,856	0,831	0,873	0,945	0,934	0,819	0,902	0,949	0,917
lp2	P04	Lopac_2	x	GYKI 52466 hydrochloride		631	G-119	Glutamate		Antagonist	AMPA/kainate			Selective AMPA/kainate glutamate receptor antagonist; anticonvulsant; skeletal muscle relaxant		0,897	0,989	0,782	0,761	0,728	0,837	0,918	0,812	0,814	0,868	0,915	0,904	0,889	0,848	0,775	0,896
lp2	P05	Lopac_2	x	Emodin		552	E 7881	Phosphorylation	Enzyme	Inhibitor	p56lck TK			p56lck Tyrosine kinase inhibitor		0,834	0,882	0,893	0,817	0,837	0,991	0,877	0,987	0,993	0,949	0,932	0,938	0,87	0,952	0,882	0,94
lp2	P06	Lopac_2	x	4-Hydroxy-3-methoxyphenylacetic acid		632	H 1252	Dopamine		Metabolite				Dopamine metabolite		0,855	0,979	0,922	0,78	0,88	1,03	0,881	0,731	0,791	0,933	0,805	0,888	0,919	0,801	0,897	0,875
lp2	P07	Lopac_2	x	(-)-Eseroline fumarate		553	E-100	Cholinergic	Enzyme	Inhibitor	Cholinesterase			Metabolite of physostigmine (eserine); potent analgesic; cholinesterase inhibitor		0,794	0,897	0,812	0,732	0,843	0,829	0,796	0,769	0,843	0,897	0,912	0,886	0,834	0,803	0,801	0,898
lp2	P08	Lopac_2	x	6-Hydroxy-DL-DOPA		633	H 2380	Adrenoceptor		Neurotoxin				Precursor of the catecholaminergic neurotoxin, 6-hydroxydopamine; converted to 6-hydroxydopamine by L-aromatic amino acid decarboxylase		0,776	0,846	0,783	0,833	0,946	0,915	0,969	0,814	0,809	0,845	0,895	0,874	0,802	0,864	0,898	0,871
lp2	P10	Lopac_2	x	Hispidin		634	H 5257	Phosphorylation	Enzyme	Inhibitor	PKC-beta			Potent protein kinase C-beta inhibitor		0,871	0,902	0,733	0,805	0,776	0,829	0,656	0,812	0,629	0,799	0,913	0,883	0,835	0,699	0,803	0,865
lp2	P11	Lopac_2	x	Fluphenazine dihydrochloride		555	F 4765	Dopamine		Antagonist	D1/D2			Dopamine receptor antagonist; antipsychotic		0,908	1	0,888	0,816	0,961	1,04	0,799	0,861	0,789	0,865	0,911	0,925	0,932	0,816	0,939	0,9
lp2	P12	Lopac_2	x	HE-NECA		635	H 8034	Adenosine		Agonist	A2			A2 Adenosine receptor agonist		0,718	0,8	0,834	0,799	0,882	0,965	0,879	0,814	0,861	0,919	0,854	0,918	0,784	0,851	0,882	0,897
lp2	P13	Lopac_2	x	Fenoldopam monohydrobromide		556	F 6800	Dopamine		Agonist	D1			Peripheral D1 dopamine receptor agonist		0,96	1,07	0,968	0,928	0,814	1,01	0,92	1,01	0,932	0,993	0,945	0,93	0,999	0,954	0,917	0,956
lp2	P14	Lopac_2	x	5-Hydroxyindolacetic acid		636	H 8876	Serotonin		Metabolite				Serotonin metabolite		0,749	0,961	0,819	0,829	0,795	0,954	0,866	0,902	0,859	0,891	0,94	0,939	0,843	0,876	0,859	0,923
lp2	P15	Lopac_2	x	Flutamide		557	F 9397	Hormone		Inhibitor	Androgen			Non-steroidal anti-androgen		0,838	0,961	0,948	0,795	0,816	1,03	0,879	0,971	0,938	0,929	0,964	0,917	0,916	0,929	0,88	0,937
lp2	P16	Lopac_2	x	Hydroxylamine hydrochloride		637	H 9876	Neurotransmission	Enzyme	Inhibitor	MAO			Monoamine oxidase inhibitor		0,826	0,843	0,903	0,812	0,803	1,01	0,855	0,793	0,87	0,927	0,984	0,934	0,857	0,839	0,875	0,948
lp2	P17	Lopac_2	x	Fluoxetine hydrochloride		558	F-132	Serotonin		Inhibitor	Reuptake			Selective serotonin reuptake inhibitor		0,993	0,947	0,976	0,962	0,877	0,954	0,864	0,786	0,9	0,984	0,951	0,888	0,972	0,85	0,931	0,941
lp2	P18	Lopac_2	x	R-(+)-8-Hydroxy-DPAT hydrobromide		638	H-140	Serotonin		Agonist	5-HT1A			Full 5-HT1A serotonin receptor agonist; active enantiomer of (±)-8-hydroxy-DPAT		0,948	0,975	0,818	0,76	0,916	0,899	0,87	0,822	0,872	0,909	0,846	0,934	0,914	0,855	0,858	0,896
lp2	P19	Lopac_2	x	5'-Guanidinonaltrindole di(trifluoroacetate)		559	G 3416	Opioid		Antagonist	kappa			Selective kappa opioid receptor antagonist		0,982	0,926	0,856	0,814	0,969	0,99	0,996	0,973	0,766	0,99	0,967	0,956	0,921	0,912	0,924	0,971
lp2	P20	Lopac_2	x	Imazodan		639	I 0782	Cyclic Nucleotides	Enzyme	Inhibitor	PDE II			Selective phosphodiesterase II (PDEII) inhibitor		0,923	0,848	0,962	1	0,787	0,885	0,807	0,815	0,741	0,921	0,989	0,921	0,911	0,788	0,891	0,944
lp2	P21	Lopac_2	x	GBR-12935 dihydrochloride		560	G 9659	Dopamine		Inhibitor	Reuptake			Dopamine reuptake inhibitor		0,947	0,86	0,869	0,926	0,914	0,96	0,917	0,806	0,827	0,92	0,878	0,867	0,892	0,85	0,933	0,888
lp2	P22	Lopac_2	x	R(-)-Isoproterenol (+)-bitartrate		640	I 2760	Adrenoceptor		Agonist	beta			Sympathomimetic amine acting almost exclusively on beta adrenoceptors; bronchodilator; active enantiomer of Isoproterenol		0,89	0,895	0,856	0,876	0,879	0,935	0,895	0,674	0,843	0,94	0,944	0,91	0,88	0,804	0,897	0,931
lp3	A03	Lopac_3	x	ML-7		641	I 2764	Phosphorylation	Enzyme	Inhibitor	MLCK			Selective myosin light chain kinase (MLCK) inhibitor		0,894	0,971	1,04	0,994	1,05	0,989	1,02	0,869	0,965	0,911	0,951	0,95	0,968	0,951	1,011	0,937
lp3	A04	Lopac_3	x	TMPH hydrochloride		721	T5576	Serotonin		Antagonist	5-HT2/5-HT1C			Potent and selective 5-HT2 serotonin receptor antagonist		0,922	0,937	0,947	0,963	0,93	1,02	1,01	0,941	1,1	0,938	0,971	0,953	0,935	1,017	0,971	0,954
lp3	A05	Lopac_3	x	3-Isobutyl-1-methylxanthine		642	I 5879	Adenosine	Enzyme	Inhibitor	Phosphodiesterase			Potent phosphodiesterase inhibitor; more active than theophylline at adenosine receptors		0,841	0,922	0,919	1	0,993	0,994	0,906	0,957	0,952	0,96	0,948	0,931	0,894	0,938	0,996	0,946
lp3	A06	Lopac_3	x	L-750,667 trihydrochloride		722	L-133	Dopamine		Antagonist	D4			Selective D4 dopamine receptor antagonist		0,941	0,927	0,906	0,93	1,01	0,989	0,891	0,912	1,03	0,912	0,949	0,969	0,925	0,944	0,976	0,943
lp3	A07	Lopac_3	x	Iproniazid phosphate		643	I 7627	Neurotransmission	Enzyme	Inhibitor	MAO			Monoamine oxidase inhibitor		0,823	0,884	0,948	0,963	0,931	0,994	0,856	0,823	0,897	0,896	0,934	0,943	0,885	0,859	0,963	0,924
lp3	A08	Lopac_3	x	4-Methylpyrazole hydrochloride		723	M 1387	Biochemistry	Enzyme	Inhibitor	Alcohol dehydrogenase			Alcohol dehydrogenase inhibitor		0,88	0,971	0,9	1,02	1,09	0,983	0,849	0,779	0,979	0,918	0,948	0,987	0,917	0,869	1,031	0,951
lp3	A09	Lopac_3	x	m-Iodobenzylguanidine hemisulfate		644	I 9890	Apoptosis		Activator				Antitumor agent which inhibits ADP ribosylation; induces changes in the mitochondrial membrane potential, activation of caspase-3 and DNA fragmentation		0,977	0,964	0,919	0,92	0,969	0,912	0,886	0,917	0,985	0,873	0,875	0,898	0,953	0,929	0,934	0,882
lp3	A10	Lopac_3	x			724	L-134									0,911	0,948	0,931	0,987	0,98	1	0,833	0,845	0,932	0,935	0,933	0,954	0,93	0,87	0,989	0,941
lp3	A11	Lopac_3	x	Imetit dihydrobromide		645	I-135	Histamine		Agonist	H3			Potent and selective H3 histamine receptor agonist		0,828	0,829	0,873	0,939	0,979	1,02	0,777	0,789	1,03	0,899	0,927	0,929	0,843	0,865	0,979	0,918
lp3	A12	Lopac_3	x	Molsidomine		725	M 2901	Nitric Oxide		Donor				Vasodilator; converted by the liver to the active metabolite, SIN-1		0,926	0,881	0,969	0,968	1,01	1,04	0,91	1,15	1,06	0,916	0,97	1	0,925	1,04	1,006	0,962
lp3	A13	Lopac_3	x	JL-18		646	J-102	Dopamine		Antagonist	D4>D2			Clozapine analog which is 25 fold selective for the D4 dopamine receptor versus the D2 dopamine receptor		0,857	0,877	0,881	0,994	1,05	1,06	0,794	0,996	1,09	0,915	0,941	0,953	0,872	0,96	1,035	0,936
lp3	A14	Lopac_3	x	Metergoline		726	M 3668	Serotonin		Antagonist	5-HT2/5-HT1D			5-HT1/5-HT2 Serotonin receptor antagonist; analgesic; antipyretic		0,938	1,02	0,996	1,06	1,13	1,12	0,796	0,899	1,02	0,874	0,945	0,929	0,985	0,905	1,103	0,916
lp3	A15	Lopac_3	x	Kenpaullone		647	K 3888	Phosphorylation	Enzyme	Inhibitor	CDK1, CDK2, CDK5			Potent inhibitor of CDK1/cyclin B, CDK2/cyclin A, CDK2/cyclin E, and CDK5/p25		0,953	0,946	0,885	1,02	0,969	1	0,933	1,08	1,06	0,898	0,947	0,956	0,928	1,024	0,996	0,934
lp3	A16	Lopac_3	x	Meclofenamic acid sodium salt		727	M 4531	Prostaglandin	Enzyme	Inhibitor	COX / 5-Lipoxygenase			Cyclooxygenase and 5-Lipoxygenase inhibitor		0,946	0,913	0,938	0,96	0,982	0,952	0,943	1,05	0,88	0,971	0,956	0,986	0,932	0,958	0,965	0,971
lp3	A17	Lopac_3	x	LY-367,265		648	L 2411	Serotonin		Antagonist	Reuptake			Inhibits serotonin reuptake; 5-HT2A serotonin receptor antagonist		0,957	0,993	1,16	0,945	1,08	0,965	0,897	0,949	0,846	0,958	0,907	0,943	1,037	0,897	0,997	0,936
lp3	A18	Lopac_3	x	(±)-Metoprolol (+)-tartrate		728	M 5391	Adrenoceptor		Antagonist	beta1			Beta1-Adrenoceptor antagonist		0,916	0,957	0,904	1,03	0,972	0,951	0,929	0,856	0,873	0,936	0,961	0,933	0,926	0,886	0,984	0,943
lp3	A19	Lopac_3	x	Leflunomide		649	L 5025	Immune System	Enzyme	Inhibitor				Immunosuppressive; its metabolite, a malononitrile derivative, inhibits dihydroorotate dehydrogenase (in the de novo pyrimidine synthesis pathway) and several protein tyrosine kinases		0,961	0,927	0,968	0,951	0,929	0,892	0,885	0,785	0,757	0,936	0,898	0,877	0,952	0,809	0,924	0,904
lp3	A20	Lopac_3	x	MRS 1754		729	M 6316	Adenosine		Antagonist	A2B			Potent A2B adenosine receptor antagonist		0,961	0,976	1,02	0,951	1,05	0,933	0,95	1,04	0,949	0,926	0,977	0,956	0,986	0,98	0,978	0,953
lp3	A21	Lopac_3	x	LFM-A13		650	L 8789	Phosphorylation	Enzyme	Inhibitor	BTK			Potent and selective inhibitor of Bruton's tyrosine kinase (BTK)		0,876	0,896	1,01	0,889	0,902	0,934	0,856	1,02	0,963	0,9	0,939	0,882	0,927	0,946	0,908	0,907
lp3	A22	Lopac_3	x	MDL 28170		730	M 6690	Cell Cycle	Enzyme	Inhibitor	Calpain I / II			Cell permeable calpain I and II inhibitor		0,948	1,03	1,03	0,968	1,06	0,942	1,01	1,07	1,09	0,991	0,974	0,986	1,003	1,057	0,99	0,984
lp3	B03	Lopac_3	x	Mifepristone		801	M 8046	Hormone		Antagonist	Progesterone			Progesterone receptor antagonist		0,921	0,974	1,06	1,09	1,09	1,08	1,15	1,22	1,35	1,05	1,03	1,09	0,985	1,24	1,087	1,057
lp3	B04	Lopac_3	x	Nitrendipine		881	N-144	Ca2+ Channel		Antagonist	L-type			Ca2+ channel blocker; antihypertensive		0,952	0,983	1,12	1,08	1,01	1,14	0,893	1,07	1,21	0,969	0,998	1,05	1,018	1,058	1,077	1,006
lp3	B05	Lopac_3	x	Minocycline hydrochloride		802	M 9511	Cell Cycle	Enzyme	Inhibitor				Basement membrane protease inhibitor; inhibits endothelial cell proliferation and angiogenesis.		0,881	1,03	0,934	1,05	1,13	1,05	1,04	1,05	1,02	0,964	1,05	1,06	0,948	1,037	1,077	1,025
lp3	B06	Lopac_3	x	Naloxone benzoylhydrazone		882	N-165	Opioid		Agonist	kappa			kappa3 Opioid receptor agonist; mixed mu opioid receptor agonist/antagonist		0,743	0,781	0,966	0,959	1,15	1,08	0,938	1,24	1,17	0,953	0,953	1,05	0,83	1,116	1,063	0,985
lp3	B07	Lopac_3	x	(-)-MK-801 hydrogen maleate		803	M-108	Glutamate		Antagonist	NMDA			Less active enantiomer of (+)-MK-801 hydrogen maleate; anticonvulsant; NMDA glutamate receptor antagonist.		0,996	1,08	1,02	1,05	1,14	1,08	0,996	1,2	1,3	0,96	1,02	1,07	1,032	1,165	1,09	1,017
lp3	B08	Lopac_3	x	Olomoucine		883	O 0886	Phosphorylation	Enzyme	Inhibitor	PK			Potent and selective inhibitor of cdc2, cdk and cyclin-dependent kinases		0,999	0,992	1,1	1,04	1,1	1,04	0,983	1,2	1,14	0,935	0,999	1,04	1,03	1,108	1,06	0,991
lp3	B09	Lopac_3	x	Methiothepin mesylate		804	M-149	Serotonin		Antagonist	5-HT1E, 5-HT1F, 5-HT6			5-HT1 Serotonin receptor antagonist; blocks serotonin autoreceptors		1,07	1,04	1,14	1,05	1,2	1,1	0,96	1,1	1,17	0,936	1,03	1,01	1,083	1,077	1,117	0,992
lp3	B10	Lopac_3	x	Orphenadrine hydrochloride		884	O 3752	Cholinergic		Antagonist	Muscarinic			Muscarinic acetylcholine receptor antagonist; H1 histamine receptor antagonist		1	0,991	1,01	1,05	1,06	1,04	1,16	1,09	1,08	0,874	0,959	0,995	1	1,11	1,05	0,943
lp3	B11	Lopac_3	x	MDL 105.519		805	M-216	Glutamate		Antagonist	NMDA-Glycine			High affinity NMDA glutamate receptor antagonist at the glycine site		0,997	1,03	0,945	1,04	1,12	1,08	0,764	1,26	1,36	1,03	1,02	1,06	0,991	1,128	1,08	1,037
lp3	B12	Lopac_3	x	(±)-Octoclothepin maleate		885	O-111	Dopamine		Antagonist	D2			D2 Dopamine receptor antagonist; serotonin receptor antagonist		0,968	1,03	0,898	1,04	1,03	1,04	0,886	1,19	1,09	0,932	0,966	0,967	0,965	1,055	1,037	0,955
lp3	B13	Lopac_3	x	nor-Binaltorphimine dihydrochloride		806	N 1771	Opioid		Antagonist	kappa			Highly selective kappa opioid receptor antagonist		0,899	1,07	1,03	1,03	1,12	1,1	1,09	0,981	1,3	0,986	1,01	1,01	1	1,124	1,083	1,002
lp3	B14	Lopac_3	x	O-Phospho-L-serine		886	P 0878	Glutamate		Antagonist	NMDA			Competitive NMDA glutamate receptor antagonist with close structural similarity to L-glutamate		1,04	1,03	1,02	1,05	1,04	1,12	1,02	1,04	1,21	1	1,01	1,05	1,03	1,09	1,07	1,02
lp3	B15	Lopac_3	x	NCS-356 sodium salt hydrate		807	N 4034	GABA		Agonist	gamma-Hydroxybutyrate			gamma-Hydroxybutyrate receptor agonist		1,07	1,04	0,933	1,04	1,02	1,11	0,938	1,1	1,15	0,983	0,927	1,01	1,014	1,063	1,057	0,973
lp3	B16	Lopac_3	x	Pancuronium bromide		887	P 1918	Cholinergic		Antagonist				Aminosteroidal neuromuscular blocking agent; skeletal muscle relaxant		1	0,833	1,05	1,08	1,07	1,01	1,01	1,01	1,17	0,995	0,863	0,994	0,961	1,063	1,053	0,951
lp3	B17	Lopac_3	x	(-)-Nicotine hydrogen tartrate salt		808	N 5260	Cholinergic		Agonist	Nicotinic			Prototype nicotinic acetylcholine receptor agonist		1,01	0,857	1,04	1,04	1,09	1,13	1,06	0,995	1,17	1,02	0,955	1,01	0,969	1,075	1,087	0,995
lp3	B18	Lopac_3	x	Pentolinium di[L(+)-tartrate]		888	P 3520	Cholinergic		Antagonist	Nicotinic			Peripheral ganglionic nicotinic acetylcholine receptor antagonist		1,05	0,863	1,01	1	1	1,07	1,09	1,1	1,12	0,979	1,03	1	0,974	1,103	1,023	1,003
lp3	B19	Lopac_3	x	Nicardipine hydrochloride		809	N 7510	Ca2+ Channel		Antagonist	L-type			L-type Ca2+ channel antagonist; antihypertensive		1,08	0,802	1,06	1,12	1,17	1,07	1,37	0,945	1,21	1,03	1,02	1,04	0,981	1,175	1,12	1,03
lp3	B20	Lopac_3	x	Valproic acid sodium		889	P 4543	Anticonvulsant						Anticonvulsant		1,05	0,963	0,988	1,07	1,08	1,02	0,943	1,14	1,02	0,981	0,879	0,998	1	1,034	1,057	0,953
lp3	B21	Lopac_3	x	NF 023		810	N 8652	P2 Receptor		Antagonist	P2X1			Potent, selective P2X1 receptor antagonist		0,948	1,05	0,969	1,08	1,15	1,07	1,09	1,13	1,22	1,05	0,991	1,05	0,989	1,147	1,1	1,03
lp3	B22	Lopac_3	x	Pyrilamine maleate		890	P 5514	Histamine		Antagonist	H1			H1 Histamine receptor antagonist		1,02	0,962	0,913	1,03	0,994	1,04	0,961	0,896	1,25	1	0,887	1,01	0,965	1,036	1,021	0,966
lp3	C03	Lopac_3	x	(±)-Ibotenic acid		651	I 2765	Glutamate		Agonist	NMDA			Potent NMDA/metabotropic glutamate receptor agonist; excitotoxin; originally isolated from Amanita pantherina and Amanita muscaria		0,941	1,04	0,973	1,02	1,01	0,998	1,09	1,06	1,08	0,986	1,01	1,01	0,985	1,077	1,009	1,002
lp3	C04	Lopac_3	x	Lorglumide sodium		731	L-109	Cholecystokinin		Antagonist	CCK-A			Potent and selective non-peptide cholecystokinin (CCK) receptor antagonist; orally active		1,02	1,01	1,11	1,07	1,09	1,07	1,14	1,3	1,19	1,04	1,04	1,04	1,047	1,21	1,077	1,04
lp3	C05	Lopac_3	x	Idazoxan hydrochloride		652	I 6138	Imidazoline		Ligand	I1 / I2			I2-imidazoline agonist; I1-imidazoline antagonist; alpha2-Adrenergic antagonist		0,934	0,974	1	1,05	1,06	1,05	0,996	0,916	1,05	0,88	0,977	1,03	0,969	0,987	1,053	0,962
lp3	C06	Lopac_3	x	Linopirdine		732	L-134	Cholinergic		Releaser				Stimulates release of acetylcholine and other neurotransmitters; cognitive enhancer		1,08	0,931	1,03	1,05	1,1	1,05	0,952	0,982	1,23	1,06	1,05	1,06	1,014	1,055	1,067	1,057
lp3	C07	Lopac_3	x	S(+)-Isoproterenol (+)-bitartrate		653	I 8005	Adrenoceptor			beta			Sympathomimetic amine acting almost exclusively on beta adrenoceptors; bronchodilator; less active enantiomer of Isoproterenol		1,05	0,998	0,947	0,966	1,08	1,01	1,01	1,17	1,13	0,847	0,946	0,982	0,998	1,103	1,019	0,925
lp3	C08	Lopac_3	x	Nocodazole		733	M 1404	Cytoskeleton and ECM		Inhibitor	beta-tubulin			Disrupts microtubules by binding to beta-tubulin		0,0587	0,0694	0,0784	0,0928	0,0937	0,122	0,381	0,351	0,378	0,265	0,312	0,326	0,069	0,37	0,103	0,301
lp3	C09	Lopac_3	x	S(+)-Ibuprofen		654	I-106	Prostaglandin	Enzyme	Inhibitor	COX			Active enantiomer of Ibuprofen; NSAID		0,875	0,904	0,969	0,912	0,945	0,967	0,987	1,07	1,08	1,01	0,921	0,973	0,916	1,046	0,941	0,968
lp3	C10	Lopac_3	x	Metaproterenol hemisulfate		734	M 2398	Adrenoceptor		Agonist	beta2			beta2-Adrenoceptor agonist		1,07	0,969	0,941	0,934	1,13	1,14	1,11	1,07	1,17	1,03	1	1,03	0,993	1,117	1,068	1,02
lp3	C11	Lopac_3	x	1,5-Isoquinolinediol		655	I-138	Apoptosis	Enzyme	Inhibitor	PARS			Potent inhibitor of Poly(ADP-ribose) synthetase which is activated by nitric oxide; neuroprotective agent		1,04	1,07	0,934	1,05	1,09	1,08	0,804	1,03	1,18	0,924	0,995	1,01	1,015	1,005	1,073	0,976
lp3	C12	Lopac_3	x	3-Methyl-6-(3-[trifluoromethyl]phenyl)-1,2,4-triazolo[4,3-b]pyridazine		735	M 2922	Benzodiazepine		Agonist	BZ1			Selective BZ1 benzodiazepine receptor agonist		1,04	1,07	1,16	1,19	1,2	1,14	1,15	1,19	1,13	1,09	1,15	1,18	1,09	1,157	1,177	1,14
lp3	C13	Lopac_3	x	Kainic acid		656	K 0250	Glutamate		Agonist	Kainate			Excitatory amino acid receptor agonist selective for the kainate glutamate receptor subtype; conformationally restricted analog of L-glutamic acid		0,822	1,07	1,02	0,95	1,11	1,07	1,1	1,16	1,01	0,981	1	0,988	0,971	1,09	1,043	0,99
lp3	C14	Lopac_3	x	(-)-cis-(1S,2R)-U-50488 tartrate		736	U-106	Neurotransmission		Ligand	Sigma receptor			Potent sigma receptor ligand.		1,06	1	1,07	1,07	1,12	1,12	1,16	0,954	1,11	0,993	0,925	1,02	1,043	1,075	1,103	0,979
lp3	C15	Lopac_3	x	Karakoline		657	K 4262	Cholinergic		Antagonist	Nicotinic			Nicotinic acetylcholine receptor antagonist		1,04	0,884	0,985	1,03	1,06	1,04	1,07	0,952	0,934	0,937	0,963	0,985	0,97	0,985	1,043	0,962
lp3	C16	Lopac_3	x	Milrinone		737	M 4659	Cyclic Nucleotides	Enzyme	Inhibitor	PDE III			Phosphodiesterase III inhibitor		1,06	1,04	1,14	1,1	1,15	1,11	1,11	1,03	1,14	1,01	1,03	1,01	1,08	1,093	1,12	1,017
lp3	C17	Lopac_3	x	LY-310,762 hydrochloride		658	L 2536	Serotonin		Antagonist	5-HT1D			Potent, selective 5-HT 1D serotonin receptor antagonist.		1,08	0,864	0,968	1,02	1,01	1,05	0,995	1,11	1,01	0,983	0,972	0,935	0,971	1,038	1,027	0,963
lp3	C18	Lopac_3	x	6-Methyl-2-(phenylethynyl)pyridine hydrochloride		738	M 5435	Glutamate		Antagonist	mGluR5			Highly selective, non-competitive mGluR5 metabotropic glutamate receptor antagonist		1,01	0,887	1,09	1,09	1,14	0,878	1,06	1,13	1,09	1,05	1,05	0,952	0,996	1,093	1,036	1,017
lp3	C19	Lopac_3	x	VER-3323 hemifumarate salt		659	V 1889	Serotonin		Agonist	5-HT2C/5-HT2B			5-HT2C/5-HT2B serotonin receptor agonist.		1,09	0,917	1	1,02	1,05	1,11	1,07	0,928	1,18	1,02	0,982	0,987	1,002	1,059	1,06	0,996
lp3	C20	Lopac_3	x	2-methoxyestradiol		739	M 6383	Hormone		Metabolite	Estrogen			Inhibitor of angiogenesis and endothelial cell proliferation		0,139	0,13	0,12	0,135	0,178	0,176	0,792	0,943	0,937	0,703	0,683	0,657	0,13	0,891	0,163	0,681
lp3	C21	Lopac_3	x	NNC 55-0396		660	N 0287	Ca2+ Channel		Inhibitor	T-type			Selective T-type calcium channel inhibitor.		0,992	1,01	1,02	1,06	1,07	1,06	1,1	0,893	1,04	0,985	0,972	0,928	1,007	1,011	1,063	0,962
lp3	C22	Lopac_3	x	Myricetin		740	M 6760	Phosphorylation	Enzyme	Inhibitor	Casein Kinase II			Casein Kinase II inhibitor		1,07	0,945	0,991	1,04	1,05	1,06	0,97	1,08	1,02	1,01	1	1,01	1,002	1,023	1,05	1,007
lp3	D03	Lopac_3	x	L-alpha-Methyl-p-tyrosine		811	M 8131	Neurotransmission	Enzyme	Inhibitor	Tyrosine hydroxylase			Tyrosine hydroxylase inhibitor		1,08	1,07	1,1	1,06	1,02	1,09	1,06	1,1	1,02	0,989	1,05	1,06	1,083	1,06	1,057	1,033
lp3	D04	Lopac_3	x	Nimodipine		891	N-149	Ca2+ Channel		Antagonist	L-type			Potent L-type Ca2+ channel antagonist		1,06	0,935	0,988	0,97	1,04	1,02	0,783	1,02	1,18	0,807	0,972	1,02	0,994	0,994	1,01	0,933
lp3	D05	Lopac_3	x	Maprotiline hydrochloride		812	M 9651	Adrenoceptor		Inhibitor	Reuptake			Selective norepinephrine reuptake inhibitor		1,05	1,03	1,08	1,13	1,04	1,08	0,844	0,815	1,14	0,895	1,02	1,02	1,053	0,933	1,083	0,978
lp3	D06	Lopac_3	x	NS-1619		892	N-170	K+ Channel		Activator	Ca2+ activated			Selective large conductance Ca2+-activated K+-channel activator		1,01	1,08	1,08	1,01	0,954	1,06	0,684	0,925	1,11	0,746	0,987	1	1,057	0,906	1,008	0,911
lp3	D07	Lopac_3	x	2-Methyl-5-hydroxytryptamine maleate		813	M-109	Serotonin		Agonist	5-HT3			5-HT3 Serotonin receptor agonist		0,983	1,11	1,05	1,01	1,07	1,03	0,852	0,846	1,33	0,896	1,04	1,03	1,048	1,009	1,037	0,989
lp3	D08	Lopac_3	x	Oleic Acid		893	O 1008	Phosphorylation	Enzyme	Activator	PKC			Activates protein kinase C in hepatocytes; uncouples oxidative phosphorylation		1,05	1,05	1,06	0,964	1,01	1,05	0,985	0,738	1,16	0,976	0,988	0,956	1,053	0,961	1,008	0,973
lp3	D09	Lopac_3	x	2-Methylthioadenosine diphosphate trisodium		814	M-152	P2 Receptor		Agonist	P2Y			P2Y receptor agonist		1,07	1,04	1,01	0,955	1,06	1,08	0,903	0,783	1,19	0,984	0,978	1,04	1,04	0,959	1,032	1,001
lp3	D10	Lopac_3	x	TG003		894	T 5575	Cell Cycle	Enzyme	Inhibitor	Clk			Potent, specific, and reversible Cdc2-like kinase (Clk) inhibitor. Competes with ATP.		0,913	1,02	1,01	0,962	1	1,02	0,724	0,874	0,942	0,981	1	0,967	0,981	0,847	0,994	0,983
lp3	D11	Lopac_3	x	Metrifudil		815	M-225	Adenosine		Agonist	A2			Adenosine receptor agonist which displays some selectivity for the A2 receptor type		1,15	1,12	1,03	1,03	1,04	1,14	1	1,12	1,19	0,95	1,02	1,01	1,1	1,103	1,07	0,993
lp3	D12	Lopac_3	x	Progesterone		895	P 0130	Hormone			Progesterone			Suppresses ovulation; induces maturation and secretory activity of the uterine endothelium		1,05	0,951	0,961	1,06	0,94	1,09	1,04	1,19	1,33	1,01	1,06	1,05	0,987	1,187	1,03	1,04
lp3	D13	Lopac_3	x	Neostigmine bromide		816	N 2001	Cholinergic	Enzyme	Inhibitor	Acetylcholinesterase			Reversible inhibitor of acetylcholinesterase		1,15	1,13	1,03	1,12	0,972	1,02	0,893	1,13	1,16	0,963	0,914	1	1,103	1,061	1,037	0,959
lp3	D15	Lopac_3	x	S-Nitrosoglutathione		817	N 4148	Nitric Oxide		Donor				Nitric oxide donor in vivo		1,11	1,13	1,11	1,01	1,07	1,1	1	0,728	1,13	0,999	0,898	1,06	1,117	0,953	1,06	0,986
lp3	D16	Lopac_3	x	3-alpha,21-Dihydroxy-5-alpha-pregnan-20-one		897	P 2016	GABA		Modulator	GABA-A			Positive allosteric modulator of GABA-A receptors		1,11	1,07	1,01	0,949	1,09	1,04	0,987	0,906	1,11	0,991	0,857	1	1,063	1,001	1,026	0,949
lp3	D17	Lopac_3	x	NG-Nitro-L-arginine		818	N 5501	Nitric Oxide	Enzyme	Inhibitor	NOS			Potent nitric oxide synthase inhibitor		1,12	1	1,03	1,09	1,02	1,11	1,12	1,21	1,22	1,03	1,02	1	1,05	1,183	1,073	1,017
lp3	D18	Lopac_3	x	1-Phenyl-3-(2-thiazolyl)-2-thiourea		898	P 4015	Dopamine	Enzyme	Inhibitor	beta-Hydroxylase			Dopamine beta-hydroxylase inhibitor		1,1	0,952	1,05	1,04	0,995	1,08	1,07	1,17	0,935	0,976	1,02	0,874	1,034	1,058	1,038	0,957
lp3	D19	Lopac_3	x	Nifedipine		819	N 7634	Ca2+ Channel		Antagonist	L-type			L-type Ca2+ channel blocker; vasodilator		1,11	0,988	1,08	1,11	1,11	1,04	1,14	0,811	1,37	1,01	0,942	1,01	1,059	1,107	1,087	0,987
lp3	D20	Lopac_3	x	Promethazine hydrochloride		899	P 4651	Histamine		Antagonist	H1			H1 Histamine receptor antagonist; anticholinergic		1,03	0,953	1,04	1,07	1,07	1,06	1,02	1,11	1,05	0,995	0,95	0,96	1,008	1,06	1,067	0,968
lp3	D21	Lopac_3	x	Nimustine hydrochloride		820	N 8659	DNA		Intercalator				Antineoplastic; bifunctional nitrosourea alkylating anticancer agent		1,01	1,12	1,06	1,11	1,11	1,16	0,988	1,07	0,848	1,06	1	1,08	1,063	0,969	1,127	1,047
lp3	D22	Lopac_3	x	Piroxicam		900	P 5654	Prostaglandin	Enzyme	Inhibitor	COX			Cyclooxygenase (COX) inhibitor		1,04	0,915	1,03	1,07	1,06	1,08	1,04	1,01	1,1	1,05	0,986	0,98	0,995	1,05	1,07	1,005
lp3	E03	Lopac_3	x	Ifenprodil tartrate		661	I 2892	Glutamate		Blocker	Polyamine site NMDA			Blocks the polyamine binding site associated with the NMDA glutamate receptor; neuroprotective		0,979	1,01	0,983	0,968	1,02	1,14	0,663	1,02	0,936	0,933	0,942	1,05	0,991	0,873	1,043	0,975
lp3	E04	Lopac_3	x	LY-278,584 maleate		741	L-110	Serotonin		Antagonist	5-HT3			Potent 5-HT3 serotonin receptor antagonist		1,07	1,02	0,931	1,03	1,01	1,06	0,885	0,979	1,14	1,02	1,01	1,05	1,007	1,001	1,033	1,027
lp3	E05	Lopac_3	x	1-(5-Isoquinolinylsulfonyl)-3-methylpiperazine dihydrochloride		662	I 6391	Phosphorylation	Enzyme	Inhibitor	PKC			Protein kinase C (PKC) inhibitor		0,972	0,952	0,955	0,98	0,992	0,977	0,891	0,801	1,25	0,97	0,97	1,04	0,96	0,981	0,983	0,993
lp3	E06	Lopac_3	x	L-741,626		742	L-135	Dopamine		Antagonist	D2			Selective D2 dopamine receptor antagonist		1,07	1,06	1,05	0,995	1,03	1,03	0,981	0,912	1,09	0,954	0,975	1,03	1,06	0,994	1,018	0,986
lp3	E07	Lopac_3	x	L-N6-(1-Iminoethyl)lysine hydrochloride		663	I 8021	Nitric Oxide	Enzyme	Inhibitor	iNOS			Selective inducible nitric oxide synthase (iNOS) inhibitor.		0,956	1,01	0,964	1,01	0,938	1,03	0,832	0,664	0,982	0,96	0,923	0,975	0,977	0,826	0,993	0,953
lp3	E08	Lopac_3	x	N-omega-Methyl-5-hydroxytryptamine oxalate salt		743	M 1514	Serotonin		Ligand				Serotonin receptor ligand		0,915	1,06	1,06	0,924	1,01	0,971	0,875	0,982	1	0,96	1,01	0,979	1,012	0,952	0,968	0,983
lp3	E09	Lopac_3	x	p-Iodoclonidine hydrochloride		664	I-114	Adrenoceptor		Agonist	alpha2			High affinity alpha2 adrenoceptor agonist		1,01	1,01	1,06	0,947	0,963	0,967	0,765	0,804	0,998	0,952	0,835	0,99	1,027	0,856	0,959	0,926
lp3	E10	Lopac_3	x	Mianserin hydrochloride		744	M 2525	Serotonin		Antagonist				Serotonin receptor antagonist		1,01	1,07	1,03	0,928	1,04	0,952	1,01	1,18	1,07	0,947	1,02	1,03	1,037	1,087	0,973	0,999
lp3	E11	Lopac_3	x	Molindone hydrochloride		665	M 1818	Dopamine		Antagonist	D2			D2 dopamine receptor antagonist; monoamine oxidase inhibitor		0,985	1,03	1	0,924	0,938	1,02	1,04	1	1,11	0,996	0,981	1,02	1,005	1,05	0,961	0,999
lp3	E12	Lopac_3	x	Mizoribine		745	M 3047	DNA Metabolism	Enzyme	Inhibitor	IMP dehydrogenase			Arrests at G/S; inhibits de novo synthesis of nucleotides by inhibition of inosine monophosphate dehydrogenase		1,06	1,06	1,04	1,02	1,02	1,03	1,11	0,812	1,08	0,994	0,965	1,03	1,053	1,001	1,023	0,996
lp3	E13	Lopac_3	x	Ketoconazole		666	K 1003	Multi-Drug Resistance	Enzyme	Inhibitor	Cytochrome P450c17			Potent inhibitor of cytochrome P450c17 enzyme; antifungal agent		0,988	1,04	1,07	0,852	1	1,01	1,2	1,08	1,15	0,995	0,971	1,01	1,033	1,143	0,954	0,992
lp3	E14	Lopac_3	x	Clorgyline hydrochloride		746	M 3778	Neurotransmission	Enzyme	Inhibitor	MAO-A			Selective MAO-A inhibitor		0,971	1,03	1,08	1,04	1,02	1,06	0,978	0,993	1,07	0,945	0,99	1,02	1,027	1,014	1,04	0,985
lp3	E15	Lopac_3	x	L-701,324		667	L 0258	Glutamate		Antagonist	NMDA-Glycine			Selective antagonist at the glycine site of the NMDA glutamate receptor		1,04	0,962	1,02	1,05	0,93	1,01	0,877	0,817	1,16	0,992	0,955	0,997	1,007	0,951	0,997	0,981
lp3	E16	Lopac_3	x	(±)-alpha-Methyl-4-carboxyphenylglycine		747	M 4796	Glutamate		Antagonist	Metabotropic			Competitive metabotropic glutamate receptor antagonist		0,973	1,04	1,01	1,07	1	0,92	1,13	0,96	1,03	1,02	1,01	1,05	1,008	1,04	0,997	1,027
lp3	E17	Lopac_3	x	L-368,899 hydrochloride		668	L 2540	Neurotransmission		Antagonist	Oxytocin receptor			Non-peptide oxytocin receptor antagonist.		1,07	1,02	1,07	0,974	1,02	0,952	1,04	0,839	0,875	0,999	0,949	1	1,053	0,918	0,982	0,983
lp3	E18	Lopac_3	x	Mibefradil dihydrochloride		748	M 5441	Ca2+ Channel		Blocker	T-type			T-type Ca2+ channel blocker		1	1,05	0,994	0,884	1,04	0,97	0,973	0,886	0,974	1,03	0,982	0,97	1,015	0,944	0,965	0,994
lp3	E19	Lopac_3	x	Lidocaine hydrochloride		669	L 5647	Na+ Channel		Modulator				Anti-arrhythmic; local anesthetic		1,03	0,997	1,05	0,934	1	0,996	1,01	0,803	0,888	1,03	0,951	0,957	1,026	0,9	0,977	0,979
lp3	E20	Lopac_3	x	Cysteamine hydrochloride		749	M 6500	Somatostatin		Depleter				Induces duodenal ulcers in rats, potent depletion of prolactin concentrations in pituitary tissue in vivo and in vitro and depletion of somatostatin concentrations.		1,07	0,985	1,01	0,975	1,01	1,02	0,987	0,934	1,18	1	1,01	1,01	1,022	1,034	1,002	1,007
lp3	E21	Lopac_3	x	Ro 90-7501		670	R 0529	Neurodegeneration		Inhibitor	amyloid beta42 fibril formation			Inhibits amyloid beta42 (Abeta42) fibril formation.		0,909	1,02	0,968	0,453	0,405	0,436	0,771	1,07	0,986	0,725	0,743	0,719	0,966	0,942	0,431	0,729
lp3	E22	Lopac_3	x	NG-Monomethyl-L-arginine acetate		750	M 7033	Nitric Oxide	Enzyme	Inhibitor	NOS			Nitric oxide synthase inhibitor; blocks formation of endothelium-derived relaxing factor (EDRF)		1,01	1,02	0,987	1,06	0,951	1,01	1,18	0,83	1,07	1,04	0,926	0,987	1,006	1,027	1,007	0,984
lp3	F03	Lopac_3	x	SB-215505		821	S 1068	Serotonin		Antagonist	5-HT2B			Selective 5-HT2B serotonin receptor antagonist; 100-fold higher affinity at 2B versus 2C.		1,02	0,934	1,05	1	0,98	1,06	0,993	1,17	1,19	0,905	1,07	1,04	1,001	1,118	1,013	1,005
lp3	F04	Lopac_3	x	Nisoxetine hydrochloride		901	N-151	Adrenoceptor		Blocker	Reuptake			Potent and selective norepinephrine reuptake blocker		1,04	0,903	0,958	0,855	0,954	1	0,727	0,898	1,03	0,898	0,981	1,01	0,967	0,885	0,936	0,963
lp3	F06	Lopac_3	x	Naloxonazine dihydrochloride		902	N-176	Opioid		Antagonist	mu1			Potent mu1 opioid receptor antagonist		0,915	0,807	0,99	0,902	0,987	1,02	0,689	0,99	0,808	0,786	0,675	0,983	0,904	0,829	0,97	0,815
lp3	F07	Lopac_3	x	alpha-Methyl-5-hydroxytryptamine maleate		823	M-110	Serotonin		Agonist	5-HT2			5-HT2 Serotonin receptor agonist		1,09	0,99	1,01	0,948	1,06	1,07	0,805	0,746	1,21	0,96	0,95	1,01	1,03	0,92	1,026	0,973
lp3	F08	Lopac_3	x	Oxymetazoline hydrochloride		903	O 2378	Adrenoceptor		Agonist	alpha2A			Partial alpha2A adrenoceptor agonist; agonist at serotonin 5-HT1A, 5-HT1B and 5-HT1D receptors and a mixed agonist-antagonist at 5-HT2C receptors		0,911	1,08	0,98	0,654	0,776	1,07	0,646	0,724	1,12	0,821	1	0,996	0,99	0,83	0,833	0,939
lp3	F09	Lopac_3	x	Mesulergine hydrochloride		824	M-153	Dopamine		Agonist				Dopaminergic receptor agonist exhibiting antiparkinsonian activity; 5-HT2C serotonin receptor antagonist		1,01	1,04	0,971	0,978	1,04	1,03	0,758	0,704	1,09	0,96	0,917	0,984	1,007	0,851	1,016	0,954
lp3	F10	Lopac_3	x	Ofloxacin		904	O 8757	Antibiotic			DNA Synthesis			Fluorinated quinolone antibacterial; interferes with DNA synthesis		0,813	0,911	0,983	0,928	0,679	1,08	0,698	0,601	1,06	0,643	0,928	0,938	0,902	0,786	0,896	0,836
lp3	F11	Lopac_3	x	p-MPPF dihydrochloride		825	M-226	Serotonin		Antagonist	5-HT1A			Selective 5-HT1A serotonin receptor antagonist		1,02	1,02	1,04	0,963	0,99	1,05	0,768	0,771	1,09	0,919	0,992	0,998	1,027	0,876	1,001	0,97
lp3	F12	Lopac_3	x	Palmitoylethanolamide		905	P 0359	Cannabinoid		Agonist	CB2			Endogenous CB2 cannabinoid receptor agonist		0,967	1,03	1,01	1,01	0,708	0,928	0,837	0,793	1,03	0,832	0,949	0,978	1,002	0,887	0,882	0,92
lp3	F13	Lopac_3	x	CR 2249		826	N 2034	Glutamate		Agonist	NMDA-Glycine			Facilitates glycine action at NMDA glutamate receptors		1,01	1,06	1,05	0,987	0,932	0,947	0,908	0,783	1,13	0,912	0,946	1,02	1,04	0,94	0,955	0,959
lp3	F14	Lopac_3	x	SKF-525A hydrochloride		906	P 1061	Multi-Drug Resistance	Enzyme	Inhibitor	Microsomal oxidation			Inhibitor of microsomal drug metabolism		0,917	0,969	0,975	0,987	0,928	1,02	0,654	0,795	0,991	0,868	0,825	0,977	0,954	0,813	0,978	0,89
lp3	F15	Lopac_3	x	NCS-382		827	N 4159	GABA		Antagonist	gamma-Hydroxybutyrate			gamma-Hydroxybutyrate receptor antagonist		0,79	0,781	1,06	1,02	0,895	1,04	0,89	0,932	1,11	1,02	0,863	1,02	0,877	0,977	0,985	0,968
lp3	F16	Lopac_3	x	Pirfenidone		907	P 2116	Immune System		Inhibitor				Inhibitor of collagen production and fibroblast proliferation		1	0,997	1,02	0,952	1,04	1,02	0,729	0,767	1,01	0,976	0,974	0,896	1,006	0,835	1,004	0,949
lp3	F17	Lopac_3	x	Naphazoline hydrochloride		828	N 5504	Adrenoceptor		Agonist	alpha			alpha-Adrenoceptor agonist; imidazoline receptor agonist; vasoconstrictor		1,01	1,03	1,09	0,951	0,94	1,03	0,752	0,882	1,12	1,01	1,01	0,958	1,043	0,918	0,974	0,993
lp3	F18	Lopac_3	x	Thiolactomycin		908	T 9567	Antibiotic	Enzyme	Inhibitor	Myristate synthesis			Inhibits bacterial, not eukaryotic, myristate synthesis. Effective as antitrypanosomal and antimalarial.		0,97	1,06	0,998	1,02	0,562	0,967	0,909	0,805	1,05	0,998	0,946	0,803	1,009	0,921	0,85	0,916
lp3	F19	Lopac_3	x	Naloxone hydrochloride		829	N 7758	Opioid		Antagonist				Opioid receptor antagonist		0,965	0,803	1,07	1,08	1,01	0,938	0,778	0,77	1,07	0,996	0,868	1,01	0,946	0,873	1,009	0,958
lp3	F20	Lopac_3	x	Praziquantel		909	P 4668	Antibiotic			Ca2+ Ionophore			Ca2+ Ionophore; anthelmintic		1	0,975	1,07	1,03	0,991	0,985	0,965	1,1	1,08	1,02	0,847	0,97	1,015	1,048	1,002	0,946
lp3	F21	Lopac_3	x	Norcantharidin		830	N 8784	Phosphorylation	Enzyme	Inhibitor	PP2A			Demethylated form of cantharidin with antitumor properties; potent inhibitor of the serine/threonine protein phosphatase 2A (PP2A)		1,04	1,09	1,07	1,05	1,02	1,03	0,972	1,01	0,925	1,06	1,02	1,02	1,067	0,969	1,033	1,033
lp3	F22	Lopac_3	x	3-n-Propylxanthine		910	P 5679	Adenosine		Antagonist	A1 > A2			Weak competitive antagonist at both A1 and A2 adenosine receptors		1,07	1,02	0,97	0,977	1,02	0,957	1,02	1,05	1,03	1,01	0,905	0,939	1,02	1,033	0,985	0,951
lp3	G03	Lopac_3	x	Isoetharine mesylate		671	I 3639	Adrenoceptor		Agonist	beta			beta-Adrenoceptor agonist; bronchodilator		0,957	1,04	0,992	0,978	0,99	1,03	0,868	0,825	1,02	0,935	0,971	0,962	0,996	0,904	0,999	0,956
lp3	G04	Lopac_3	x	cis(+/-)-8-OH-PBZI hydrobromide		751	P 0618	Dopamine		Agonist	D3			D3 dopamine receptor agonist		1,02	1,09	1,1	0,957	1	0,949	0,795	0,977	0,931	0,926	1	1,02	1,07	0,901	0,969	0,982
lp3	G05	Lopac_3	x	(-)-Isoproterenol hydrochloride		672	I 6504	Adrenoceptor		Agonist	beta			beta-Adrenoceptor agonist; increases cytosolic cAMP		0,923	0,994	0,973	0,956	0,916	0,945	0,742	0,845	0,957	0,873	0,93	0,983	0,963	0,848	0,939	0,929
lp3	G07	Lopac_3	x	3-Iodo-L-tyrosine		673	I 8250	Neurotransmission	Enzyme	Inhibitor	Tyrosine hydroxylase			Tyrosine hydroxylase inhibitor		1,01	1,03	0,967	0,915	0,909	1,04	0,826	0,853	1,02	0,841	0,931	0,969	1,002	0,9	0,955	0,914
lp3	G08	Lopac_3	x	Moxonidine hydrochloride		753	M 1559	Adrenoceptor		Agonist	alpha2A			Selective alpha2A adrenoreceptor agonist; imidazoline binding site agonist; antihypertensive		1,04	0,958	1,08	0,999	1,02	1	0,832	0,962	0,888	0,923	0,957	0,957	1,026	0,894	1,006	0,946
lp3	G11	Lopac_3	x	IB-MECA		675	I-146	Adenosine		Agonist	A3			Selective A3 adenosine receptor agonist		0,979	1,05	1,04	1	0,968	1,02	0,841	0,897	0,909	0,92	0,984	0,966	1,023	0,882	0,996	0,957
lp3	G12	Lopac_3	x	S-Methylisothiourea hemisulfate		755	M 3127	Nitric Oxide	Enzyme	Inhibitor	iNOS			Selective inducle nitric oxide synthase inhibitor		1,05	1,06	1,01	0,967	1,01	1,04	0,895	0,996	0,915	0,991	0,963	1,03	1,04	0,935	1,006	0,995
lp3	G14	Lopac_3	x	MRS 2179		756	M 3808	P2 Receptor		Antagonist	P2Y1			Competitive P2Y1 receptor antagonist		1,01	1,06	0,999	0,969	0,951	1,06	0,934	0,948	1,18	0,979	1,01	1,01	1,023	1,021	0,993	1
lp3	G15	Lopac_3	x	loxoprofen		677	L 0664	Prostaglandin	Enzyme	Inhibitor	COX			Non-steroidal anti-inflammatory (NSAID) drug; analgesic		0,939	1,02	0,943	0,897	0,951	1,02	1,01	0,744	0,905	0,947	0,935	0,953	0,967	0,886	0,956	0,945
lp3	G17	Lopac_3	x	Lomefloxacin hydrochloride		678	L 2906	Antibiotic	Enzyme	Inhibitor	DNA Gyrase			DNA gyrase inhibitor		1,06	1,01	0,98	0,994	0,915	1	0,983	0,797	0,999	0,934	0,933	0,985	1,017	0,926	0,97	0,951
lp3	G18	Lopac_3	x	N6-Methyladenosine		758	M 5501	Adenosine		Agonist				Adenosine analog useful for an adenosine reference standard since it is a poor substrate for adenosine deaminase		0,913	0,949	0,961	0,981	0,904	1,01	0,808	0,654	0,913	0,949	0,922	0,98	0,941	0,792	0,965	0,95
lp3	G19	Lopac_3	x	Lidocaine N-ethyl bromide		679	L 5783	Na+ Channel		Antagonist				Quaternary lidocaine derivative which blocks both fast, Na+-dependent action potentials and voltage-dependent, non-inactivating Na+ conductance		0,978	1,03	1,03	1,01	0,85	0,915	0,822	0,89	0,908	0,972	0,953	0,92	1,013	0,873	0,925	0,948
lp3	G20	Lopac_3	x	alpha,beta-Methylene adenosine 5'-triphosphate lithium salt		759	M 6517	P2 Receptor		Agonist	P2X > P2Y			P2 receptor agonist that is more potent than ATP at the P2X subtype		1,08	1,04	1,01	1,12	0,978	1,01	1,02	0,681	0,866	0,992	0,968	1,03	1,043	0,856	1,036	0,997
lp3	G21	Lopac_3	x	Loratadine		680	L 9664	Histamine		Antagonist	H1			H1 Histamine receptor antagonist		0,987	0,979	0,957	1,04	0,923	1,02	0,917	0,865	0,786	0,92	0,871	0,838	0,974	0,856	0,994	0,876
lp3	G22	Lopac_3	x	MK-912		760	M 7065	Adrenoceptor		Agonist	alpha2A			Selective alpha2A adrenoreceptor agonist		1,04	1,05	1,05	1,06	1,04	1,15	0,873	0,973	0,942	1,04	0,99	1,08	1,047	0,929	1,083	1,037
lp3	H03	Lopac_3	x	1-Methylimidazole		831	M 8878	Prostaglandin	Enzyme	Inhibitor	COX			Anti-inflammatory; prostaglandin H synthase inhibitor; antithyroid drug		1,03	0,939	1,06	0,861	1,01	1,06	0,716	1,1	1,2	0,894	1,03	1,05	1,01	1,005	0,977	0,991
lp3	H09	Lopac_3	x	MDL 26,630 trihydrochloride		834	M-166	Glutamate		Agonist	NMDA-Polyamine			Spermidine analog that activates the polyamine site associated with the NMDA glutamate receptor		0,994	0,982	1,03	0,995	1,07	1,03	0,791	0,72	0,954	0,778	0,994	0,995	1,002	0,822	1,032	0,922
lp3	H10	Lopac_3	x	Oxotremorine sesquifumarate salt		914	O 9126	Cholinergic		Agonist	M2			Muscarinic acetylcholine receptor agonist with preference for the M2 receptor		0,928	1,04	0,983	0,872	0,982	1,04	0,718	0,687	1	0,789	0,924	0,952	0,984	0,802	0,965	0,888
lp3	H11	Lopac_3	x	3-Methoxynaltrexone hydrochloride		835	M-231	Opioid		Antagonist				Putative antagonist of heroin/morphine-6beta-glucuronide induced opioid activity		0,945	0,948	1,1	0,997	1,02	1,06	0,749	0,753	1,07	0,938	0,949	1	0,998	0,857	1,026	0,962
lp3	H12	Lopac_3	x	Piceatannol		915	P 0453	Phosphorylation	Enzyme	Inhibitor	Syk / Lck			Non-receptor kinase Syk and Lck inhibitor		0,864	0,972	0,929	0,973	0,899	0,94	0,879	0,734	0,877	0,901	0,867	0,978	0,922	0,83	0,937	0,915
lp3	H13	Lopac_3	x	S-(4-Nitrobenzyl)-6-thioinosine		836	N 2255	Adenosine		Inhibitor	Uptake			Potent adenosine uptake inhibitor		0,79	1,06	1,07	0,969	0,885	0,953	0,859	0,737	0,978	0,951	0,941	0,966	0,973	0,858	0,936	0,953
lp3	H14	Lopac_3	x	Picrotoxin		916	P 1675	GABA		Antagonist	GABA-C			GABA-C receptor antagonist; powerful, nonspecific CNS stimulant isolated from Anamirta cocculin		0,92	0,963	0,965	1,03	0,88	0,964	0,697	0,63	1,08	0,936	0,932	0,975	0,949	0,802	0,958	0,948
lp3	H15	Lopac_3	x	Nalidixic acid sodium salt		837	N 4382	Antibiotic	Enzyme	Inhibitor	DNA Gyrase			Inhibits bacterial DNA polymerase (DNA gyrase)		0,892	1,05	1,12	1,07	0,979	1,04	0,682	0,971	1,1	0,972	0,969	1,02	1,021	0,918	1,03	0,987
lp3	H17	Lopac_3	x	3-Nitropropionic acid		838	N 5636	Cell Stress		Toxin				Mitochondrial inhibitor; excitotoxin shown to cause brain lesions similar to those of Huntington's disease		0,986	1,06	1,04	1,04	1,03	1,05	1,03	0,741	0,924	0,999	0,834	0,996	1,029	0,898	1,04	0,943
lp3	H18	Lopac_3	x	Cisplatin		918	P 4394	DNA		Intercalator				Induces intrastrand DNA crosslinks; effects are regulated by kinases, phosphatases and Ca2+/calmodulin		0,947	0,954	1,08	0,956	0,882	1,01	0,934	0,758	0,797	0,935	0,874	0,962	0,994	0,83	0,949	0,924
lp3	H20	Lopac_3	x	Propafenone hydrochloride		919	P 4670	K+ Channel		Blocker	hKv1.5			Blocks hKv1.5 and ATP-sensitive K+ channels; beta-adrenoceptor antagonist		1,01	1,02	1,03	1,01	0,944	0,946	0,884	0,836	0,808	0,926	0,865	0,982	1,02	0,843	0,967	0,924
lp3	H21	Lopac_3	x	Noscapine hydrchloride		840	N 9007	Opioid		Ligand				Antitussive; naturally occurring opium alkaloid		1,02	0,991	1,07	0,96	0,911	1,04	0,999	0,879	0,908	0,998	0,935	1,06	1,027	0,929	0,97	0,998
lp3	H22	Lopac_3	x	(R)-(-)-Phenylephrine hydrochloride		920	P 6126	Adrenoceptor		Agonist	alpha1			alpha1 Adrenoceptor agonist; mydriatic; decongestant		1,05	1	1,03	1,02	0,862	0,99	0,895	0,923	0,866	0,994	0,942	0,917	1,027	0,895	0,957	0,951
lp3	I03	Lopac_3	x	Isoliquiritigenin		681	I 3766	Cyclic Nucleotides	Enzyme	Activator	Guanylyl cyclase			Soluble guanylyl cyclase activator and aldose reductase inhibitor		1,05	0,954	1,08	1,01	1,03	0,961	1,02	0,834	0,978	1,04	1,03	1,07	1,028	0,944	1	1,047
lp3	I05	Lopac_3	x	1-(5-Isoquinolinylsulfonyl)-2-methylpiperazine dihydrochloride		682	I 7016	Phosphorylation	Enzyme	Inhibitor	PKA / PKC			Inhibitor of cyclic nucleotide dependent protein kinase (PKA) and protein kinase C (PKC)		0,988	0,99	0,958	1,01	0,943	1,06	0,825	0,697	1,03	0,889	0,962	0,952	0,979	0,851	1,004	0,934
lp3	I08	Lopac_3	x	MRS 1845		763	M 1692	Ca2+ Channel		Inhibitor	SOC			Store-operated calcium (SOC) channel inhibitor.		0,971	1,01	1,1	0,96	0,964	1,08	1	0,802	1,13	0,989	0,952	0,996	1,027	0,977	1,001	0,979
lp3	I10	Lopac_3	x	8-Methoxymethyl-3-isobutyl-1-methylxanthine		764	M 2547	Cyclic Nucleotides	Enzyme	Inhibitor	PDE I			Selective inhibitor of Ca2+-calmodulin-dependent phosphodiesterase (PDE I)		1,03	1,01	1,12	1,05	1,01	1,05	0,884	0,956	0,913	0,984	0,985	0,996	1,053	0,918	1,037	0,988
lp3	I11	Lopac_3	x	Aurothioglucose		685	A0606	Cannabinoid		Ligand	CB2			CB2 cannabinoid receptor ligand		1,09	1,04	1,18	0,927	0,925	0,99	1,04	0,873	0,88	0,958	0,98	1,03	1,103	0,931	0,947	0,989
lp3	I12	Lopac_3	x	MG 624		765	M 3184	Cholinergic		Antagonist	Nicotinic			Nicotinic acetylcholine receptor antagonist; selectively inhibits alpha-bungarotoxin sensitive receptors that contain the alpha7 subunit		0,918	0,966	0,986	0,99	0,962	1,04	0,933	0,709	0,818	0,953	1,01	0,997	0,957	0,82	0,997	0,987
lp3	I14	Lopac_3	x	Meloxicam sodium		766	M 3935	Prostaglandin	Enzyme	Inhibitor	COX-2			Non-steroidal anti-inflammatory drug (NSAID) that shows 300-fold selectivity for cyclooxygenase-2 (COX-2) vs. cyclooxygenase-1 (COX-1).		0,997	1,05	1,02	1,03	1,06	1,08	1,13	0,77	0,826	0,953	1,02	0,994	1,022	0,909	1,057	0,989
lp3	I15	Lopac_3	x	Labetalol hydrochloride		687	L 1011	Adrenoceptor		Antagonist	beta			Competitive beta-adrenoceptor antagonist		1	0,999	1,08	1,01	1,02	1,01	0,952	0,776	0,986	1,03	0,994	1,01	1,026	0,905	1,013	1,011
lp3	I16	Lopac_3	x	Moxisylyte hydrochloride		767	M 5154	Adrenoceptor		Antagonist	alpha1			alpha1-Adrenoceptor antagonist		1,01	0,972	1,04	1,02	1,04	1,02	0,927	0,683	1,02	0,952	0,958	1,01	1,007	0,877	1,027	0,973
lp3	I17	Lopac_3	x	Lamotrigine		688	L 3791	Anticonvulsant						Anticonvulsant		0,977	0,995	1,09	1,05	1,01	1,05	0,8	1,02	0,873	0,949	0,966	1	1,021	0,898	1,037	0,972
lp3	I18	Lopac_3	x	(S)-MAP4 hydrochloride		768	M 5560	Glutamate		Antagonist	mGluR4,6,7			Selective mGluR4,6,7 metabotropic glutamate receptor antagonist		1,02	1,07	1,03	0,998	1	1,04	0,919	0,931	1,04	0,956	0,929	1,01	1,04	0,963	1,013	0,965
lp3	I20	Lopac_3	x	Methoxamine hydrochloride		769	M 6524	Adrenoceptor		Agonist	alpha1			alpha1 Adrenoceptor agonist		1,04	1,06	0,969	0,968	1,03	1,07	1,06	1,08	0,949	1	0,962	0,963	1,023	1,03	1,023	0,975
lp3	I22	Lopac_3	x	(±)-3-(3,4-dihydroxyphenyl)-2-methyl-DL-alanine		770	M 7277	Neurotransmission	Enzyme	Inhibitor	L-aromatic amino acid decarboxylase			L-aromatic amino acid decarboxylase inhibitor; antihypertensive		0,999	0,959	0,917	0,852	0,816	0,954	0,964	0,924	0,888	0,905	0,957	1,03	0,958	0,925	0,874	0,964
lp3	J03	Lopac_3	x	Mecamylamine hydrochloride		841	M 9020	Cholinergic		Antagonist	Nicotinic			Nicotinic acetylcholine receptor antagonist		0,928	1,03	1,05	0,995	0,997	1,11	0,702	0,923	1	1,02	1,02	1,01	1,003	0,875	1,034	1,017
lp3	J15	Lopac_3	x	Nalbuphine hydrochloride		847	N 4396	Opioid		Antagonist				Narcotic antagonist		0,967	1,03	0,99	1,08	1,02	1,02	0,811	0,829	0,823	1,04	0,823	1,02	0,996	0,821	1,04	0,961
lp3	J17	Lopac_3	x	NG-Nitro-L-arginine methyl ester hydrochloride		848	N 5751	Nitric Oxide	Enzyme	Inhibitor	NOS			Competitive inhibitor of nitric oxide synthase		0,947	1,04	1,07	0,993	0,989	1,1	1,05	0,684	1,18	0,962	1,01	0,995	1,019	0,971	1,027	0,989
lp3	J18	Lopac_3	x	Podophyllotoxin		928	P 4405	Cytoskeleton and ECM		Inhibitor				Antineoplastic glucoside; inhibitor of microtubule assembly		0,0679	0,055	0,0503	0,0574	0,0569	0,0528	0,276	0,278	0,27	0,199	0,17	0,238	0,058	0,275	0,056	0,202
lp3	J20	Lopac_3	x	5alpha-Pregnan-3alpha-ol-11,20-dione		929	P 5052	GABA		Modulator	GABA-A			Neurosteroid that acts as a positive allosteric modulator of the GABA-A receptor; anesthetic		0,968	1,16	1,05	0,979	0,936	1,07	0,946	0,999	0,816	1,02	1,04	0,952	1,059	0,92	0,995	1,004
lp3	J21	Lopac_3	x	(+)-Nicotine (+)-di-p-toluoyl tartrate		850	N 9765	Cholinergic		Agonist	Nicotinic			Less active enantiomer of naturally-occurring (-)-nicotine		1,1	1,06	1	1,04	1,02	1,03	0,809	0,838	0,987	1,01	0,971	1,04	1,053	0,878	1,03	1,007
lp3	K03	Lopac_3	x	(±)-Ibuprofen		691	I 4883	Prostaglandin	Enzyme	Inhibitor	COX			Anti-inflammatory and analgesic; non-selective COX inhibitor		0,997	1,04	1,08	1,01	1,03	1,03	1,01	0,987	1,02	0,903	0,989	0,998	1,039	1,006	1,023	0,963
lp3	K04	Lopac_3	x	Levallorphan tartrate		771	L-121	Opioid		Antagonist				Opioid receptor antagonist.		1,03	1,01	1,05	1,09	1,04	1,02	0,841	0,986	1,02	0,944	1,04	1,05	1,03	0,949	1,05	1,011
lp3	K05	Lopac_3	x	Indomethacin		692	I 7378	Prostaglandin	Enzyme	Inhibitor	COX			Anti-inflammatory; antipyretic and analgesic; blocks prostaglandin biosynthesis by inhibiting prostaglandin cyclooxygenase		1,06	1,06	1,1	1,03	0,986	1,05	0,712	1,08	0,973	0,945	0,961	1	1,073	0,922	1,022	0,969
lp3	K08	Lopac_3	x	BIO		773	B 1686	Phosphorylation	Enzyme	Inhibitor	GSK-3alpha/beta			Potent, selective, reversible, and ATP-competitive glycogen synthase kinase 3alpha/beta (GSK-3alpha/beta) inhibitor.		0,147	0,205	0,188	0,113	0,11	0,175	0,619	0,828	0,979	0,814	0,914	0,921	0,18	0,809	0,133	0,883
lp3	K09	Lopac_3	x	Iofetamine hydrochloride		694	I-120	Neurotransmission		Analog				Reference standard; radio-iodinated iofetamine is used to image brain blood flow		1	1,06	1,07	0,996	1,05	1	0,824	0,845	0,933	0,913	0,969	0,955	1,043	0,867	1,015	0,946
lp3	K10	Lopac_3	x	MK-886 sodium hydrate		774	M 2692	Leukotriene		Inhibitor				Potent and specific inhibitor of leukotriene biosynthesis		1,03	0,934	1,08	0,949	0,985	1,05	0,714	0,933	0,953	0,958	0,938	0,988	1,015	0,867	0,995	0,961
lp3	K11	Lopac_3	x	3-(1H-Imidazol-4-yl)propyl di(p-fluorophenyl)methyl ether hydrochloride		695	I-160	Histamine		Antagonist	H3			H3 Histamine receptor antagonist		1	1,03	1,09	0,994	0,984	1,07	0,77	0,831	1,09	0,935	0,97	1,01	1,04	0,897	1,016	0,972
lp3	K12	Lopac_3	x	N-Methyl-D-aspartic acid		775	M 3262	Glutamate		Agonist	NMDA			NMDA glutamate receptor agonist		1,02	0,926	0,994	1,01	1,04	1,01	0,883	0,716	0,912	0,982	0,989	0,985	0,98	0,837	1,02	0,985
lp3	K13	Lopac_3	x	K 185		696	K 1888	Melatonin		Antagonist				Melatonin receptor antagonist		1,03	0,977	1,04	1,01	0,944	1,05	1,05	1,04	1	0,957	0,97	0,974	1,016	1,03	1,001	0,967
lp3	K14	Lopac_3	x	Morin		776	M 4008	Cell Stress		Inhibitor	Antioxidant			Flavonoid with anti-oxidant properties; oxyradical scavenger		1,06	1,06	0,992	1,04	1,02	1,05	0,905	1,09	0,922	0,951	1	1,01	1,037	0,972	1,037	0,987
lp3	K15	Lopac_3	x	L-162,313		697	L 1415	Neurotransmission		Agonist	AT1			Non-peptide AT1 angiotensin II receptor agonist		0,884	0,954	1,06	0,99	0,947	1,05	0,954	0,984	0,809	0,936	0,919	0,955	0,966	0,916	0,996	0,937
lp3	K16	Lopac_3	x	S-Methyl-L-thiocitrulline acetate		777	M 5171	Nitric Oxide	Enzyme	Inhibitor	NOS			Potent inhibitor of NOS; more potent than L-thiocitrulline		1,03	1,08	1,07	1,02	0,969	1,07	0,822	1,03	1,1	0,954	0,966	0,983	1,06	0,984	1,02	0,968
lp3	K17	Lopac_3	x	alpha-Lobeline hydrochloride		698	L 4376	Cholinergic		Agonist	Nicotinic			Neuronal nicotinic acetylcholine receptor agonist		1,02	1,09	1,03	0,96	1,02	0,979	0,869	0,979	1,06	0,979	0,935	0,974	1,047	0,969	0,986	0,963
lp3	K18	Lopac_3	x	(±)-Methoxyverapamil hydrochloride		778	M 5644	Ca2+ Channel		Antagonist	L-type			L-type Ca2+ channel antagonist		1,06	0,987	1,02	0,913	0,648	1,01	1,09	1,03	0,976	1,01	0,972	0,968	1,022	1,032	0,857	0,983
lp3	K19	Lopac_3	x	LE 300		699	L 8401	Dopamine		Antagonist	D1			Potent, selective D1 dopamine receptor antagonist		0,989	0,944	0,978	1,02	0,941	1,02	0,92	0,747	0,879	0,984	0,939	0,996	0,97	0,849	0,994	0,973
lp3	K20	Lopac_3	x	Mitoxantrone dihydrochloride		779	M 6545	DNA Metabolism		Inhibitor				DNA synthesis inhibitor		0,0448	0,0608	0,0437	0,0268	0,0162	0,0291	0,13	0,258	0,218	0,0958	0,0786	0,0893	0,05	0,202	0,024	0,088
lp3	K21	Lopac_3	x	L-655,708		700	L 9787	Benzodiazepine		Ligand	GABA-A			Selective ligand for the benzodiazepine site of GABA-A receptors which contain the alpha5 subunit		1,04	1,05	1,07	1,03	0,881	0,803	0,902	0,894	0,994	1	0,968	1,06	1,053	0,93	0,905	1,009
lp3	K22	Lopac_3	x	MRS 2159		780	M 7684	P2 Receptor		Antagonist	P2X1			P2X1 receptor antagonist		1,04	0,987	0,905	0,968	1,02	1,01	1,06	0,879	1,1	1	1,01	1,01	0,977	1,013	0,999	1,007
lp3	L04	Lopac_3	x	Naltriben methanesulfonate		931	N-156	Opioid		Antagonist	delta2			Highly selective delta2 opioid receptor antagonist		1,02	0,963	1,02	0,975	1,01	0,967	0,893	0,925	1,08	0,925	0,988	1,03	1,001	0,966	0,984	0,981
lp3	L05	Lopac_3	x	(±)-Muscarine chloride		852	M-104	Cholinergic		Agonist	Muscarinic			Muscarinic acetylcholine receptor agonist		1,05	1,07	1,06	0,85	0,973	0,989	0,662	0,97	1,3	0,907	1,02	1,01	1,06	0,977	0,937	0,979
lp3	L06	Lopac_3	x	(±)-Octopamine hydrochloride		932	O 0250	Adrenoceptor		Agonist	alpha			Neurotransmitter		1,05	0,975	1,04	0,992	1,03	1,03	0,863	0,87	0,947	0,913	0,972	0,972	1,022	0,893	1,017	0,952
lp3	L07	Lopac_3	x	L-alpha-Methyl DOPA		853	M-129	Biochemistry	Enzyme	Inhibitor	Aromatic amino acid decarboxylase			L-aromatic amino acid decarboxylase inhibitor; antihypertensive		1,01	1,06	0,983	0,957	0,98	0,969	0,708	0,795	1,04	0,882	0,959	0,988	1,018	0,848	0,969	0,943
lp3	L08	Lopac_3	x	Oxiracetam		933	O 3011	Nootropic						Nootropic agent, improves learning and memory, and prevents impairment of cognitive functions		0,942	1,06	0,971	0,885	0,991	1,02	0,609	1,05	1,01	0,89	0,985	1,01	0,991	0,89	0,965	0,962
lp3	L09	Lopac_3	x	3-Morpholinosydnonimine hydrochloride		854	M-184	Nitric Oxide		Donor				Nitric oxide donor		1,06	1	1,08	0,977	0,643	0,991	0,874	0,768	1,1	0,858	0,98	1	1,047	0,914	0,87	0,946
lp3	L10	Lopac_3	x	SB 216763		934	S 3442	Phosphorylation	Enzyme	Inhibitor	GSK-3			Potent, selective, cell permeable inhibitor of glycogen synthetase kinase-3 (GSK-3).		0,9	1,01	0,916	0,888	0,947	0,886	0,638	0,734	0,914	0,776	0,968	0,926	0,942	0,762	0,907	0,89
lp3	L11	Lopac_3	x	Nimesulide		855	N 1016	Prostaglandin	Enzyme	Inhibitor	COX-2			Highly selective COX-2 inhibitor		1,11	1,05	1,06	0,951	0,727	1,01	0,996	0,692	1,02	0,948	0,974	0,996	1,073	0,903	0,896	0,973
lp3	L12	Lopac_3	x	TBB		935	T 0826	Phosphorylation	Enzyme	Inhibitor	Casein kinase 2			Highly selective, ATP/GTP-competitive inhibitor of casein kinase 2 (CK2).		1,06	0,945	0,982	0,893	0,789	1,06	0,74	0,785	0,945	0,929	0,974	0,994	0,996	0,823	0,914	0,966
lp3	L17	Lopac_3	x	(±)-Normetanephrine hydrochloride		858	N 7127	Adrenoceptor		Metabolite	Norepinephrine			Norepinephrine metabolite		1,09	1,05	1,04	1,01	1	0,991	0,926	0,904	0,918	0,965	0,858	1	1,06	0,916	1	0,941
lp3	L18	Lopac_3	x	SU 9516		938	S 1693	Cell Cycle	Enzyme	Inhibitor	Cdk2			Cylcin-dependent kinase-2 (Cdk-2) inhibitor; induces apoptosis in colon cancer cells		0,638	0,659	0,657	1,04	0,952	1,01	0,974	0,777	0,772	1,05	1,03	1,08	0,651	0,841	1,001	1,053
lp3	L19	Lopac_3	x	Acetylethylcholine mustard hydrochloride		859	C-001	Cholinergic	Enzyme	Inhibitor	Choline Acetyltransferase			Selective, fluorescent inhibitor of choline acetyltransferase		0,95	0,96	1,02	1,04	0,922	1,02	0,946	1,05	1,25	0,997	0,989	1,01	0,977	1,082	0,994	0,999
lp3	L20	Lopac_3	x	PNU-282987		939	P6499	Cholinergic		Antagonist	Nicotinic			A neuronal nicotinic acetylcholine receptor antagonist; potent ganglioblocker; Antihypertensive		1,09	1,05	0,988	0,986	0,931	1,07	0,982	0,882	0,848	1,01	0,951	0,997	1,043	0,904	0,996	0,986
lp3	L21	Lopac_3	x	Naltrindole hydrochloride		860	N-115	Opioid		Antagonist	delta			Highly selective, non-peptide delta opioid receptor antagonist that is active when administered peripherally		1,03	1,06	1,06	1,02	1	1,04	0,971	0,897	1,06	0,965	0,939	1,06	1,05	0,976	1,02	0,988
lp3	L22	Lopac_3	x	Pentylenetetrazole		940	P 6500	Neurotransmission		Modulator	CNS			Non-specific CNS stimulant; convulsant		1,02	1,05	0,999	0,955	0,818	1,05	0,936	1,11	0,938	0,955	0,958	1,05	1,023	0,995	0,941	0,988
lp3	M03	Lopac_3	x	IIK7		701	I 5531	Melatonin		Agonist				Melatonin receptor agonist		0,939	1,03	0,965	0,972	0,99	0,991	1,01	1,14	1,09	0,89	0,972	1,03	0,978	1,08	0,984	0,964
lp3	M04	Lopac_3	x	AFMK		781	A 2355	Inflammation		Inhibitor	LPS-mediated TNFalpha and IL-8 production			Melatonin metabolite; antioxidant; free radical scavenger; inhibits LPS-mediated production of TNFalpha and IL-8 in neutrophils.		0,959	0,944	1,06	0,916	1,01	1,03	0,829	1,02	1,1	0,997	0,996	1,04	0,988	0,983	0,985	1,011
lp3	M05	Lopac_3	x	Imipramine hydrochloride		702	I 7379	Serotonin		Blocker	Reuptake			Tricyclic antidepressant; blocks reuptake of serotonin and norepinephrine		1,01	0,986	0,974	0,842	0,981	1,09	0,801	0,844	1,06	0,982	1	1,02	0,99	0,902	0,971	1,001
lp3	M06	Lopac_3	x	Dihydrocapsaicin		782	M 1022	Vanilloid		Agonist				Capsaicin analog		1,04	0,956	0,998	0,938	0,804	1,01	0,803	0,868	1,04	0,785	0,994	1,02	0,998	0,904	0,917	0,933
lp3	M07	Lopac_3	x	Imiloxan hydrochloride		703	I 9531	Adrenoceptor		Antagonist	alpha2B			Selective alpha2B-adrenoceptor antagonist		0,999	1,04	1,04	1,01	0,895	0,982	0,776	0,827	0,938	0,922	0,987	1,01	1,026	0,847	0,962	0,973
lp3	M08	Lopac_3	x	MRS 1523		783	M 1809	Adenosine		Antagonist	A3			Selective A3 adenosine receptor antagonist in rat		1,04	1,11	1,02	0,872	1,01	1,01	0,729	1,13	1,09	1,01	1,04	1,01	1,057	0,983	0,964	1,02
lp3	M09	Lopac_3	x	ICI 204,448 hydrochloride		704	I-122	Opioid		Agonist	kappa			kappa Opioid receptor agonist that does not cross the blood brain barrier		1,05	0,888	1,04	0,866	1,02	0,966	0,791	1,05	1,03	1,01	0,977	0,982	0,993	0,957	0,951	0,99
lp3	M10	Lopac_3	x	Mexiletine hydrochloride		784	M 2727	Na+ Channel		Blocker				Sodium channel blocker		1,01	1,01	1,09	0,942	1,08	1,02	0,951	1,1	1,11	0,878	0,988	1,04	1,037	1,054	1,014	0,969
lp3	M11	Lopac_3	x	Isonipecotic acid		705	I18008	GABA		Agonist	GABA-A			GABA-A receptor agonist		0,993	1,03	1,01	0,995	0,994	1,03	0,865	0,729	0,927	0,954	0,962	0,99	1,011	0,84	1,006	0,969
lp3	M12	Lopac_3	x	alpha-Methyl-DL-tyrosine methyl ester hydrochloride		785	M 3281	Neurotransmission	Enzyme	Inhibitor	Tyrosine hydroxylase			Tyrosine hydroxylase inhibitor		1,01	1,03	1,04	1,01	0,871	1,06	1,03	1,08	1,07	0,976	1,02	1,03	1,027	1,06	0,98	1,009
lp3	M14	Lopac_3	x	Minoxidil		786	M 4145	K+ Channel		Activator	ATP sensitive			K+ channel activator; antihypertensive		0,965	0,961	1,04	1,01	0,956	0,983	0,847	0,896	0,936	1	1,04	1,01	0,989	0,893	0,983	1,017
lp3	M15	Lopac_3	x	Lidocaine N-methyl chloride		707	L 1788	Na+ Channel		Blocker				Voltage-gated sodium channel blocker		1,03	1,02	1,03	0,985	0,82	0,998	0,995	0,873	1,08	0,982	0,998	1,04	1,027	0,983	0,934	1,007
lp3	M16	Lopac_3	x	Melatonin		787	M 5250	Melatonin		Agonist				Endogenous neurohormone which controls photo-periodic biological rhythms		1,06	1,08	0,99	0,991	1,07	1,01	0,873	1,05	1,25	1,03	0,98	1,03	1,043	1,058	1,024	1,013
lp3	M17	Lopac_3	x	Loperamide hydrochloride		708	L 4762	Opioid		Ligand				Meperidine congener which binds to opioid receptors; Ca2+ channel antagonist		0,955	1,06	1,06	0,965	1,06	1,04	0,9	1,05	0,946	0,969	0,958	1,02	1,025	0,965	1,022	0,982
lp3	M18	Lopac_3	x	Metrazoline oxalate		788	M 5685	Imidazoline		Ligand				Potent and selective imidazoline binding site ligand		1,05	1,06	0,991	0,931	1,07	0,994	0,872	0,815	1,09	0,992	1,04	1,01	1,034	0,926	0,998	1,014
lp3	M19	Lopac_3	x	Lansoprazole		709	L 8533	Ion Pump		Inhibitor	H+ pump			Gastric proton pump inhibitor		1,06	0,975	1,03	0,962	1	1,07	0,941	0,962	0,949	0,977	1,03	1,02	1,022	0,951	1,011	1,009
lp3	M20	Lopac_3	x	O-Methylserotonin hydrochloride		789	M 6628	Serotonin		Agonist				Nonselective serotonin receptor agonist that lacks affinity for the 5-HT3 receptor		1,06	1,06	1,11	1,01	0,964	0,997	1,03	0,816	0,953	1,02	0,873	1,07	1,077	0,933	0,99	0,988
lp3	M21	Lopac_3	x	LY-294,002 hydrochloride		710	L 9908	Phosphorylation	Enzyme	Inhibitor	PI3K			Specific phosphatidylinositol 3-kinase (PI3K) inhibitor.		0,975	0,944	0,758	0,805	0,838	0,923	0,848	0,784	0,813	0,925	0,865	0,954	0,892	0,815	0,855	0,915
lp3	M22	Lopac_3	x	GR 127935 hydrochloride hydrate		790	G 5793	Serotonin		Antagonist	5-HT1B/1D			Selective 5-HT1B/1D serotonin receptor antagonist.		0,996	1,02	0,951	1,03	1,05	0,872	0,987	0,945	0,921	0,954	0,867	0,966	0,989	0,951	0,984	0,929
lp3	N03	Lopac_3	x	Memantine hydrochloride		861	M 9292	Glutamate		Antagonist	NMDA			Antagonist of NMDA glutamate receptors; stimulates dopamine release		0,945	1,01	1,02	0,82	0,94	1,06	0,768	1,01	1,08	0,966	1,01	1,03	0,992	0,953	0,94	1,002
lp3	N04	Lopac_3	x	Naftopidil dihydrochloride		941	N-158	Adrenoceptor		Antagonist	alpha1			alpha1 Adrenoceptor antagonist; antihypertensive		0,896	1,01	0,934	0,967	1,05	1,02	0,688	0,638	0,988	0,941	0,954	0,937	0,947	0,771	1,012	0,944
lp3	N05	Lopac_3	x	Methoctramine tetrahydrochloride		862	M-105	Cholinergic		Antagonist	M2			Selective M2 muscarinic acetylcholine receptor antagonist		1,25	1,24	1,3	0,992	1	1,05	1,11	1,17	1,2	0,956	1,03	1,02	1,263	1,16	1,014	1,002
lp3	N06	Lopac_3	x	N-Oleoylethanolamine		942	O 0383	Sphingolipid	Enzyme	Inhibitor	Ceramidase			Ceramidase inhibitor; inhibits sphingolipid signaling pathway		0,986	0,966	0,956	0,805	0,953	1,08	0,881	0,943	0,931	0,991	0,963	1	0,969	0,918	0,946	0,985
lp3	N07	Lopac_3	x	Methysergide maleate		863	M-137	Serotonin		Antagonist				Serotonin receptor antagonist; antimigraine		1,02	1,01	1	0,966	0,798	1,05	1,01	0,72	1,01	0,956	0,977	1,07	1,01	0,913	0,938	1,001
lp3	N08	Lopac_3	x	Ouabain		943	O 3125	Ion Pump		Inhibitor	Na+/K+ ATPase			Blocks movement of the H5 and H6 transmembrane domains of Na+-K+ ATPases		0,0348	0,048	0,0452	0,0445	0,0306	0,0332	0,0707	0,134	0,0853	0,131	0,129	0,145	0,043	0,097	0,036	0,135
lp3	N09	Lopac_3	x	3-Methoxymorphinan hydrochloride		864	M-187	Glutamate		Antagonist				Metabolite of dextromethorphan		1,01	1	1,11	0,857	0,863	0,996	0,922	1	1,05	0,989	1,02	1,01	1,04	0,991	0,905	1,006
lp3	N10	Lopac_3	x	Oxaprozin		944	O 9637	Prostaglandin	Enzyme	Inhibitor				Non-steroidal anti-inflammatory drug (NSAID)		1,01	1	1,07	0,891	0,92	1,05	1,11	1,09	1,28	0,961	0,968	1,01	1,027	1,16	0,954	0,98
lp3	N11	Lopac_3	x	Nialamide		865	N 1392	Neurotransmission	Enzyme	Inhibitor	MAO			Monoamine oxidase inhibitor		1,03	0,978	1,03	0,922	1,01	1,06	1,04	1,04	1,09	0,993	1,03	1,03	1,013	1,057	0,997	1,018
lp3	N12	Lopac_3	x	Parthenolide		945	P 0667	Serotonin		Inhibitor				Inhibits serotonin release from platelets; inhibits production of leukotriene B4 and thromboxane B2		1,04	0,963	1,02	0,869	0,795	0,899	0,73	0,719	1	1,03	1,07	1,1	1,008	0,816	0,854	1,067
lp3	N13	Lopac_3	x	Niclosamide		866	N 3510	Antibiotic			Protonophore			Protonophoric anthelmintic; uncouples oxidative phosphorylation		0,253	0,239	0,234	0,493	0,444	0,561	0,559	0,557	0,617	0,395	0,421	0,438	0,242	0,578	0,499	0,418
lp3	N14	Lopac_3	x	Pimozide		946	P 1793	Dopamine		Antagonist	D2			Ca2+ channel antagonist; antipsychotic; D2 dopamine receptor antagonist		1,02	0,939	0,965	0,936	0,915	1,11	0,955	1,02	1,06	0,941	0,976	0,961	0,975	1,012	0,987	0,959
lp3	N15	Lopac_3	x	AMN082		867	A6605	G protein	Enzyme	Antagonist	Gs-alpha			Potent G protein antagonist, selective for Gs-alpha		1,04	1,07	1,01	1,01	0,94	1,11	0,87	1,02	0,987	1,01	1	1,04	1,04	0,959	1,02	1,017
lp3	N16	Lopac_3	x	PD 404,182		947	P 2742	Biochemistry	Enzyme	Inhibitor	KDO-8-P synthase			KDO-8-P synthase inhibitor		1,04	1,05	1,01	1,06	0,891	1,06	1,09	0,721	0,939	1,02	1,03	1,02	1,033	0,917	1,004	1,023
lp3	N17	Lopac_3	x	Nortriptyline hydrochloride		868	N 7261	Adrenoceptor		Inhibitor	Uptake			Tricyclic antidepressant		1,05	1,04	1,07	1,01	0,962	1,05	0,852	1,02	1,03	0,981	1	1	1,053	0,967	1,007	0,994
lp3	N18	Lopac_3	x	Palmitoyl-DL-Carnitine chloride		948	P 4509	Phosphorylation	Enzyme	Modulator	PKC			Long-chain acylcarnitine; modulator of PKC activation; intermediate in mitochondrial fatty acid oxidation		1,13	0,997	1,11	0,963	0,823	1,02	0,887	0,819	1,04	1,02	0,937	0,968	1,079	0,915	0,935	0,975
lp3	N19	Lopac_3	x	6-Nitroso-1,2-benzopyrone		869	N 8403	Transcription	Enzyme	Inhibitor	PARP			Poly(ADP-ribose) polymerase (PARP) ligand which preferentially destabilizes one of the two zinc-fingers inactivating the enzyme		0,968	1,07	1,06	1,03	0,925	1,06	0,903	0,994	0,929	1,02	0,973	1,01	1,033	0,942	1,005	1,001
lp3	N20	Lopac_3	x	Piracetam		949	P 5295	Glutamate		Modulator	AMPA			Prototypical nootropic; modulates Na+-flux at AMPA glutamate receptors		1,02	0,974	1,03	0,948	0,923	1,02	1,03	0,934	0,863	0,983	0,872	0,993	1,008	0,942	0,964	0,949
lp3	N21	Lopac_3	x	Sertraline hydrochloride		870	S 6319	Serotonin		Inhibitor	Reuptake			Selective serotonin reuptake inhibitor; antidepressant		1,04	1,06	1,08	1,03	0,959	1,02	0,909	1,09	0,954	1,03	0,897	1,04	1,06	0,984	1,003	0,989
lp3	N22	Lopac_3	x	(+)-Pilocarpine hydrochloride		950	P 6503	Cholinergic		Agonist	Muscarinic			Cholinergic receptor agonist		0,944	1,09	1	1	0,853	0,912	0,954	0,857	1,09	0,967	0,929	1,06	1,011	0,967	0,922	0,985
lp3	O03	Lopac_3	x	(±)-Isoproterenol hydrochloride		711	I 5627	Adrenoceptor		Agonist	beta			Sympathomimetic amine acting almost exclusively on beta adrenoceptors; bronchodilator		0,982	0,892	0,997	0,93	1,07	1,02	1,01	1,06	0,991	0,96	0,994	0,982	0,957	1,02	1,007	0,979
lp3	O04	Lopac_3	x	L-745,870 hydrochloride		791	L-131	Dopamine		Antagonist	D4			Selective D4 dopamine receptor antagonist		0,932	1,04	1,08	0,915	0,933	1,04	0,933	1,09	1,09	0,986	0,986	1,02	1,017	1,038	0,963	0,997
lp3	O05	Lopac_3	x	Isoxanthopterin		712	I 7388	Cell Stress	Enzyme	Metabolite				Product of xanthine oxidase oxidation of pterin, an enzyme involved in reactive oxygen formation.		0,967	0,745	0,973	0,87	0,999	0,956	1	0,991	1,1	0,979	1	0,987	0,895	1,03	0,942	0,989
lp3	O06	Lopac_3	x	(-)-Naproxen sodium salt		792	M 1275	Prostaglandin	Enzyme	Inhibitor	COX			COX-1 and COX-2 inhibitor		1	0,873	0,985	0,884	0,985	1,05	1	1,09	0,987	0,983	0,969	1,03	0,953	1,026	0,973	0,994
lp3	O07	Lopac_3	x	CR 2945		713	I 9778	Cholecystokinin		Antagonist	CCK-B			Selective gastrin/CCK(B) receptor antagonist		0,927	0,873	0,988	0,838	0,917	0,95	0,983	0,888	1,08	0,948	0,901	0,935	0,929	0,984	0,902	0,928
lp3	O08	Lopac_3	x	Melphalan		793	M 2011	DNA Metabolism		Intercalator	GCC			Antineoplastic; forms DNA intrastrand crosslinks by bifunctional alkylation in 5'-GGC sequences		0,836	0,892	0,922	0,693	0,801	0,828	0,942	0,886	1,03	0,905	0,87	0,898	0,883	0,953	0,774	0,891
lp3	O09	Lopac_3	x	ICI 118,551 hydrochloride		714	I-127	Adrenoceptor		Antagonist	beta2			Highly selective beta2 adrenoceptor antagonist		0,998	0,991	1,03	0,937	0,829	0,929	0,927	0,906	1,09	0,975	0,987	0,962	1,006	0,974	0,898	0,975
lp3	O10	Lopac_3	x	Methylergonovine maleate		794	M 2776	Dopamine		Antagonist				Dopamine antagonist; ergot alkaloid which interacts with serotonergic, dopaminergic and alpha-adrenergic systems		0,938	1,05	1,04	1,05	0,959	1,09	1,07	1,02	1,03	1,02	0,99	1,02	1,009	1,04	1,033	1,01
lp3	O11	Lopac_3	x	JWH-015		715	J 4252	Cannabinoid		Agonist	CB2			Selective CB2 cannabinoid receptor agonist		0,89	0,963	1,04	0,95	1,05	1	0,985	1,08	1,19	0,986	0,997	0,999	0,964	1,085	1	0,994
lp3	O12	Lopac_3	x	ML 10302		795	M 7319	Serotonin		Agonist	5-HT4			Potent, selective 5-HT4 serotonin receptor agonist.		1,11	1,07	0,982	1	0,861	1,07	1,02	1,02	1,14	1,02	0,998	1,03	1,054	1,06	0,977	1,016
lp3	O13	Lopac_3	x	Kynurenic acid		716	K 3375	Glutamate		Antagonist	NMDA-Glycine			Excitatory amino acid receptor antagonist; blocks kainic acid-induced neurotoxicity; metabolite of tryptophan		1,04	0,97	0,999	0,929	0,999	1,02	1,02	0,964	0,995	0,965	0,975	0,99	1,003	0,993	0,983	0,977
lp3	O14	Lopac_3	x			796										1	0,953	1	0,996	1,04	0,92	0,962	0,91	1,08	1,02	0,954	1,05	0,984	0,984	0,985	1,008
lp3	O15	Lopac_3	x	beta-Lapachone		717	L 2037	Apoptosis		Activator				Induces apoptosis in HL-60 cells; anticancer agent		0,963	0,951	0,963	0,923	1,02	1,03	0,897	0,88	0,965	0,998	0,989	0,995	0,959	0,914	0,991	0,994
lp3	O16	Lopac_3	x	L-Methionine sulfoximine		797	M 5379	Glutamate	Enzyme	Inhibitor	Glutamine synthase			Ornithine decarboxylase activator; glutamine synthetase inhibitor		0,955	1,03	0,978	1,02	0,975	0,97	0,937	1,02	1,05	0,974	1,01	0,999	0,988	1,002	0,988	0,994
lp3	O17	Lopac_3	x	Lonidamine		718	L 4900	Cell Stress	Enzyme	Inhibitor	Mitochondrial hexokinase			Inhibits the energy metabolism of neoplastic cells by interfering with mitochondrial hexokinase, cellular respiration, and glycolysis; damages cell and mitochondrial membranes		1,03	1,02	0,872	0,937	0,995	0,982	1,02	0,979	1,01	0,937	0,981	1,01	0,974	1,003	0,971	0,976
lp3	O18	Lopac_3	x	GW9662		798	M 6191	Transcription		Inhibitor	PPAR-gamma			Irreversible peroxisome proliferator-activated receptor-gamma (PPAR-gamma) inhibitor		1,03	1,01	1,01	0,963	0,835	0,994	0,881	1,14	0,968	1,06	1,02	0,983	1,017	0,996	0,931	1,021
lp3	O19	Lopac_3	x	L-687,384 hydrochloride		719	L 8539	Opioid		Agonist	sigma1			Putative sigma-1 receptor agonist		0,98	1,02	1,03	0,953	0,88	0,954	0,937	1,03	0,928	0,973	0,874	0,97	1,01	0,965	0,929	0,939
lp3	O20	Lopac_3	x	Se-(methyl)selenocysteine hydrochloride		799	M 6680	Cell Cycle		Inhibitor				Potent chemopreventive agent		1,02	1,08	1,02	0,984	0,864	0,951	0,982	1,07	1,18	1,02	0,92	1,01	1,04	1,077	0,933	0,983
lp3	O21	Lopac_3	x	Loxapine succinate		720	L-106	Dopamine		Antagonist				Dibenzoxazepine antipsychotic agent		0,955	0,984	1,04	0,979	1,03	0,94	0,893	1,01	0,919	0,988	0,847	1	0,993	0,941	0,983	0,945
lp3	O22	Lopac_3	x	2,6-Difluoro-4-[2-(phenylsulfonylamino)ethylthio]phenoxyacetamide		800	D 8941	Glutamate		Agonist	AMPA			Selective, high affinity AMPA ionotropic glutamate receptor agonist; reduces ischemia-induced performance deficits in rats.		1,04	1,02	1,01	0,967	0,941	1	1,01	1,04	1,08	0,999	0,963	1,01	1,023	1,043	0,969	0,991
lp3	P03	Lopac_3	x	Me-3,4-dephostatin		871	M 9440	Phosphorylation	Enzyme	Inhibitor	PP1B / SHPTP-1			Selective inhibitor of protein tyrosine phosphatase 1B and SHPTP-1		0,893	0,925	0,972	0,811	0,906	0,959	0,73	0,966	0,916	0,922	0,928	0,951	0,93	0,871	0,892	0,934
lp3	P04	Lopac_3	x	Bisoprolol hemifumarate salt		951	B 2185	Adrenoceptor		Antagonist	Beta1			Cardioselective Beta1-adrenoceptor antagonist. Actual molecular weight is 383.48		0,904	0,869	0,964	0,694	0,848	0,943	0,844	0,851	0,794	0,789	0,895	0,921	0,912	0,83	0,828	0,868
lp3	P05	Lopac_3	x	(+)-MK-801 hydrogen maleate		872	M-107	Glutamate		Antagonist	NMDA			Highly potent and selective non-competitive NMDA glutamate receptor antagonist		0,851	0,951	0,966	0,848	0,972	0,926	0,863	1,01	0,83	0,951	0,925	0,965	0,923	0,901	0,915	0,947
lp3	P06	Lopac_3	x	Oxolinic acid		952	O 0877	Antibiotic	Enzyme	Inhibitor	DNA Gyrase			Quinolone antibacterial; DNA gyrase inhibitor		0,885	0,929	0,865	0,741	0,754	0,907	0,817	0,851	0,893	0,91	0,821	0,905	0,893	0,854	0,801	0,879
lp3	P07	Lopac_3	x	Methylcarbamylcholine chloride		873	M-140	Cholinergic		Agonist	Nicotinic			Selective nicotinic acetylcholine receptor agonist		0,894	0,972	0,886	0,779	0,913	0,952	0,769	1	1,08	0,945	0,924	0,938	0,917	0,95	0,881	0,936
lp3	P08	Lopac_3	x	ODQ		953	O 3636	Cyclic Nucleotides	Enzyme	Inhibitor	NO-sensitive guanylyl cyclase			Potent and selective NO-sensitive guanylyl cyclase inhibitor		0,925	0,907	0,844	0,906	0,928	0,957	0,742	0,906	0,818	0,802	0,778	0,941	0,892	0,822	0,93	0,84
lp3	P09	Lopac_3	x	S15535		874	S 5321	Serotonin		Agonist	5-HT1A			Potent, orally active, partial 5-HT1A receptor agonist.		0,853	0,862	0,854	0,826	0,921	0,826	0,855	0,882	0,931	0,886	0,892	0,916	0,856	0,889	0,858	0,898
lp3	P10	Lopac_3	x	Oxotremorine methiodide		954	O-100	Cholinergic		Agonist	Muscarinic			Nonselective muscarinic acetylcholine receptor agonist		0,819	0,908	0,95	0,757	1,02	0,925	0,785	0,856	0,971	0,859	0,822	0,92	0,892	0,871	0,901	0,867
lp3	P11	Lopac_3	x	Nomifensine maleate		875	N 1530	Dopamine		Inhibitor	Reuptake			Dopamine reuptake inhibitor; antidepressant		0,895	0,906	0,911	0,741	0,833	0,941	0,851	0,971	0,833	0,923	0,811	0,947	0,904	0,885	0,838	0,894
lp3	P12	Lopac_3	x	Pindolol		955	P 0778	Adrenoceptor		Antagonist	beta			Nonselective beta adrenoceptor antagonist; vasodilator		0,861	0,942	0,885	0,76	0,842	0,901	0,775	0,825	0,874	0,931	0,854	0,911	0,896	0,825	0,834	0,899
lp3	P13	Lopac_3	x	NAN-190 hydrobromide		876	N 3529	Serotonin		Antagonist	5-HT1A			Potent 5-HT1A serotonin receptor antagonist that lacks TFMPP-like stimulus properties		0,922	0,944	0,927	0,967	0,887	0,897	0,934	0,853	0,944	0,943	0,923	0,936	0,931	0,91	0,917	0,934
lp3	P14	Lopac_3	x	L-Glutamic acid, N-phthaloyl-		956	P 1801	Glutamate		Agonist	NMDA			Selective NMDA glutamate receptor agonist		0,922	0,949	0,946	0,917	0,916	0,943	0,755	0,805	0,86	0,908	0,844	0,953	0,939	0,807	0,925	0,902
lp3	P15	Lopac_3	x	Nordihydroguaiaretic acid from Larrea divaricata (creosote bush)		877	N 5023	Leukotriene	Enzyme	Inhibitor	Lipoxygenase			Lipoxygenase inhibitor		0,95	0,96	0,919	0,871	0,954	1,03	0,854	0,874	0,975	0,932	0,966	0,966	0,943	0,901	0,952	0,955
lp3	P16	Lopac_3	x	Papaverine hydrochloride		957	P 3510	Cyclic Nucleotides	Enzyme	Inhibitor	PDE			Phosphodiesterase inhibitor		0,862	0,788	0,793	0,821	0,877	0,804	0,825	0,845	0,892	0,84	0,766	0,85	0,814	0,854	0,834	0,819
lp3	P17	Lopac_3	x	NADPH tetrasodium		878	N 7505	Nitric Oxide	Enzyme	Cofactor				Cofactor for many enzymes, including nitric oxide synthase		1,02	0,942	0,925	0,978	0,942	0,921	0,821	0,982	0,849	0,918	0,947	0,97	0,962	0,884	0,947	0,945
lp3	P18	Lopac_3	x	R(-)-N6-(2-Phenylisopropyl)adenosine		958	P 4532	Adenosine		Agonist	A1			A1 Adenosine receptor agonist		0,917	0,69	0,859	0,837	0,809	0,941	0,685	0,815	0,789	0,914	0,874	0,896	0,822	0,763	0,862	0,895
lp3	P19	Lopac_3	x	Nilutamide		879	N 8534	Hormone		Inhibitor	Androgen			Antiandrogen		0,912	0,932	0,976	0,917	0,941	1	0,957	0,953	0,968	0,971	0,971	0,953	0,94	0,959	0,953	0,965
lp3	P20	Lopac_3	x	Phosphomycin disodium		959	P 5396	Antibiotic			Cell wall synthesis			Antibiotic; interferes with cell wall synthesis		0,854	0,882	0,848	0,906	0,953	0,971	0,879	0,89	0,768	0,889	0,852	0,868	0,861	0,846	0,943	0,87
lp3	P21	Lopac_3	x	NO-711 hydrochloride		880	N-142	GABA		Inhibitor	Uptake			Potent and selective GABA uptake inhibitor.		0,925	0,876	0,855	0,965	0,899	0,902	0,915	0,774	0,867	0,927	0,939	0,954	0,885	0,852	0,922	0,94
lp3	P22	Lopac_3	x	Pilocarpine nitrate		960	P 6628	Cholinergic		Agonist	Muscarinic			Nonselective muscarinic acetylcholine receptor agonist		0,873	0,873	0,842	0,962	0,811	0,939	0,748	0,864	0,987	0,94	0,912	0,932	0,863	0,866	0,904	0,928
lp4	A03	Lopac_4	x	Promazine hydrochloride		961	P 6656	Dopamine		Antagonist	D2			D2 dopamine receptor antagonist; phenothiazine antipsychotic		0,909	1	0,868	0,915	1,01	1,03	0,9	1,12	0,839	0,893	0,895	0,928	0,926	0,953	0,985	0,905
lp4	A04	Lopac_4	x	Ritodrine hydrochloride		1041	R 0758	Adrenoceptor		Agonist	beta2			beta2-Adrenoceptor agonist; relaxes uterine muscle contractions		0,868	0,925	0,994	0,971	0,971	1,01	1,01	1,07	0,994	0,941	0,948	0,981	0,929	1,025	0,984	0,957
lp4	A05	Lopac_4	x	Pirenzepine dihydrochloride		962	P 7412	Cholinergic		Antagonist	M1			Selective M1 muscarinic acetylcholine receptor antagonist		0,973	0,956	0,972	0,893	1,02	0,948	1,03	1,07	0,947	0,881	0,886	0,951	0,967	1,016	0,954	0,906
lp4	A06	Lopac_4	x	REV 5901		1042	R 5523	Leukotriene		Antagonist	LTD4			Leukotriene D4 receptor antagonist		0,984	0,902	0,994	1,02	1,06	1	0,977	1,08	0,965	0,949	0,91	0,975	0,96	1,007	1,027	0,945
lp4	A07	Lopac_4	x	1,3-PBIT dihydrobromide		963	P 8227	Nitric Oxide	Enzyme	Inhibitor	NOS			Potent inducible nitric oxide synthase (iNOS) inhibitor; endothelial NOS (eNOS) inhibitor		0,971	0,98	0,935	0,994	0,941	1,02	0,921	1,02	0,9	0,894	0,885	0,944	0,962	0,947	0,985	0,908
lp4	A08	Lopac_4	x	Ro 8-4304		1043	R 8900	Glutamate		Antagonist	NMDA-NR2B			NR2B-selective, noncompetitive NMDA receptor antagonist		0,902	0,943	0,914	0,892	0,983	0,99	0,731	0,894	0,869	0,864	0,915	0,925	0,92	0,831	0,955	0,901
lp4	A09	Lopac_4	x	cis-Piperidine-2,3-dicarboxylic acid		964	P 8782	Glutamate		Agonist	NMDA			Excitatory amino acid; NMDA glutamate receptor agonist		0,997	0,965	0,858	0,988	1,03	0,978	0,698	0,865	0,965	0,883	0,871	0,893	0,94	0,843	0,999	0,882
lp4	A10	Lopac_4	x	Ro 41-0960		1044	R-108	Neurotransmission	Enzyme	Inhibitor	COMT			Specific, reversible, orally-active COMT-inhibitor		0,9	0,909	1	1,04	1,04	1,02	0,971	1,03	1,05	0,892	0,947	0,953	0,936	1,017	1,033	0,931
lp4	A11	Lopac_4	x	Piribedil maleate		965	P 9233	Dopamine		Agonist	D3			Non-selective dopamine receptor agonist		0,923	0,938	0,923	0,848	1,05	0,962	0,794	1,06	0,932	0,883	0,906	0,945	0,928	0,929	0,953	0,911
lp4	A12	Lopac_4	x	Ro 04-6790 dihydrochloride		1045	R-140	Serotonin		Antagonist	5-HT6			Selective 5-HT6 serotonin receptor antagonist.		0,904	0,976	0,943	0,98	1,02	0,977	1,02	1,1	1,03	0,931	0,928	0,965	0,941	1,05	0,992	0,941
lp4	A13	Lopac_4	x	Procaine hydrochloride		966	P 9879	Na+ Channel		Blocker				Na+ channel blocker		0,961	0,957	0,971	0,957	0,948	1,04	1,23	0,935	0,965	0,908	0,9	0,919	0,963	1,043	0,982	0,909
lp4	A14	Lopac_4	x	ST-148		1046	S 1441	Dopamine		Antagonist	D2			D2 dopamine receptor antagonist		1,01	0,936	1,01	0,937	0,963	1,03	1,02	1,14	0,943	0,921	0,944	0,933	0,985	1,034	0,977	0,933
lp4	A15	Lopac_4	x	Phaclofen		967	P-118	GABA		Antagonist	GABA-B			GABA-B receptor antagonist		0,939	0,998	0,946	0,992	0,976	1	0,927	0,97	1,01	0,927	0,885	0,937	0,961	0,969	0,989	0,916
lp4	A16	Lopac_4	x	Spermidine trihydrochloride		1047	S 2501	Glutamate		Ligand	NMDA-Polyamine			Binds to the polyamine modulatory site of the NMDA glutamate receptor		1,03	0,908	0,877	0,952	0,917	0,948	0,936	1,05	0,962	0,936	0,906	0,97	0,938	0,983	0,939	0,937
lp4	A17	Lopac_4	x	Pregnenolone sulfate sodium		968	P-162	GABA		Antagonist	GABA-A			Neurosteroid that antagonizes the GABA-A receptor chloride channels		0,952	0,95	0,925	0,904	0,953	0,997	0,833	0,965	0,816	0,899	0,934	0,939	0,942	0,871	0,951	0,924
lp4	A18	Lopac_4	x	SB 204070 hydrochloride		1048	S 3313	Serotonin		Antagonist	5-HT4			Selective 5-HT4 serotonin receptor antagonist		0,969	0,99	0,998	0,966	1,05	1,03	0,721	0,921	0,899	0,92	0,922	0,951	0,986	0,847	1,015	0,931
lp4	A19	Lopac_4	x	PD 168,077 maleate		969	P-233	Dopamine		Agonist	D4			Selective D4 dopamine receptor agonist		0,919	0,963	1,01	0,983	1,01	0,954	0,797	0,961	0,835	0,858	0,899	0,906	0,964	0,864	0,982	0,888
lp4	A20	Lopac_4	x			1049										0,96	0,923	0,988	0,965	0,93	0,991	0,801	1,1	0,79	0,927	0,898	0,937	0,957	0,897	0,962	0,921
lp4	A21	Lopac_4	x	Quinacrine dihydrochloride		970	Q 3251	Neurotransmission	Enzyme	Inhibitor	MAO			Monoamine oxidase (MAO) inhibitor; antimalarial		0,774	0,734	0,744	0,463	0,423	0,485	0,777	0,811	0,783	0,838	0,852	0,839	0,751	0,79	0,457	0,843
lp4	A22	Lopac_4	x	(±)-Sulpiride		1050	S 8010	Dopamine		Antagonist	D2			D2 Dopamine receptor antagonist; antipsychotic		1,01	0,793	0,992	1	0,954	0,998	0,89	0,913	0,846	0,926	0,943	0,922	0,932	0,883	0,984	0,93
lp4	B03	Lopac_4	x	SU 4312		1121	S 8567	Phosphorylation	Enzyme	Inhibitor	KDR			Vascular endothelial growth factor (VEGF) receptor protein tyrosine kinase 1/2 (KDR) and platelet derived growth factor (PDGF) receptor inhibitor		0,973	1	0,982	0,816	0,957	1,07	1	1,22	1,12	0,993	0,936	1,02	0,985	1,113	0,948	0,983
lp4	B04	Lopac_4	x	Taxol		1201	T 7402	Cytoskeleton and ECM		Inhibitor	Tubulin			Antitumor agent; promotes assembly of microtubules and inhibits tubulin disassembly process		0,0729	0,0701	0,0666	0,102	0,0942	0,0993	0,415	0,464	0,45	0,346	0,335	0,356	0,07	0,443	0,098	0,346
lp4	B05	Lopac_4	x	1-(2-Methoxyphenyl)piperazine hydrochloride		1122	S-008	Serotonin		Agonist	5-HT1 > 5-HT2			Selective 5-HT1 serotonin receptor agonist		0,824	1,05	1,07	0,938	1,03	1,1	1,05	1,15	0,942	1,04	0,995	1,03	0,981	1,047	1,023	1,022
lp4	B06	Lopac_4	x	Tomoxetine hydrochloride		1202	T 7947	Adrenoceptor		Inhibitor	Reuptake			Norepinephrine reuptake blocker		0,912	0,88	0,942	0,921	0,873	1,05	0,964	1,13	0,963	1,01	0,974	0,999	0,911	1,019	0,948	0,994
lp4	B07	Lopac_4	x	Sepiapterin		1123	S-154	Nitric Oxide	Enzyme	Cofactor	NOS			Cofactor of nitric oxide synthase; intracellularly converted to tetrahydrobiopterin .		1,05	1,05	1	0,94	1,01	1,07	1,05	1,16	1,1	1,01	0,976	1,01	1,033	1,103	1,007	0,999
lp4	B08	Lopac_4	x	Tamoxifen citrate		1203	T 9262	Phosphorylation	Enzyme	Inhibitor	PKC			Anti-estrogen; relatively selective protein kinase C inhibitor		1,07	1,12	1,04	0,992	0,993	1,03	0,989	1,24	1,11	0,723	0,777	0,785	1,077	1,113	1,005	0,762
lp4	B09	Lopac_4	x	Tiapride hydrochloride		1124	T 0410	Dopamine		Antagonist	D2/D3			D2 and D3 dopamine receptor antagonist; antipsychotic		1,01	1,05	1,07	1,01	1,01	1,07	0,953	1,07	0,99	1,02	1	0,994	1,043	1,004	1,03	1,005
lp4	B10	Lopac_4	x	Telenzepine dihydrochloride		1204	T-122	Cholinergic		Antagonist	M1			Selective M1 muscarinic acetylcholine receptor antagonist and anti-ulcer agent		0,945	0,838	1,03	0,989	1,01	1,01	0,984	1,01	0,888	0,988	0,987	1,02	0,938	0,961	1,003	0,998
lp4	B11	Lopac_4	x	DL-Trihexyphenidyl hydrochloride		1125	T 1516	Cholinergic		Antagonist	Muscarinic			Muscarinic acetylcholine receptor antagonist; centrally acting anticholinergic		1,06	1,06	0,948	0,973	1,09	0,979	1,01	1,23	0,989	1,05	1,03	1,03	1,023	1,076	1,014	1,037
lp4	B12	Lopac_4	x	Uridine 5'-diphosphate sodium		1205	U 4125	P2 Receptor		Agonist	P2Y			P2Y receptor agonist		1,05	1,04	1,08	0,807	0,884	1,01	0,885	1,02	0,99	1,06	0,979	1,03	1,057	0,965	0,9	1,023
lp4	B13	Lopac_4	x	Terbutaline hemisulfate		1126	T 2528	Adrenoceptor		Agonist	beta			beta-Adrenoceptor agonist; bronchodilator		1,03	1,05	1,04	1,03	0,98	1	1,14	1,01	1,05	1,06	1,04	0,986	1,04	1,067	1,003	1,029
lp4	B14	Lopac_4	x	U-69593		1206	U-103	Opioid		Agonist	kappa			Selective kappa opioid receptor agonist		1,04	0,949	1,02	1,02	0,888	1,04	1,01	1,04	1,03	1,03	0,964	1,03	1,003	1,027	0,983	1,008
lp4	B15	Lopac_4	x	Tyrphostin AG 1478		1127	T 4182	Phosphorylation	Enzyme	Inhibitor	EGFR			Selective inhibitor of epidermal growth factor receptor (EGFR) protein		0,878	0,909	0,896	1,08	0,999	1	0,815	1,01	0,923	1	0,947	0,932	0,894	0,916	1,026	0,96
lp4	B16	Lopac_4	x	U-99194A maleate		1207	U-116	Dopamine		Antagonist	D3			D3 dopamine receptor antagonist		0,955	0,931	1,07	1	1	1,07	1,1	1,08	0,985	1,02	0,996	0,989	0,985	1,055	1,023	1,002
lp4	B17	Lopac_4	x	Tyrphostin AG 528		1128	T 4568	Phosphorylation	Enzyme	Inhibitor	EGFR			Protein tyrosine kinase inhibitor with approximately equal potency for inhibiting EGFR-kinase activity and HER1-2-kinase activity.		1,07	0,995	1,09	1,02	0,888	1,11	0,945	1,11	1,08	1,02	0,995	1,06	1,052	1,045	1,006	1,025
lp4	B18	Lopac_4	x	Vincristine sulfate		1208	V 8879	Cytoskeleton and ECM		Inhibitor	Tubulin			Inhibitor of microtubule assembly		0,0649	0,0563	0,0549	0,0625	0,0587	0,0614	0,288	0,34	0,32	0,18	0,173	0,21	0,059	0,316	0,061	0,188
lp4	B19	Lopac_4	x	(±)-alpha-Lipoic Acid		1129	T 5625	Cell Stress	Enzyme	Coenzyme	Pyruvate dehydrogenase			Coenzyme needed for the activity of enzyme complexes such as those of pyruvate dehydrogenase and glycine decarboxylase		1,11	0,887	1,05	1,07	0,903	1,07	1,11	1,15	1,01	0,99	1,03	1	1,016	1,09	1,014	1,007
lp4	B20	Lopac_4	x	WIN 62,577		1209	W-104	Tachykinin		Antagonist	NK1			NK1 tachykinin receptor antagonist		1,04	1,01	0,905	1,09	1,08	1,07	0,796	1,02	0,93	1,01	0,987	0,982	0,985	0,915	1,08	0,993
lp4	B21	Lopac_4	x	Triprolidine hydrochloride		1130	T 6764	Histamine		Antagonist	H1			Potent H1 histamine receptor antagonist		1,11	0,959	1,03	1,05	1,03	1,07	0,974	1,15	1,03	1,08	1,02	0,986	1,033	1,051	1,05	1,029
lp4	B22	Lopac_4	x	Yohimbine hydrochloride		1210	Y 3125	Adrenoceptor		Antagonist	alpha2			alpha2 Adrenoceptor antagonist isolated from Cortnanthe johimbe		1,06	0,846	0,968	0,967	0,81	1,06	1,05	1,16	1,02	0,996	1,02	0,997	0,958	1,077	0,946	1,004
lp4	C03	Lopac_4	x	Phenelzine sulfate		971	P 6777	Neurotransmission	Enzyme	Inhibitor	MAO-A/B			Non-selective MAO-A/B inhibitor		0,812	1,05	1,09	0,961	0,848	0,955	1,03	0,916	0,923	0,975	1,01	0,994	0,984	0,956	0,921	0,993
lp4	C04	Lopac_4	x	Raloxifene hydrochloride		1051	R 1402	Hormone		Modulator	ER			Estrogen receptor modulator; anti-estrogenic drug		0,785	0,897	0,985	0,582	0,677	0,725	0,674	0,748	0,887	0,742	0,74	0,776	0,889	0,77	0,661	0,753
lp4	C05	Lopac_4	x	Putrescine dihydrochloride		972	P 7505	Glutamate		Agonist	NMDA-Polyamine			Binds to the polyamine modulatory site of the NMDA glutamate receptor and potentiates NMDA-induced currents; precursor of spermidine		1	1	1,07	0,963	1,03	1,04	0,919	0,921	0,998	1,05	0,983	1,02	1,023	0,946	1,011	1,018
lp4	C06	Lopac_4	x	Rottlerin		1052	R 5648	Phosphorylation	Enzyme	Inhibitor	PKC / CaM Kinase III			PKC and CaM kinase III inhibitor		0,939	1,01	1,02	0,927	1,01	1,03	0,943	1,41	1,15	1,03	1,02	1,06	0,99	1,168	0,989	1,037
lp4	C07	Lopac_4	x	Protoporphyrin IX		973	P 8293	Cyclic Nucleotides	Enzyme	Activator	Guanylyl cyclase			Activates soluble guanylyl cyclase		0,939	0,912	1,01	0,977	1,02	1,08	0,972	1,08	1,05	0,991	1,02	1,01	0,954	1,034	1,026	1,007
lp4	C08	Lopac_4	x	RX 821002 hydrochloride		1053	R 9525	Adrenoceptor		Antagonist	alpha2			Selective alpha2-adrenoceptor antagonist		0,975	1,01	1,06	0,989	1,01	1	0,904	0,926	0,921	0,968	1,04	1,02	1,015	0,917	1	1,009
lp4	C09	Lopac_4	x	Protriptyline hydrochloride		974	P 8813	Adrenoceptor		Blocker	Reuptake			Norepinephrine reuptake blocker		1,03	1	1	0,862	0,997	1,02	0,667	1,05	0,979	0,92	0,986	0,969	1,01	0,899	0,96	0,958
lp4	C10	Lopac_4	x	Reactive Blue 2		1054	R-115	P2 Receptor		Antagonist	P2Y			P2Y receptor antagonist; most potent antagonist for ATP-activated channels		1,02	1,04	0,953	0,943	1,05	1,11	0,822	1,08	0,952	1,04	1,02	1,04	1,004	0,951	1,034	1,033
lp4	C11	Lopac_4	x	Paromomycin sulfate		975	P 9297	Antibiotic			Protein synthesis			Oligosacchiride-type antibiotic; interferes with protein synthesis		1,01	1,06	1,07	1,01	1	1,03	1,03	1,09	0,978	0,977	0,95	1,02	1,047	1,033	1,013	0,982
lp4	C12	Lopac_4	x	(±)-Sotalol hydrochloride		1055	S 0278	Adrenoceptor		Antagonist	beta			Potent beta-adrenoceptor antagonist, a class III antiarrythmic; prolongs the action potential and increases the refractory period		0,905	1,1	1	0,981	0,877	1,06	1,13	0,801	1,01	1,08	1,01	1,04	1,002	0,98	0,973	1,043
lp4	C13	Lopac_4	x	2-Phenylaminoadenosine		976	P-101	Adenosine		Agonist	A2 > A1			Selective A2 adenosine receptor agonist; potent vasodilator; weak inhibitor of adenosine uptake by rat cerebral cortical synaptosomes		0,979	0,941	1,04	0,999	0,924	0,978	1,06	1,13	1,02	1,12	1,07	1,06	0,987	1,07	0,967	1,083
lp4	C14	Lopac_4	x	SKF 86466 hydrochloride		1056	S 1563	Adrenoceptor		Antagonist	alpha2			Potent and selective alpha2 adrenoceptor antagonist		1,05	0,969	1,03	1,03	1,06	1,1	1,01	0,94	1,07	1,1	1	1,02	1,016	1,007	1,063	1,04
lp4	C16	Lopac_4	x	SNC80		1057	S 2812	Opioid		Agonist	delta			delta Opioid receptor agonist		0,945	1,09	1,1	1,02	0,931	1,07	1,11	1,11	1,09	1,06	0,986	1,02	1,045	1,103	1,007	1,022
lp4	C17	Lopac_4	x	PPADS		978	P-178	P2 Receptor		Antagonist	P2			Selective P2 receptor antagonist which blocks responses at both pre- and post-junctional sites		0,921	0,83	1,1	0,928	0,805	1,07	0,967	0,674	0,732	1,03	0,98	1,02	0,95	0,791	0,934	1,01
lp4	C18	Lopac_4	x	N-Oleoyldopamine		1058	O 2139	Neurotransmission		Ligand	CB1			Endogenous vanilloid; weak CB1 cannabinoid receptor ligand.		1,01	0,969	0,88	0,775	0,756	0,935	0,786	0,83	0,754	0,994	0,938	0,919	0,953	0,79	0,822	0,95
lp4	C19	Lopac_4	x	SU 6656		979	S 9692	Phosphorylation	Enzyme	Inhibitor	Src family kinase			Selective Src family kinase inhibitor.		0,802	0,667	0,788	0,604	0,625	0,618	0,689	1,19	0,928	0,83	0,792	0,826	0,752	0,936	0,616	0,816
lp4	C20	Lopac_4	x	SB 269970 hydrochloride		1059	S 7389	Serotonin		Antagonist	5-HT7			Selective 5-HT7 serotonin receptor antagonist		1,06	0,976	1,07	0,936	1,01	0,888	0,969	0,991	0,891	1,02	1,02	1,03	1,035	0,95	0,945	1,023
lp4	C21	Lopac_4	x	Quazinone		980	Q 3504	Cyclic Nucleotides	Enzyme	Inhibitor	PDE III			Phosphodiesterase III (PDE III) inhibitor		1,05	0,938	1,08	1,03	0,93	1	0,892	0,96	0,976	1,04	0,986	1,01	1,023	0,943	0,987	1,012
lp4	C22	Lopac_4	x	CV-3988		1060	C 7238	Cytokines & Growth Factors		Antagonist	PAF			Competitive platelet activating factor (PAF) receptor antagonist. Inhibits PAF-induced human platelet aggregation and bronchoconstriction in the guinea pig.		1,01	0,934	1,09	1,09	1	0,998	0,973	1,3	0,887	1,06	0,986	1,05	1,011	1,053	1,029	1,032
lp4	D03	Lopac_4	x	SR 59230A oxalate		1131	S 8688	Adrenoceptor		Antagonist	beta3			beta3-Adrenoceptor antagonist		0,871	0,986	1,11	0,88	1,06	1,11	0,956	1	1,14	1,04	1,02	1,02	0,989	1,032	1,017	1,027
lp4	D04	Lopac_4	x	Tetracaine hydrochloride		1211	T 7508	Na+ Channel		Modulator				Local anesthetic		0,81	0,959	1,02	0,811	1,01	1,01	0,696	0,803	0,976	1,04	1,04	1,03	0,93	0,825	0,944	1,037
lp4	D05	Lopac_4	x	PAPP		1132	S-009	Serotonin		Agonist	5-HT1A			Selective 5-HT1A serotonin receptor agonist		0,901	0,976	0,955	0,797	0,878	0,952	0,834	0,831	1,15	0,97	0,952	1,02	0,944	0,938	0,876	0,981
lp4	D06	Lopac_4	x	T-0156		1212	T 8067	Cyclic Nucleotides	Enzyme	Inhibitor	PDE V			Potent phosphodiesterase V (PDE V) inhibitor		0,896	0,759	0,966	0,991	0,936	1,07	0,772	0,929	0,696	1,01	1,02	0,997	0,874	0,799	0,999	1,009
lp4	D07	Lopac_4	x	R(-)-SCH-12679 maleate		1133	S-159	Dopamine		Antagonist	D1			D1 dopamine receptor antagonist; antipsychotic		0,979	0,982	1,01	0,874	0,795	1,05	0,839	0,986	1,14	1,04	1	1,05	0,99	0,988	0,906	1,03
lp4	D08	Lopac_4	x	Terfenadine		1213	T 9652	Histamine		Antagonist	H1			Non-sedating H1 histamine receptor antagonist		0,839	0,986	0,977	1,02	1	1,12	0,621	0,654	1,01	0,988	1	0,959	0,934	0,762	1,047	0,982
lp4	D09	Lopac_4	x	Taurine		1134	T 0625	Glycine		Agonist				Non-selective endogenous agonist at glycine receptors		0,967	0,728	1,07	0,842	0,765	1,07	0,841	0,972	1,12	1,01	0,994	0,977	0,922	0,978	0,892	0,994
lp4	D10	Lopac_4	x	Thioperamide maleate		1214	T-123	Histamine		Antagonist	H3			Potent and selective H3 histamine receptor antagonist that crosses the blood brain barrier		0,849	0,924	0,994	1	0,986	1,03	0,728	0,705	1,06	0,994	1,01	0,979	0,922	0,831	1,005	0,994
lp4	D11	Lopac_4	x	Theophylline		1135	T 1633	Adenosine		Antagonist	A1 > A2			Selective A1 adenosine receptor antagonist.		1,01	0,956	1,03	0,928	1,02	1,02	0,711	0,918	1,11	0,984	1,06	1,02	0,999	0,913	0,989	1,021
lp4	D12	Lopac_4	x	U-74389G maleate		1215	U 5882	Cell Stress		Inhibitor				Free radical lipid peroxidation inhibitor		0,851	0,933	1,02	0,92	0,883	0,951	0,723	0,841	0,921	0,94	0,911	0,94	0,935	0,828	0,918	0,93
lp4	D13	Lopac_4	x	4-Hydroxyphenethylamine hydrochloride		1136	T 2879	Dopamine		Agonist				Dopamine receptor agonist		1,02	0,858	1,01	1,07	0,855	1,07	0,877	0,967	1,15	1,07	0,996	1,03	0,963	0,998	0,998	1,032
lp4	D14	Lopac_4	x	UK 14,304		1216	U-104	Adrenoceptor		Agonist	alpha2			alpha2 Adrenoceptor agonist		0,891	0,863	1	0,954	0,852	1,01	0,655	0,902	1	0,976	0,999	0,945	0,918	0,852	0,939	0,973
lp4	D15	Lopac_4	x	Tetrahydrozoline hydrochloride		1137	T 4264	Adrenoceptor		Agonist	alpha			alpha-Adrenoceptor agonist; imidazoline binding site ligand; vasoconstrictor		0,827	0,883	1,06	0,955	1	1,05	1,06	1,08	0,95	1,02	1,01	1,03	0,923	1,03	1,002	1,02
lp4	D16	Lopac_4	x	U0126		1217	U-120	Phosphorylation	Enzyme	Inhibitor	MEK1/MEK2			Specific inhibitor of MEK1 and MEK2 (MAP kinase kinase; MAPKK); also inhibits a constitutively active, mutant form of MEK		0,909	0,896	0,986	0,871	0,722	0,943	0,885	0,831	0,662	0,934	0,877	0,871	0,93	0,793	0,845	0,894
lp4	D17	Lopac_4	x	Terazosin hydrochloride		1138	T 4680	Adrenoceptor		Antagonist	alpha1			alpha1-Adrenoceptor antagonist		1,02	0,876	1,09	1,06	0,96	1,04	1,1	0,78	1,16	1,04	1,01	0,999	0,995	1,013	1,02	1,016
lp4	D18	Lopac_4	x			1218										1	0,732	0,988	0,978	0,808	1,07	0,839	1,01	0,763	1,01	0,998	0,995	0,907	0,871	0,952	1,001
lp4	D19	Lopac_4	x	DL-Thiorphan		1139	T 6031	Neurotransmission	Enzyme	Inhibitor	Enkephalinase			Enkephalinase inhibitor		0,936	0,971	1,06	1	0,805	1,04	0,935	1,07	0,953	1,07	0,992	1,07	0,989	0,986	0,948	1,044
lp4	D20	Lopac_4	x	S(-)-Willardiine		1219	W-105	Glutamate		Agonist	AMPA/kainate			AMPA/kainate glutamate receptor agonist		1,03	0,977	0,991	1,03	0,979	1,05	1,04	0,834	1,05	1,04	0,989	0,985	0,999	0,975	1,02	1,005
lp4	D21	Lopac_4	x	Tyrphostin AG 112		1140	T 6943	Phosphorylation	Enzyme	Inhibitor	Tyrosine kinase			Protein tyrosine kinase inhibitor		1,04	1,02	1,06	1,05	1,01	1,05	1,07	1	1,06	1,06	1,02	1,07	1,04	1,043	1,037	1,05
lp4	D22	Lopac_4	x	YS-035 hydrochloride		1220	Y-101	Ca2+ Channel		Blocker	L-type			L-type Ca2+ channel blocker; verapamil derivative		1,02	0,923	1,07	1,05	0,868	0,992	0,979	0,911	0,875	1,03	0,963	1,02	1,004	0,922	0,97	1,004
lp4	E03	Lopac_4	x	Pheniramine maleate		981	P 6902	Histamine		Antagonist	H1			H1 histamine receptor antagonist.		0,89	0,955	1,02	0,877	1,02	1,1	0,832	0,982	0,907	1,02	0,965	1,01	0,955	0,907	0,999	0,998
lp4	E04	Lopac_4	x	Retinoic acid		1061	R 2625	Apoptosis	Enzyme	Activator				Induces caspase-dependent apoptosis		0,9	0,932	1,06	0,934	0,999	1,09	1,12	0,873	0,975	1,09	1,03	1,01	0,964	0,989	1,008	1,043
lp4	E05	Lopac_4	x	Phentolamine mesylate		982	P 7561	Adrenoceptor		Antagonist	alpha			ATP-sensitive K+ channel blocker; alpha adrenoceptor antagonist		0,892	0,977	0,932	0,987	0,86	1,02	0,863	0,802	0,999	1,01	0,979	0,991	0,934	0,888	0,956	0,993
lp4	E06	Lopac_4	x	Ranolazine dihydrochloride		1062	R 6152	Lipid	Enzyme	Inhibitor	pFOX			pFOX (partial fatty acid oxidation) inhibitor		0,874	0,888	0,998	0,923	1,01	1,05	0,832	1,12	1,05	0,983	1	1,04	0,92	1,001	0,994	1,008
lp4	E07	Lopac_4	x	1,4-PBIT dihydrobromide		983	P 8352	Nitric Oxide	Enzyme	Inhibitor	NOS			Potent inducible nitric oxide synthase (iNOS) inhibitor; endothelial NOS (eNOS) inhibitor		1,01	0,989	0,939	0,814	0,92	1,02	0,743	0,973	1	1,02	1,03	1,01	0,979	0,905	0,918	1,02
lp4	E09	Lopac_4	x	Pergolide methanesulfonate		984	P 8828	Dopamine		Agonist	D2/D1			Dopamine receptor agonist; antiparkinsonian		0,959	0,85	0,993	0,939	1	0,867	0,86	0,937	0,796	0,937	0,959	0,949	0,934	0,864	0,935	0,948
lp4	E10	Lopac_4	x	Riluzole		1064	R-116	Glutamate		Antagonist	Release			Glutamate release inhibitor; anticonvulsant		0,97	1,02	1,02	1,02	0,968	1,04	0,947	1,11	0,899	1,02	1,01	1,01	1,003	0,985	1,009	1,013
lp4	E11	Lopac_4	x	1,10-Phenanthroline monohydrate		985	P 9375	Biochemistry	Enzyme	Inhibitor	Metalloprotease			Metalloprotease inhibitor; chelates iron, zinc and other divalent metals		0,744	0,832	0,919	0,773	0,71	1,1	0,716	1,05	1,02	0,961	0,907	0,917	0,832	0,929	0,861	0,928
lp4	E12	Lopac_4	x	SB-366791		1065	S 0441	Vanilloid		Antagonist	VR1			Vanilloid receptor-1 (VR1) antagonist		0,912	0,967	1,01	1,02	0,986	1,08	0,907	0,811	0,991	1,07	0,987	1,04	0,963	0,903	1,029	1,032
lp4	E13	Lopac_4	x	R(+)-3PPP hydrochloride		986	P-102	Dopamine		Agonist	D2			Binds with high selectivity to sigma receptors, yet has no affinity for phencyclidine receptors; dopamine receptor agonist		0,888	0,857	0,915	0,961	0,769	0,992	1,04	0,706	0,833	0,994	0,96	0,976	0,887	0,86	0,907	0,977
lp4	E14	Lopac_4	x	SR 57227A		1066	S 1688	Serotonin		Agonist	5-HT3			Potent and selective 5-HT3 serotonin receptor agonist.		0,984	0,778	1,09	0,932	1	1,06	1,22	0,867	0,936	1,02	1,02	1,01	0,951	1,008	0,997	1,017
lp4	E15	Lopac_4	x	1-Phenylbiguanide		987	P-120	Serotonin		Agonist	5-HT3			5-HT3 Serotonin receptor agonist		0,879	0,935	1,02	0,948	0,986	1,01	1,07	1,09	0,815	1,04	0,99	0,967	0,945	0,992	0,981	0,999
lp4	E16	Lopac_4	x	SKF 83959 hydrobromide		1067	S 2816	Dopamine		Agonist	D1			Atypical D1 dopamine receptor agonist; displays antagonist activity in vitro and agonist activity in vivo		1,08	0,994	0,849	1,01	0,988	1,04	0,976	0,867	0,966	1,05	1,02	1,03	0,974	0,936	1,013	1,033
lp4	E17	Lopac_4	x	S(+)-PD 128,907 hydrochloride		988	P-183	Dopamine		Agonist	D3			Selective D3 dopamine receptor agonist		0,929	1,01	1,02	0,947	1,07	1,08	0,88	0,893	0,848	1,02	0,962	1	0,986	0,874	1,032	0,994
lp4	E18	Lopac_4	x	Spironolactone		1068	S 3378	Hormone		Antagonist	Mineralocorticoid			Competitive antagonist of the cytoplasmic aldosterone receptor; diuretic		1	0,976	1,08	1,06	1,01	1,08	1,1	0,987	0,853	1,05	1	1,01	1,019	0,98	1,05	1,02
lp4	E19	Lopac_4	x	Quinolinic acid		989	P63204	Glutamate		Antagonist	NMDA			Neurotoxin which has neuroexcitatory activity; metabolite of trytophan		0,963	0,926	0,959	0,943	0,99	1,02	0,829	0,718	0,852	1,02	0,971	1	0,949	0,8	0,984	0,997
lp4	E20	Lopac_4	x	Spiperone		1069	S 7395	Dopamine		Antagonist	D2			Selective D2 dopamine receptor antagonist.		0,959	0,886	1,01	0,992	1,03	1,01	0,969	1,19	0,91	1,01	1,03	1,03	0,952	1,023	1,011	1,023
lp4	E21	Lopac_4	x	(-)-Quinpirole hydrochloride		990	Q-102	Dopamine		Agonist	D2/D3			Selective D2-like dopamine receptor agonist with some selectivity for D3 sites		1,02	0,919	0,995	1,02	0,94	1,12	0,922	0,679	0,775	0,99	1,01	0,973	0,978	0,792	1,027	0,991
lp4	E22	Lopac_4	x	Sulindac		1070	S 8139	Prostaglandin	Enzyme	Inhibitor	COX			COX inhibitor; Anti-inflammatory		1,05	1,01	1,08	1,1	1,08	1	0,885	1,17	0,831	1,08	1,07	1,05	1,047	0,962	1,06	1,067
lp4	F03	Lopac_4	x	BRL 52537 hydrochloride		1141	B 5559	Neurotransmission		Agonist	kappa/mu opioid			Kappa/mu opioid receptor agonist.		0,835	1,03	1,03	1,01	1,02	1,01	0,818	0,958	1,09	1,03	1	0,974	0,965	0,955	1,013	1,001
lp4	F06	Lopac_4	x	3-Tropanyl-3,5-dichlorobenzoate		1222	T 8160	Serotonin		Antagonist	5-HT3			Selective 5-HT3 serotonin receptor antagonist		0,85	1,02	1,03	0,779	0,999	1,04	0,646	0,94	0,866	1,02	0,973	1,01	0,967	0,817	0,939	1,001
lp4	F07	Lopac_4	x	(±)-SKF 38393, N-allyl-, hydrobromide		1143	S-168	Dopamine		Agonist	D1			D1 dopamine receptor agonist.		0,888	0,92	0,84	0,615	1,02	0,958	0,757	0,848	0,996	1,02	1,03	1,06	0,883	0,867	0,864	1,037
lp4	F08	Lopac_4	x	Tropicamide		1223	T 9778	Cholinergic		Antagonist	M4			M4 muscarinic acetylcholine receptor antagonist		0,734	0,532	0,984	0,778	0,597	1,06	0,78	0,678	0,998	1,01	0,981	0,988	0,75	0,819	0,812	0,993
lp4	F09	Lopac_4	x	Thiothixene hydrochloride		1144	T 0780	Dopamine		Antagonist	D1/D2			Dopamine receptor antagonist; antipsychotic		0,58	1,02	1,01	1,02	1,05	1	0,665	0,786	0,832	0,968	0,979	0,985	0,87	0,761	1,023	0,977
lp4	F10	Lopac_4	x	(±)-Thalidomide		1224	T-144	Cytoskeleton and ECM		Inhibitor	TNFalpha			Selective inhibitor of the biosynthesis of tumor necrosis factor a (TNF-alpha); angiogenesis inhibitor		0,642	0,703	0,976	0,916	0,929	1,03	0,668	0,674	0,893	0,968	0,934	1,03	0,774	0,745	0,958	0,977
lp4	F11	Lopac_4	x	(E)-4-amino-2-butenoic acid		1145	T 1694	GABA		Agonist	GABA-C			Potent GABA-C receptor agonist.		0,98	0,941	0,981	1,05	0,894	0,967	0,715	0,839	0,885	1,01	0,959	1,04	0,967	0,813	0,97	1,003
lp4	F12	Lopac_4	x	Imiquimod		1225	I5159	Cell Stress		Inhibitor				Free radical lipid peroxidation inhibitor		0,7	0,919	0,929	0,946	0,996	1,01	0,958	0,793	1,1	0,988	0,97	1	0,849	0,95	0,984	0,986
lp4	F13	Lopac_4	x	Triflupromazine hydrochloride		1146	T 2896	Dopamine		Antagonist	D2			D2 dopamine receptor antagonist; phenothiazine antipsychotic		0,885	0,906	1	0,864	0,959	1,09	1,06	0,852	0,865	1,01	0,955	0,991	0,93	0,926	0,971	0,985
lp4	F14	Lopac_4	x	U-62066		1226	U-105	Opioid		Agonist	kappa			Highly selective kappa opioid receptor agonist; antitussive		0,614	0,753	0,941	0,933	0,57	0,954	0,876	0,68	0,551	0,952	0,999	0,987	0,769	0,702	0,819	0,979
lp4	F15	Lopac_4	x	Tyrphostin AG 494		1147	T 4318	Phosphorylation	Enzyme	Inhibitor	EGFR			Protein tyrosine kinase inhibitor. Inhibits EGF-receptor kinase activity.		1	0,615	0,979	0,945	0,886	1,06	1,16	0,769	1	1,04	1,03	0,996	0,865	0,976	0,964	1,022
lp4	F16	Lopac_4	x	Vinblastine sulfate salt		1227	V 1377	Cytoskeleton and ECM		Inhibitor	Tubulin			Inhibitor of microtubule assembly		0,0332	0,0248	0,0274	0,0382	0,0291	0,0362	0,193	0,218	0,161	0,14	0,13	0,186	0,028	0,191	0,034	0,152
lp4	F17	Lopac_4	x	Tyrphostin AG 537		1148	T 4693	Phosphorylation	Enzyme	Inhibitor	EGFR			EGFR protein tyrosine kinase inhibitor		0,985	0,852	0,876	0,987	0,969	1,02	1,09	0,782	0,89	1,02	0,993	1,04	0,904	0,921	0,992	1,018
lp4	F18	Lopac_4	x	(±)-Vesamicol hydrochloride		1228	V-100	Cholinergic		Inhibitor	ACh storage			Potent inhibitor of vesicular acetylcholine storage		0,852	0,86	0,933	0,893	0,787	1,03	0,755	0,765	0,731	0,958	0,937	0,929	0,882	0,75	0,903	0,941
lp4	F19	Lopac_4	x	Tulobuterol hydrochloride		1149	T 6050	Adrenoceptor		Agonist	beta			beta-Adrenoceptor agonist related to structurally to terbutaline; bronchodilator		0,95	0,703	0,979	0,963	0,915	1,08	0,686	0,755	0,915	1,05	1,03	0,982	0,877	0,785	0,986	1,021
lp4	F20	Lopac_4	x	WAY-100635 maleate		1229	W-108	Serotonin		Antagonist	5-HT1A			Highly selective 5-HT1A serotonin receptor antagonist		0,906	0,87	0,952	0,872	0,931	0,937	0,906	0,709	0,779	0,951	0,991	0,989	0,909	0,798	0,913	0,977
lp4	F21	Lopac_4	x	Tyrphostin 1		1150	T 7040	Phosphorylation	Enzyme	Inhibitor	EGFR			EGFR tyrosine kinase inhibitor		0,95	0,95	1,04	1,04	1,02	1,01	1,11	1,1	1	1,03	1,02	1,06	0,98	1,07	1,023	1,037
lp4	F22	Lopac_4	x	YC-1		1230	Y-102	Cyclic Nucleotides	Enzyme	Activator	Guanylyl cyclase			NO-independent guanylyl cyclase activator		0,377	0,377	0,395	0,387	0,412	0,452	0,286	0,307	0,233	0,293	0,329	0,304	0,383	0,275	0,417	0,309
lp4	G03	Lopac_4	x	Phosphonoacetic acid		991	P 6909	DNA	Enzyme	Inhibitor	DNA Polymerase			DNA Polymerase inhibitor		0,833	0,976	1,05	0,941	0,988	0,968	0,754	0,96	0,797	1	0,968	0,95	0,953	0,837	0,966	0,973
lp4	G05	Lopac_4	x	Propionylpromazine hydrochloride		992	P 7780	Dopamine		Antagonist	D2			D2 dopamine receptor antagonist; phenothiazine antipsychotic		0,918	0,941	1,03	0,943	0,914	1,02	0,718	0,856	0,818	0,986	0,93	0,981	0,963	0,797	0,959	0,966
lp4	G08	Lopac_4	x	Ranitidine hydrochloride		1073	R-101	Histamine		Antagonist	H2			H2 Histamine receptor antagonist; anti-ulcer agent		0,909	0,985	0,914	0,927	0,992	1,01	0,627	0,856	0,942	0,97	0,951	1,02	0,936	0,808	0,976	0,98
lp4	G10	Lopac_4	x	Risperidone		1074	R-118	Dopamine		Antagonist	D2			D2 Dopamine receptor antagonist; 5-HT2 serotonin receptor antagonist; antipsychotic		0,905	0,921	1,01	0,911	0,987	1,07	0,964	0,936	1,11	0,977	1,02	0,997	0,945	1,003	0,989	0,998
lp4	G12	Lopac_4	x	Sodium nitroprusside dihydrate		1075	S 0501	Nitric Oxide		Releaser				Releases NO in vivo, thus activating guanylyl cyclase, ADP-ribosyltransferase, and cyclooxygenase and inhibiting lipoxygenase		0,973	0,838	0,929	0,944	1	0,966	1,1	0,703	0,847	1,01	0,961	0,996	0,913	0,883	0,97	0,989
lp4	G13	Lopac_4	x	S(-)-3PPP hydrochloride		996	P-103	Dopamine		Agonist	D2			Dopamine autoreceptor agonist; postsynaptic dopamine receptor antagonist		0,917	0,912	1,02	0,947	0,693	0,983	0,784	0,769	0,79	1	0,938	0,988	0,95	0,781	0,874	0,975
lp4	G14	Lopac_4	x	(-)-Scopolamine hydrobromide		1076	S 1875	Cholinergic		Antagonist	Muscarinic			Cholinergic receptor antagonist; isolated from members of the Solanaceae family		0,894	0,976	1,03	0,97	1,04	1	0,934	0,83	0,9	1,02	1	0,992	0,967	0,888	1,003	1,004
lp4	G15	Lopac_4	x	SKF 94836		997	S 3317	Calcium Signaling	Enzyme	Inhibitor	PDE III			Phosphodiesterase III (PDE III) inhibitor.		0,948	0,948	1	0,968	0,951	1,03	0,949	0,698	0,882	0,952	0,956	0,985	0,965	0,843	0,983	0,964
lp4	G16	Lopac_4	x	Spermine tetrahydrochloride		1077	S 2876	Glutamate		Antagonist	NMDA-Polyamine			Binds to the polyamine modulatory site of the NMDA glutamate receptor, attenuating both NMDA and quisqualate mediated responses in vivo.		0,888	0,92	1,03	0,956	1,01	1,04	0,884	0,818	0,908	1,01	0,974	1,04	0,946	0,87	1,002	1,008
lp4	G17	Lopac_4	x	Phenamil methanesulfonate		998	P-203	Na+ Channel		Inhibitor	Amiloride sensitive			Irreversible inhibitor of amiloride-sensitive Na+ channels; derivative of amiloride		0,994	0,964	0,995	1,06	0,944	1,03	0,862	0,775	0,834	1,02	0,981	1,03	0,984	0,824	1,011	1,01
lp4	G18	Lopac_4	x	SCH-202676 hydrobromide		1078	S 4063	G protein		Modulator	GPCR			Allosteric agonist and antagonist of G protein coupled receptors (GPCRs)		0,987	0,96	0,978	1,01	1,01	1,02	0,826	0,831	0,903	0,975	1,03	1,03	0,975	0,853	1,013	1,012
lp4	G19	Lopac_4	x	Quercetin dihydrate		999	Q 0125	Cyclic Nucleotides	Enzyme	Inhibitor	PDE			Mitochondrial ATPase and phosphodiesterase (PDE) inhibitor; inhibits PI3-K activity		0,878	0,97	1	0,984	1,04	0,928	0,77	0,699	0,847	0,972	0,961	1,02	0,949	0,772	0,984	0,984
lp4	G20	Lopac_4	x	SR 2640		1079	S 7690	Leukotriene		Antagonist	CysLT1			Subtype specific CysLT1 leukotriene receptor antagonist.		0,992	0,978	0,918	1,03	1,03	1,1	0,877	0,842	0,789	1,11	1,06	1,08	0,963	0,836	1,053	1,083
lp4	G22	Lopac_4	x	Succinylcholine chloride		1080	S 8251	Cholinergic		Antagonist	Nicotinic			Nicotinic acetylcholine receptor antagonist.		1,07	1	1,01	1,05	1,03	1,13	0,951	1,03	0,823	0,982	1,02	1,05	1,027	0,935	1,07	1,017
lp4	H03	Lopac_4	x	SKF 89976A hydrochloride		1151	S 9066	GABA		Inhibitor	GAT-1			GABA transporter type 1 (GAT-1) inhibitor that crosses the blood brain barrier		0,942	0,987	1,04	1	1,05	1,07	0,879	0,912	1,01	1,06	0,914	1,01	0,99	0,934	1,04	0,995
lp4	H04	Lopac_4	x	Tyrphostin 51		1231	T 7665	Phosphorylation	Enzyme	Inhibitor	EGFR			EGFR tyrosine kinase inhibitor		0,676	0,975	0,962	0,759	1,01	0,961	0,718	0,754	0,682	0,865	0,929	1,02	0,871	0,718	0,91	0,938
lp4	H05	Lopac_4	x	SR-95531		1152	S-106	GABA		Antagonist	GABA-A			Specific GABA-A receptor antagonist; does not affect GABA-transaminase or glutamate-decarboxylase activities.		0,933	0,835	1	0,968	0,966	1,1	0,744	0,794	0,832	1,05	0,975	0,969	0,923	0,79	1,011	0,998
lp4	H07	Lopac_4	x	SDZ-205,557 hydrochloride		1153	S-174	Serotonin		Antagonist	5-HT4			Potent and selective 5-HT4 serotonin receptor antagonist		0,971	0,925	1,03	0,577	0,948	1,02	0,755	0,809	0,828	1,01	0,93	0,976	0,975	0,797	0,848	0,972
lp4	H09	Lopac_4	x	Tolbutamide		1154	T 0891	Hormone		Releaser	Insulin			Oral hypoglycemic agent; stimulates pancreatic islet cells to secrete insulin		0,883	0,944	0,979	0,993	0,614	1,02	0,84	0,784	0,919	1	0,944	1	0,935	0,848	0,876	0,981
lp4	H10	Lopac_4	x	S(+)-Terguride		1234	T-165	Dopamine		Agonist				Ergot derivative; dehydrogenated analog of Lisuride; partial dopamine receptor agonist.		1,01	0,957	1	0,97	0,888	1,01	0,744	0,907	0,89	0,956	0,891	0,966	0,989	0,847	0,956	0,938
lp4	H11	Lopac_4	x	Tetradecylthioacetic acid		1155	T 1698	Transcription		Agonist	PPAR-alpha			Peroxisome proliferator-activated receptor (PPAR)-alpha agonist		0,879	0,775	1	0,992	0,967	1	0,603	0,62	0,939	1,04	0,955	1,02	0,885	0,721	0,986	1,005
lp4	H13	Lopac_4	x	Trimipramine maleate		1156	T 3146	Serotonin		Inhibitor	Reuptake			Serotonin reuptake inhibitor that also blocks norepinephrine reuptake; antidepressant		0,906	0,919	0,938	0,946	0,891	1,05	0,872	0,752	1,1	1,02	1,03	1,03	0,921	0,908	0,962	1,027
lp4	H14	Lopac_4	x	S(-)-UH-301 hydrochloride		1236	U-108	Serotonin		Antagonist	5-HT1A			Potent and selective 5-HT1A serotonin receptor antagonist.		0,994	0,923	0,962	0,866	0,992	0,997	0,76	0,675	0,913	0,973	0,93	1	0,96	0,783	0,952	0,968
lp4	H15	Lopac_4	x	N-p-Tosyl-L-phenylalanine chloromethyl ketone		1157	T 4376	Biochemistry	Enzyme	Inhibitor	Chymotrypsin alpha			Blocks LPS- or cytokine-induced activation of nuclear factor kB (NFkB), which, blocks the induction of iNOS and COX-2 transcription; blocks activation of pp70s6k by all mitogens		0,985	0,816	0,985	0,985	0,879	0,98	0,821	0,581	0,876	0,973	0,947	0,955	0,929	0,759	0,948	0,958
lp4	H16	Lopac_4	x	(±)-Verapamil hydrochloride		1237	V 4629	Ca2+ Channel		Modulator	L-type			L-type Ca2+ channel modulator; adrenoceptor antagonist; antiarryhthmic; cardiac depressant; coronary vasodilator		0,979	0,859	0,96	0,954	0,864	0,998	0,753	0,624	0,918	0,955	0,944	0,969	0,933	0,765	0,939	0,956
lp4	H18	Lopac_4	x	XK469		1238	X 3628	Apoptosis	Enzyme	Inhibitor	TopoII beta			Topoisomerase II beta inhibitor; apoptosis inducer.		0,87	0,697	0,977	0,88	0,905	0,924	0,726	0,81	0,65	0,856	0,844	0,927	0,848	0,729	0,903	0,876
lp4	H19	Lopac_4	x	Trazodone hydrochloride		1159	T 6154	Serotonin		Inhibitor	Reuptake			Atypical antidepressant		1,02	0,923	1,02	0,93	0,981	1,04	0,935	0,667	0,978	1,04	0,95	1,04	0,988	0,86	0,984	1,01
lp4	H20	Lopac_4	x	AC-55649		1239	A9480	Glutamate		Agonist	AMPA			Potent AMPA glutamate receptor agonist.		1,13	0,936	1,16	1,01	1,02	1,1	1,33	0,837	1,24	1,01	1,03	1,06	1,075	1,136	1,043	1,033
lp4	H21	Lopac_4	x	Tyrphostin 23		1160	T 7165	Phosphorylation	Enzyme	Inhibitor	EGFR			Protein tryrosine kinase EGFR inhibitor.		1,07	0,977	0,94	1,01	1,06	1,12	0,871	0,839	1	1,02	1,01	1,03	0,996	0,903	1,063	1,02
lp4	I03	Lopac_4	x	(S)-(-)-Perillic acid		1001	P 7083	G protein		Inhibitor	p21 Ras			Interferes with activity of p21ras and other small G proteins by inhibiting post-translational cysteine isoprenylation		1,02	1,01	1,01	0,962	0,917	1,06	0,838	0,783	0,963	1,08	0,967	1,02	1,013	0,861	0,98	1,022
lp4	I04	Lopac_4	x	13-cis-retinoic acid		1081	R 3255	Transcription		Regulator	RAR-alpha, beta			Anti-inflammatory and antitumor actions mediated through RAR-beta and RAR-alpha receptors		1,01	1,04	1,13	1,08	1,1	1,11	1	1,1	1,28	1,13	1,07	1,09	1,06	1,127	1,097	1,097
lp4	I05	Lopac_4	x	Prazosin hydrochloride		1002	P 7791	Adrenoceptor		Antagonist	alpha1			Peripheral alpha1 adrenoceptor antagonist		0,986	0,943	1,03	0,954	0,968	1,04	0,775	0,823	0,907	1,08	0,934	0,998	0,986	0,835	0,987	1,004
lp4	I07	Lopac_4	x	Picotamide		1003	P 8477	Thromboxane		Antagonist	TXA2			Eicosenoid receptor antagonist; a thromboxane A2 antagonist; antiplatelet agent		0,946	0,982	0,954	1,06	0,993	1,08	0,654	0,794	0,869	0,974	0,97	1	0,961	0,772	1,044	0,981
lp4	I09	Lopac_4	x	5alpha-Pregnan-3alpha-ol-20-one		1004	P 8887	GABA		Modulator	GABA-A			Positive allosteric modulator of GABA-A chloride channels		0,988	1,01	0,974	1,08	1,05	1,03	0,917	0,787	0,822	1,02	1,01	1,06	0,991	0,842	1,053	1,03
lp4	I10	Lopac_4	x	S(-)-Raclopride (+)-tartrate		1084	R-121	Dopamine		Antagonist	D2			Selective D2 dopamine receptor antagonist		0,935	0,868	0,997	1,03	1,03	1,03	0,962	0,822	1,03	1,03	0,949	1,03	0,933	0,938	1,03	1,003
lp4	I11	Lopac_4	x	Prilocaine hydrochloride		1005	P 9547	Na+ Channel		Blocker				Na+ channel blocker		0,93	0,98	1,02	0,958	1,04	1,11	0,925	0,831	0,988	1,01	1	1,04	0,977	0,915	1,036	1,017
lp4	I12	Lopac_4	x	(±)-Synephrine		1085	S 0752	Adrenoceptor		Agonist	alpha			alpha-Adrenoceptor agonist; vasoconstrictor		0,931	0,939	1,06	0,925	1,02	1,1	1,17	0,637	0,87	1,02	0,965	0,996	0,977	0,892	1,015	0,994
lp4	I13	Lopac_4	x	(±)-PPHT hydrochloride		1006	P-105	Dopamine		Agonist	D2			Potent D2 dopamine receptor agonist		0,914	0,923	1,02	0,987	0,972	1,03	0,715	0,78	0,932	1,02	0,958	1,1	0,952	0,809	0,996	1,026
lp4	I14	Lopac_4	x	SC-560		1086	S 2064	Prostaglandin	Enzyme	Inhibitor	COX-1			Selective COX-1 inhibitor		0,922	0,84	0,959	0,975	0,995	0,995	0,968	0,651	0,811	1	0,963	0,999	0,907	0,81	0,988	0,987
lp4	I16	Lopac_4	x	SKF 75670 hydrobromide		1087	S 2941	Dopamine		Agonist	D1			Atypical D1 dopamine receptor agonist; displays antagonist activity in vitro and agonist activity in vivo		0,892	0,981	1,02	0,991	1,06	1,01	0,8	0,96	0,871	1,06	0,966	1,02	0,964	0,877	1,02	1,015
lp4	I17	Lopac_4	x	Phenylbenzene-omega-phosphono-alpha-amino acid		1008	P-204	Glycine		Antagonist				Selective strychnine-sensitive glycine receptor antagonist		0,921	0,786	1,01	0,93	1,06	1,1	0,525	0,82	0,817	0,969	0,946	1,01	0,906	0,721	1,03	0,975
lp4	I18	Lopac_4	x	D-Serine		1088	S 4250	Glutamate		Agonist	NMDA-Glycine			Glycine mimic active at the strychnine-insensitive glycine binding site associated with the NMDA glutamate receptor as well as the inhibitory post-synaptic glycine receptor		0,88	0,936	1,03	0,946	1	1,01	0,802	0,732	1,01	1,01	0,976	1,01	0,949	0,848	0,985	0,999
lp4	I22	Lopac_4	x	Salbutamol		1090	S 8260	Adrenoceptor		Agonist	beta2			beta2-Adrenoceptor agonist		1,11	1,04	1,05	1,1	1,04	1,07	0,927	0,999	0,961	0,999	1,01	1,03	1,067	0,962	1,07	1,013
lp4	J03	Lopac_4	x	SIB 1757		1161	S 9186	Glutamate		Antagonist	mGluR5			Highly selective mGlu5 metabotropic glutamate receptor antagonist		0,958	1,07	1,02	0,989	1,11	0,995	0,913	0,867	0,814	1,03	1,01	1,01	1,016	0,865	1,031	1,017
lp4	J05	Lopac_4	x	(±)-6-Chloro-PB hydrobromide		1162	S-143	Dopamine		Agonist	D1			D1 dopamine receptor agonist		0,925	0,912	1,01	0,991	0,926	0,941	0,63	0,794	0,888	0,994	1	1,02	0,949	0,771	0,953	1,005
lp4	J07	Lopac_4	x	SB 206553 hydrochloride		1163	S-180	Serotonin		Antagonist	5-HT2C/5-HT2B			Potent 5-HT2C/5-HT2B serotonin receptor antagonist		0,686	0,927	0,956	0,973	1,04	1,03	0,727	0,744	0,888	1,05	1,01	1,01	0,856	0,786	1,014	1,023
lp4	J08	Lopac_4	x	Trifluperidol hydrochloride		1243	T-103	Dopamine		Antagonist	D1/D2			Dopamine receptor antagonist; antipsychotic		0,779	0,89	0,998	0,96	0,939	0,944	0,643	0,87	0,702	0,985	1,06	0,984	0,889	0,738	0,948	1,01
lp4	J09	Lopac_4	x	Tetraethylthiuram disulfide		1164	T 1132	Biochemistry	Enzyme	Inhibitor	Alcohol Dehydrogenase			Alcohol dehydrogenase inhibitor		0,0111	0,00806	0,00586	0,00875	0,0104	0,00814	0,0301	0,0386	0,026	0,191	0,16	0,204	0,008	0,032	0,009	0,185
lp4	J10	Lopac_4	x	Thiocitrulline		1244	T-173	Nitric Oxide	Enzyme	Inhibitor	nNOS, eNOS			Potent and selective inhibitor of neuronal and endothelial isoforms of nitric oxide synthase		0,892	1,01	0,999	1,01	1,03	1,04	0,666	0,787	1,02	0,976	1,02	0,988	0,967	0,824	1,027	0,995
lp4	J11	Lopac_4	x	Trequinsin hydrochloride		1165	T 2057	Cyclic Nucleotides	Enzyme	Inhibitor	PDE III			Phosphodiesterase III (PDE III) inhibitor		0,988	0,917	0,952	1,07	1,06	0,989	0,692	0,857	0,892	1,06	1,03	1,02	0,952	0,814	1,04	1,037
lp4	J13	Lopac_4	x	Tyrphostin AG 490		1166	T 3434	Phosphorylation	Enzyme	Inhibitor	JAK2			Jak-2 protein tyrosine kinase (PTK) inhibitor		0,992	0,942	0,904	1,01	0,955	1,02	0,763	0,721	0,887	1,04	0,924	1,05	0,946	0,79	0,995	1,005
lp4	J14	Lopac_4	x	R(+)-UH-301 hydrochloride		1246	U-109	Serotonin		Agonist	5-HT1A			Potent and selective 5-HT1A serotonin receptor agonist		0,976	0,947	1,03	0,987	0,974	1,07	0,852	0,798	0,802	1,01	0,981	1,02	0,984	0,817	1,01	1,004
lp4	J15	Lopac_4	x	(6R)-5,6,7,8-Tetrahydro-L-biopterin dihydrochloride		1167	T 4425	Neurotransmission	Enzyme	Cofactor	Tyrosine & tryptophan hydroxylase, NOS			Cofactor for tyrosine hydroxylase, tryptophan hydroxylase and nitric oxide synthase		0,974	1,02	1,02	1,01	0,993	1,11	1,05	0,763	0,891	1,05	1,01	1,01	1,005	0,901	1,038	1,023
lp4	J19	Lopac_4	x	Tyrphostin AG 34		1169	T 6318	Phosphorylation	Enzyme	Inhibitor	Tyrosine kinase			Protein tyrosine kinase inhibitor in human colon cancer cell lines		1,07	0,963	1,05	0,958	1,03	1,04	0,957	0,737	1,02	1,06	0,982	1,01	1,028	0,905	1,009	1,017
lp4	J20	Lopac_4	x	Xylazine hydrochloride		1249	X 1251	Adrenoceptor		Agonist	alpha2			alpha2 Adrenoceptor agonist; anesthetic		0,976	0,947	1,04	0,99	1,03	0,987	1	0,757	0,914	1,02	0,973	0,999	0,988	0,89	1,002	0,997
lp4	J21	Lopac_4	x	Pifithrin-mu		1170	P0122	Nitric Oxide	Enzyme	Inhibitor	nNOS			Nitric oxide synthase (NOS) inhibitor selective for neuronal isoform		1,05	0,94	1,03	1,01	0,972	1,05	0,901	0,851	0,93	1,08	1,04	1,07	1,007	0,894	1,011	1,063
lp4	J22	Lopac_4	x	Zonisamide sodium		1250	Z 2001	Anticonvulsant						Antiepileptic; effective in various animal epilepsy models and in humans with both partial and generalized epileptic seizures		1,03	0,981	1,04	1,09	1,07	1,09	0,884	1,06	0,9	1,06	1,02	1,01	1,017	0,948	1,083	1,03
lp4	K03	Lopac_4	x	Pyrazinecarboxamide		1011	P 7136	Antibiotic						Antibiotic; tuberculostatic		1	1,02	0,933	1	1,07	1,02	0,921	0,928	0,971	1,02	0,933	1	0,984	0,94	1,03	0,984
lp4	K04	Lopac_4	x	Rutaecarpine		1091	R 3277	K+ Channel		Blocker				Delayed rectifier K+ channel blocker; inhibits platelet aggregation; vasoldilator		0,9	0,926	0,986	0,952	0,816	0,982	0,703	0,801	0,921	1,02	0,958	1,01	0,937	0,808	0,917	0,996
lp4	K06	Lopac_4	x	Phosphoramidon disodium		1092	R 7385	Biochemistry	Enzyme	Inhibitor	Endopeptidase			Inhibitor of mammalian enkephalinase and some metallo-endopeptidases; potent inhibitor of thermolysin and other bacterial metallo-endopeptidases		0,899	1,01	1,03	0,991	0,914	1,05	0,742	0,944	0,87	1,01	1,01	0,958	0,98	0,852	0,985	0,993
lp4	K08	Lopac_4	x	Rauwolscine hydrochloride		1093	R-104	Adrenoceptor		Antagonist	alpha2			alpha2 Adrenoceptor antagonist		0,985	0,975	0,923	0,949	0,955	1,04	0,677	0,981	0,97	0,999	1,01	1	0,961	0,876	0,981	1,003
lp4	K09	Lopac_4	x	Propantheline bromide		1014	P 8891	Cholinergic		Antagonist	Muscarinic			Muscarinic acetylcholine receptor antagonist; antispasmodic		0,916	0,996	0,935	0,902	0,964	0,98	0,599	0,777	0,991	1,02	0,971	1,02	0,949	0,789	0,949	1,004
lp4	K10	Lopac_4	x	Sobuzoxane		1094	S 4692	Gene Regulation	Enzyme	Inhibitor	Topo II			DNA topoisomerase II inhibitor; induces apoptosis.		0,988	0,924	1,01	1,01	1,07	1,06	0,884	0,867	0,888	1,04	0,982	1,06	0,974	0,88	1,047	1,027
lp4	K11	Lopac_4	x	Propentofylline		1015	P 9689	Adenosine		Inhibitor	Transporter			Nerve growth factor stimulator; adenosine transport inhibitor; non-selective adenosine receptor antagonist		0,843	1,04	0,981	0,993	0,991	1,02	0,909	0,927	0,954	1,05	1	1,03	0,955	0,93	1,001	1,027
lp4	K12	Lopac_4	x	Sulfaphenazole		1095	S 0758	Multi-Drug Resistance	Enzyme	Inhibitor	Cytochrome P4502C			Antibacterial; inhibitor of cytochrome P4502C enzymes		0,955	0,984	1,02	0,98	1,11	1,01	0,892	0,75	0,817	1,09	1	1,03	0,986	0,82	1,033	1,04
lp4	K13	Lopac_4	x	3-Phenylpropargylamine hydrochloride		1016	P-106	Dopamine	Enzyme	Inhibitor	Dopamine beta-hydroxylase			Potent, time-dependent inhibitor of dopamine beta-hydroxylase (DBH)		0,903	0,959	0,984	0,98	1	0,927	0,94	0,617	0,886	1,03	0,984	1,01	0,949	0,814	0,969	1,008
lp4	K14	Lopac_4	x	Semicarbazide hydrochloride		1096	S 2201	Neurotransmission	Enzyme	Inhibitor	MAO			Monoamine oxidase (MAO) inhibitor		1,02	0,941	1,02	0,989	1,08	1	0,887	0,791	0,914	1,1	0,98	1,04	0,994	0,864	1,023	1,04
lp4	K15	Lopac_4	x	IC 261		1017	I 0658	Phosphorylation	Enzyme	Inhibitor	CK-1delta/epsilon			Casein kinase-1 (CK-1delta/epsilon) inhibitor.		0,82	0,715	0,926	0,925	0,948	1,03	0,74	0,74	0,774	1,08	1,02	1,02	0,82	0,751	0,968	1,04
lp4	K16	Lopac_4	x	SC 19220		1097	S 3065	Prostaglandin		Antagonist	EP1			EP1 Prostanoid receptor antagonist		0,942	0,955	0,98	0,952	1,02	1,08	0,873	0,929	0,985	1,02	0,99	1,04	0,959	0,929	1,017	1,017
lp4	K17	Lopac_4	x	Phthalamoyl-L-glutamic acid trisodium		1018	P-209	Glutamate		Agonist	NMDA			Selective NMDA glutamate receptor agonist		0,995	1,01	0,963	0,991	1,01	1,01	0,815	0,822	0,768	0,989	0,938	1,01	0,989	0,802	1,004	0,979
lp4	K18	Lopac_4	x	Albuterol hemisulfate		1098	S 5013	Adrenoceptor		Agonist	beta2			beta Adrenoceptor agonist		0,995	0,985	1	0,952	1,07	1,02	0,816	0,886	0,978	1,09	0,999	1,03	0,993	0,893	1,014	1,04
lp4	K20	Lopac_4	x	SKF 96365		1099	S 7809	Ca2+ Channel		Inhibitor				Selective inhibitor of receptor-mediated and voltage-gated Ca2+ entry		0,893	0,605	0,824	0,862	0,892	0,968	0,795	0,967	0,815	0,98	0,929	0,953	0,774	0,859	0,907	0,954
lp4	K21	Lopac_4	x	Quinelorane dihydrochloride		1020	Q-110	Dopamine		Agonist	D2			D2 Dopamine receptor agonist; 2-aminopyridine analog of Quinpirole		1,01	0,904	0,95	1,03	1,05	1,15	1,05	1,06	0,904	1,04	0,978	1,03	0,955	1,005	1,077	1,016
lp4	K22	Lopac_4	x	Salmeterol xinafoate		1100	S 5068	Adrenoceptor		Agonist	beta2			beta2 Adrenoceptor agonist		1,08	1,06	1,04	1,01	1,02	1,08	0,935	0,946	0,884	1,02	1,03	1,04	1,06	0,922	1,037	1,03
lp4	L03	Lopac_4	x	SIB 1893		1171	S 9311	Glutamate		Antagonist	mGluR5			Selective and noncompetitive antagonist of mGlu5 metabotropic glutamate receptor		0,968	0,94	1,03	1,03	1,05	1,02	0,927	1,08	1,06	1,06	1	1	0,979	1,022	1,033	1,02
lp4	L05	Lopac_4	x	SKF 91488 dihydrochloride		1172	S-145	Histamine	Enzyme	Inhibitor	Histamine N-methyltransferase			Histamine N-methyltransferase inhibitor		0,939	0,977	1,04	1,02	0,983	1,03	0,743	1,13	1,06	1,03	1	1	0,985	0,978	1,011	1,01
lp4	L06	Lopac_4	x	Thioridazine hydrochloride		1252	T 9025	Dopamine		Antagonist	D1/D2			Dopamine receptor antagonist; Ca2+ channel antagonist; antipsychotic		0,887	0,905	0,953	0,956	1,02	1,01	0,75	1,02	0,894	0,861	0,992	1	0,915	0,888	0,995	0,951
lp4	L07	Lopac_4	x	SB 224289 hydrochloride		1173	S-201	Serotonin		Antagonist	5-HT1B			Selective 5-HT1B serotonin receptor antagonist.		0,919	0,959	1,01	0,884	1,01	1,06	0,692	1,01	0,914	1,03	1,01	0,979	0,963	0,872	0,985	1,006
lp4	L08	Lopac_4	x	3-Tropanyl-indole-3-carboxylate hydrochloride		1253	T-104	Serotonin		Antagonist	5-HT3			Selective 5-HT3 serotonin receptor antagonist		0,865	0,973	0,975	0,973	1,04	1,02	0,812	0,763	0,895	1,02	0,962	0,995	0,938	0,823	1,011	0,992
lp4	L09	Lopac_4	x	TCPOBOP		1174	T 1443	Transcription		Agonist	CAR			Constitutive androstane receptor (CAR) agonist; most potent known member of the phenobarbital-like class of CYP-inducing agents		0,943	0,959	0,926	0,918	1,02	1,01	0,81	1,03	0,876	1,02	0,978	1	0,943	0,905	0,983	0,999
lp4	L10	Lopac_4	x	Tyrphostin A9		1254	T-182	Phosphorylation	Enzyme	Inhibitor	PDGFR			Selective PDGF tyrosine kinase receptor inhibitor		0,126	0,08	0,144	0,0705	0,093	0,094	0,241	0,278	0,248	0,298	0,307	0,311	0,117	0,256	0,086	0,305
lp4	L11	Lopac_4	x	Tyrphostin AG 879		1175	T 2067	Phosphorylation	Enzyme	Inhibitor	TrkA			Tyrosine kinase nerve growth factor receptor (TrkA) inhibitor; inhibits 140 trk protooncogene and HER-2		0,944	0,989	1	0,88	0,916	0,957	1,02	1,05	0,811	1,06	0,993	0,969	0,978	0,96	0,918	1,007
lp4	L12	Lopac_4	x	4-Imidazoleacrylic acid		1255	U 7500	Histamine	Enzyme	Inhibitor	Histidine ammonia-lyase/ decarboxylase			Histidine ammonia-lyase and decarboxylase inhibitor		0,914	0,971	0,908	0,959	0,941	1,01	0,891	0,811	1,04	1,04	0,977	0,984	0,931	0,914	0,97	1
lp4	L13	Lopac_4	x	TTNPB		1176	T 3757	Transcription		Ligand	RAR-alpha, beta, gamma			Selective and highly potent retinoic acid analog with affinity for retinoic acid receptors (RAR) alpha, beta, and gamma		1,08	0,715	1,16	0,761	0,899	0,961	1,12	0,97	1,17	0,952	0,772	0,907	0,985	1,087	0,874	0,877
lp4	L14	Lopac_4	x	CGP 57380		1256	C0993	Opioid		Agonist	kappa			kappa Opioid receptor agonist; less potent enantiomer of (±)-trans-U-50488		0,931	1,05	0,985	0,996	1,03	1,07	0,899	0,847	0,848	1,07	1,04	1,04	0,989	0,865	1,032	1,05
lp4	L15	Lopac_4	x	Tyrphostin AG 527		1177	T 4443	Phosphorylation	Enzyme	Inhibitor	EGFR			Protein tyrosine kinase inhibitor		1	0,886	1,05	0,978	1,07	0,981	0,847	0,974	0,91	1,04	1,03	1,02	0,979	0,91	1,01	1,03
lp4	L16	Lopac_4	x	Vinpocetine		1257	V 6383	Cyclic Nucleotides	Enzyme	Inhibitor	PDE I			Ca2+ /calmodulin-dependent phosphodiesterase1 (PDE1) inhibitor.		0,94	0,832	0,876	0,837	0,968	1,06	0,888	0,668	0,988	1,01	0,931	1,01	0,883	0,848	0,955	0,984
lp4	L17	Lopac_4	x	Tyrphostin AG 808		1178	T 5318	Phosphorylation	Enzyme	Inhibitor	Tyrosine kinase			Protein tyrosine kinase inhibitor		1,01	0,964	0,985	0,961	1	1	0,858	0,851	0,961	1,06	1,03	1,02	0,986	0,89	0,987	1,037
lp4	L18	Lopac_4	x	1400W dihydrochloride		1258	W 4262	Nitric Oxide	Enzyme	Inhibitor	iNOS			Selective inhibitor of inducible nitric oxide synthase (iNOS)		1,02	0,902	0,95	0,943	0,63	1,11	0,845	0,821	0,942	1,02	0,997	1	0,957	0,869	0,894	1,006
lp4	L19	Lopac_4	x	Triamcinolone		1179	T 6376	Hormone		Agonist	Glucocorticoid			Synthetic glucocorticoid agonist; inducer of gene expression and apoptosis		0,891	0,915	1,1	1,01	1,01	1,04	1,01	1,03	0,99	1,07	1	1	0,969	1,01	1,02	1,023
lp4	L20	Lopac_4	x	Xamoterol hemifumarate		1259	X 3253	Adrenoceptor		Agonist	beta1			Specific beta1-Adrenoceptor specific partial agonist		1,02	0,657	0,956	0,997	1,01	1,03	0,99	0,709	0,686	1,04	1,02	1,02	0,878	0,795	1,012	1,027
lp4	L21	Lopac_4	x	Na-p-Tosyl-L-lysine chloromethyl ketone hydrochloride		1180	T 7254	Cyclic Nucleotides	Enzyme	Inhibitor	Adenylyl cyclase			Adenylyl cyclase inhibitor; blocks the LPS- or cytokine-induced activation of nuclear factor kB (NFkB)		1,02	1	1,1	1	1,04	1,01	0,922	0,953	0,976	1,05	0,987	1,05	1,04	0,95	1,017	1,029
lp4	L22	Lopac_4	x	Zardaverine		1260	Z 3003	Cyclic Nucleotides	Enzyme	Inhibitor	PDE III/ PDE IV			Phosphodiesterase III (PDE III) and phosphodiesterase IV (PDE IV) inhibitor		1	1,03	1,02	1,03	1,05	1,13	1,09	1,11	0,941	1,06	1,01	1,02	1,017	1,047	1,07	1,03
lp4	M03	Lopac_4	x	Primidone		1021	P 7295	Anticonvulsant						Anticonvulsant		0,976	0,975	1,01	0,959	0,926	1,05	0,841	0,967	1,06	1,04	0,945	1,02	0,987	0,956	0,978	1,002
lp4	M04	Lopac_4	x	Ropinirole hydrochloride		1101	R 4152	Dopamine		Agonist	D2			Selective D2 dopamine receptor agonist		1	0,988	1,06	0,96	0,922	1,05	1,29	1,12	1,14	1,06	1	1,03	1,016	1,183	0,977	1,03
lp4	M05	Lopac_4	x	Pargyline hydrochloride		1022	P 8013	Neurotransmission	Enzyme	Inhibitor	MAO-B			MAO inhibitor, relatively selective for MAO-B		0,977	0,993	1,07	0,974	0,856	1,08	0,854	1,01	0,919	1,05	0,998	1,05	1,013	0,928	0,97	1,033
lp4	M07	Lopac_4	x	(S)-(-)-Propranolol hydrochloride		1023	P 8688	Adrenoceptor		Blocker	beta			Active beta-adrenoceptor receptor blocking enantiomer; 5-HT1 serotonin receptor antagonist		0,951	0,921	0,969	0,973	0,949	1,05	0,686	0,843	0,825	1	1,01	1,02	0,947	0,785	0,991	1,01
lp4	M08	Lopac_4	x	Ro 16-6491 hydrochloride		1103	R-106	Neurotransmission	Enzyme	Inhibitor	MAO-B			Selective, reversible, orally-active MAO-B inhibitor which is devoid of indirect sympathomimetic activity		0,915	1,03	0,988	1,02	1,03	1,09	0,938	0,97	0,852	1,05	1,01	1,01	0,978	0,92	1,047	1,023
lp4	M09	Lopac_4	x			1024										0,978	0,968	0,993	0,965	0,981	0,978	1,02	0,773	1,02	1,04	0,981	1,01	0,98	0,938	0,975	1,01
lp4	M10	Lopac_4	x	Rilmenidine hemifumarate		1104	R-134	Imidazoline		Agonist	I1			Selective I1 imidazoline receptor agonist.		0,945	0,981	1,06	0,995	0,986	1,11	1,07	1,03	1,05	1,06	1,02	1,06	0,995	1,05	1,03	1,047
lp4	M11	Lopac_4	x	(S)-(-)-propafenone hydrochloride		1025	P 9708	Adrenoceptor		Blocker	beta			beta-Adrenoceptor blocker; class 1C antiarrythmic agent		0,903	0,888	1,03	1,01	1,01	1,09	0,871	0,953	0,87	1,03	0,984	1,01	0,94	0,898	1,037	1,008
lp4	M12	Lopac_4	x	PQ401		1105	P0113	Somatostatin		Agonist	sst2			Selective sst2 somatostatin receptor agonist		0,954	1,04	1,05	0,949	0,993	0,99	1,08	1,06	1,01	1,06	1,01	1,05	1,015	1,05	0,977	1,04
lp4	M13	Lopac_4	x	N6-2-Phenylethyladenosine		1026	P 2673	Adenosine		Agonist	A1			Selective A1 adenosine receptor agonist		0,83	0,878	0,969	0,943	0,904	1,01	1,1	0,872	0,791	1,01	0,95	0,955	0,892	0,921	0,952	0,972
lp4	M14	Lopac_4	x	(-)-Scopolamine methyl nitrate		1106	S 2250	Cholinergic		Antagonist	Muscarinic			Competitive muscarinic acetylcholine receptor antagonist		0,936	0,997	0,994	1,01	0,965	1,13	0,822	0,763	0,833	1,07	1	1,04	0,976	0,806	1,035	1,037
lp4	M15	Lopac_4	x	A3 hydrochloride		1027	A 1980	Phosphorylation	Enzyme	Inhibitor	Casein kinase			Non-selective casein kinase (CK) inhibitor.		0,931	1,03	1,01	0,956	1,03	1,04	0,899	0,92	0,888	1,04	1	1	0,99	0,902	1,009	1,013
lp4	M16	Lopac_4	x	SKF 89626		1107	S 3066	Dopamine		Agonist	D1			D1 dopamine receptor agonist		0,831	0,837	0,95	0,933	0,985	1,08	1,05	0,754	0,991	1,04	0,978	1	0,873	0,932	0,999	1,006
lp4	M17	Lopac_4	x	PD 98,059		1028	P-215	Phosphorylation	Enzyme	Inhibitor	MEK2			Specific inhibitor of the activation of mitogen-activated protein kinase kinase (MAPKK)		1,04	1,02	1,02	1,05	1,1	1,14	0,893	0,886	0,862	1,09	1,02	1,03	1,027	0,88	1,097	1,047
lp4	M18	Lopac_4	x	Sanguinarine chloride		1108	S 5890	Ion Pump		Inhibitor	Na+/K+ ATPase			Inhibitor of Mg2+ and Na+/K+-ATPase; isolated from the leaves and stems of Macleaya cordata and microcarpa		0,396	0,291	0,418	0,406	0,458	0,494	0,51	0,709	0,554	0,861	0,798	0,779	0,368	0,591	0,453	0,813
lp4	M19	Lopac_4	x	Quinine sulfate		1029	Q 1250	K+ Channel		Antagonist				K+ channel blocker; antimalarial, anticholinergic, antihypertensive and hypoglycemic agent; alkaloid isolated from the bark of the Cinchona family of South American trees		0,991	0,958	0,983	0,974	1,02	1,05	0,855	0,84	0,958	1,07	0,927	1,05	0,977	0,884	1,015	1,016
lp4	M20	Lopac_4	x	(-)-Scopolamine,n-Butyl-, bromide		1109	S 7882	Cholinergic		Antagonist	Muscarinic			Cholinergic receptor antagonist		1,02	0,89	0,968	1,01	0,747	1,07	0,983	0,821	0,761	1,05	0,964	0,998	0,959	0,855	0,942	1,004
lp4	M21	Lopac_4	x	(±)-Quinpirole dihydrochloride		1030	Q-111	Dopamine		Agonist	D2 > D3			Selective D2-like dopamine receptor agonist which possesses some activity at D3 dopamine receptors		0,949	1,02	0,998	0,925	0,939	1,06	1,03	0,957	0,894	1,06	0,915	0,974	0,989	0,96	0,975	0,983
lp4	M22	Lopac_4	x	SU 5416		1110	S 8442	Phosphorylation		Inhibitor	VEGFR PTK			Potent and selective VEGFR PTK inhibitor; inhibits VEGF-induced angiogenesis		1,03	0,957	0,96	1,01	1,08	1,07	1,01	1,22	0,806	1,14	1,1	1,1	0,982	1,012	1,053	1,113
lp4	N03	Lopac_4	x	1-(1-Naphthyl)piperazine hydrochloride		1181	S-003	Serotonin		Antagonist	5-HT2			5-HT2 serotonin receptor antagonist		0,997	0,999	0,994	0,945	1,05	1,09	0,868	0,848	0,865	0,95	0,981	1	0,997	0,86	1,028	0,977
lp4	N04	Lopac_4	x	Tyrphostin AG 538		1261	T 7822	Phosphorylation	Enzyme	Inhibitor	IGF-1 RTK			Insulin growth factor 1 (IGF-1) receptor protein tyrosine kinase inhibitor		0,899	1,03	1	0,972	1,04	1,08	0,839	1,1	0,976	1,01	0,984	1,03	0,976	0,972	1,031	1,008
lp4	N05	Lopac_4	x	Suramin hexasodium		1182	S 2671	P2 Receptor		Antagonist	P2X, P2Y			P2X and P2Y receptor antagonist; antiparasitic; anti-tumor agent		0,821	1,05	1,03	0,831	0,978	0,996	0,819	1	0,949	0,974	0,987	0,956	0,967	0,923	0,935	0,972
lp4	N06	Lopac_4	x	Thapsigargin		1262	T 9033	Intracellular Calcium	Enzyme	Releaser				Potent, cell-permeable, IP3-independent intracellular calcium releaser		0,0156	0,0126	0,015	0,0161	0,0224	0,0153	0,0308	0,04	0,0378	0,0927	0,0953	0,0973	0,014	0,036	0,018	0,095
lp4	N07	Lopac_4	x	L-Tryptophan		1183	T 0254	Serotonin		Precursor				Antidepressant; precursor of serotonin		0,976	0,947	1,03	1,07	1,04	1,13	0,887	0,916	0,916	0,956	1,03	1,04	0,984	0,906	1,08	1,009
lp4	N08	Lopac_4	x	AF267B		1263	A7855	GABA		Modulator				Non-benzodiazepine anxiolytic which has a high differential between sedative and anxiolytic doses		0,963	0,952	1,02	0,964	0,987	1,08	0,742	1,16	0,813	0,972	1,01	0,994	0,978	0,905	1,01	0,992
lp4	N09	Lopac_4	x	Tetraisopropyl pyrophosphoramide		1184	T 1505	Biochemistry	Enzyme	Inhibitor	Butyrylcholinesterase			Selective inhibitor of butyrylcholinesterase		0,887	0,938	1	0,986	1,04	0,966	0,776	0,85	0,93	1,02	1,02	1,04	0,942	0,852	0,997	1,027
lp4	N11	Lopac_4	x	Tetraethylammonium chloride		1185	T 2265	Cholinergic		Antagonist	Nicotinic			Nicotinic acetylcholine receptor antagonist; K+ channel blocker		0,918	0,939	0,965	0,985	0,936	1,01	0,931	0,951	0,887	0,992	0,976	1,03	0,941	0,923	0,977	0,999
lp4	N12	Lopac_4	x	Urapidil hydrochloride		1265	U-100	Adrenoceptor		Antagonist	alpha1			alpha1 Adrenoceptor antagonist and 5-HT1A serotonin receptor partial agonist; antihypertensive		0,952	0,913	0,997	1	1,01	1,04	0,886	0,766	0,984	1,04	0,878	1,02	0,954	0,879	1,017	0,979
lp4	N13	Lopac_4	x	L-765,314		1186	L 3040	Adrenoceptor		Antagonist	alpha-1B			Potent, selective alpha-1B adrenoceptor antagonist.		0,998	0,951	1	0,953	0,995	1,09	0,908	0,83	1,06	1,03	0,941	1,06	0,983	0,933	1,013	1,01
lp4	N14	Lopac_4	x	(-)-trans-(1S,2S)-U-50488 hydrochloride		1266	U-111	Opioid		Agonist	kappa			Potent kappa opioid receptor agonist; more potent enantiomer of (±)-trans-U-50488		0,948	0,967	0,994	1,06	1,07	1,1	0,876	1,03	0,922	1,03	0,953	1,01	0,97	0,943	1,077	0,998
lp4	N15	Lopac_4	x	Theobromine		1187	T 4500	Adenosine		Antagonist	A1 > A2			Weak adenosine receptor antagonist; weak phosphodiesterase inhibitor; diuretic; smooth muscle relaxant		1,02	1,06	1,11	0,922	0,999	1,05	1,02	0,85	0,791	1,03	0,986	1,01	1,063	0,887	0,99	1,009
lp4	N16	Lopac_4	x	Vancomycin hydrochloride from Streptomyces orientalis		1267	V 8138	Antibiotic			Cell wall synthesis			Amphoteric glycopeptide antibiotic; interefers with cell wall syntehsis by bind to peptidoglycan		0,966	0,983	1,02	1,01	0,815	1,08	0,835	0,85	0,935	1,01	0,977	1,06	0,99	0,873	0,968	1,016
lp4	N17	Lopac_4	x	Thio-NADP sodium		1188	T 5515	Intracellular Calcium		Blocker	NAADP-induced			Blocks nicotinate adenine dinucleotide phosphate (NAADP)-induced Ca2+ release		0,912	0,846	1,05	0,916	1,05	1,04	0,925	1,18	1,05	1,05	0,995	1,04	0,936	1,052	1,002	1,028
lp4	N18	Lopac_4	x	WB 64		1268	W 4761	Cholinergic		Ligand	M2			Ligand for the allosteric site of the M2 muscarinic acetylcholine receptor.		1,07	1	1,06	1,08	1,1	1,12	0,857	1,07	0,893	1,08	0,933	1,07	1,043	0,94	1,1	1,028
lp4	N19	Lopac_4	x	S(-)-Timolol maleate		1189	T 6394	Adrenoceptor		Antagonist	beta			beta Adrenoceptor antagonist; antihypertensive; antiarrhythmic; antiglaucoma agent		0,97	0,982	1,02	1,04	1,03	1,08	0,937	1,09	0,982	1,04	1,01	0,995	0,991	1,003	1,05	1,015
lp4	N20	Lopac_4	x	Xylometazoline hydrochloride		1269	X 6000	Adrenoceptor		Agonist	alpha			alpha-Adrenoceptor agonist; imidazoline binding site ligand		0,842	0,975	1,02	1,05	0,998	1,04	0,865	0,9	0,702	1,06	0,957	1,03	0,946	0,822	1,029	1,016
lp4	N21	Lopac_4	x	Tyrphostin 25		1190	T 7290	Phosphorylation	Enzyme	Inhibitor	EGFR			EGFR tyrosine kinase inhibitor		1,01	0,868	1,06	0,932	0,981	0,987	0,941	1,08	0,936	1,04	0,987	1,06	0,979	0,986	0,967	1,029
lp4	N22	Lopac_4	x	Olprinone hydrochloride		1270	O 7389	Phosphodiesterase	Enzyme	Inhibitor	PDE3			Selective phosphodiesterase 3 (PDE3) inhibitor.		1,08	1,01	0,983	0,932	1,03	0,977	1,02	0,991	1,03	1,09	0,884	1,04	1,024	1,014	0,98	1,005
lp4	O03	Lopac_4	x	(±)-threo-1-Phenyl-2-decanoylamino-3-morpholino-1-propanol hydrochloride		1031	P 7340	Sphingolipid	Enzyme	Inhibitor	Glucosylceramide synthase			Glucosylceramide synthase inhibitor; blocks formation of glucosylceramide from ceramide		0,903	0,99	0,993	0,971	0,963	1,07	1,05	1,17	1,05	0,995	0,978	0,968	0,962	1,09	1,001	0,98
lp4	O04	Lopac_4	x	Resveratrol		1111	R 5010	Prostaglandin	Enzyme	Inhibitor	COX			Prevents apoptosis in K562 cells by inhibiting lipoxygenase and cyclooxygenase activity		0,967	1,02	0,972	0,922	1,03	0,995	1,13	1,26	1,04	1,04	1,01	1,03	0,986	1,143	0,982	1,027
lp4	O05	Lopac_4	x	Phorbol 12-myristate 13-acetate		1032	P 8139	Phosphorylation	Enzyme	Activator	PKC			Activates protein kinase C in vivo and in vitro; strong NO promoter; promotes expression of iNOS in cultured hepatocytes;T lymphocyte activator		0,39	0,452	0,487	0,949	0,97	1	0,883	0,86	0,866	1	1	1,04	0,443	0,87	0,973	1,013
lp4	O06	Lopac_4	x	Rotenone		1112	R 8875	Cell Stress		Modulator	Mitochondria			Inhibitor of mitochondrial electron transport		0,058	0,066	0,0868	0,142	0,128	0,161	0,451	0,533	0,582	0,438	0,469	0,552	0,07	0,522	0,144	0,486
lp4	O07	Lopac_4	x	Ammonium pyrrolidinedithiocarbamate		1033	P 8765	Nitric Oxide	Enzyme	Modulator	NOS			Prevents induction of nitric oxide synthase (NOS) by inhibiting translation of NOS mRNA		0,84	0,844	0,921	0,825	0,674	0,911	0,59	0,891	0,611	0,782	0,8	0,793	0,868	0,697	0,803	0,792
lp4	O08	Lopac_4	x	Ro 41-1049 hydrochloride		1113	R-107	Neurotransmission	Enzyme	Inhibitor	MAO-A			Selective, reversible, orally-active MAO-A inhibitor		0,944	0,972	1,02	0,998	1,04	1	0,971	1,07	1	0,974	0,971	0,939	0,979	1,014	1,013	0,961
lp4	O09	Lopac_4	x	Prochlorperazine dimaleate		1034	P 9178	Dopamine		Antagonist				Antipsychotic agent; used in the treatment of spastic gastrointestinal disorders		1,03	1,07	0,894	0,956	0,978	1	1,01	0,839	0,849	0,933	0,9	0,969	0,998	0,899	0,978	0,934
lp4	O10	Lopac_4	x	R(-)-Denopamine		1114	D 7815	Adrenoceptor		Agonist	beta1			beta1-adrenoceptor agonist		1,07	0,991	1,04	1,09	0,968	1,04	0,94	1,16	1,05	1,09	1	1,02	1,034	1,05	1,033	1,037
lp4	O11	Lopac_4	x	Pyridostigmine bromide		1035	P 9797	Cholinergic	Enzyme	Inhibitor	Cholinesterase			Cholinesterase inhibitor		0,931	0,977	1,03	0,95	0,958	1,02	1,08	1,17	0,963	1,05	0,967	1,03	0,979	1,071	0,976	1,016
lp4	O12	Lopac_4	x	Sulindac sulfone		1115	S 1438	Prostaglandin	Enzyme	Inhibitor				Non-steroidal anti-inflammatory compound (NSAID); metabolite of sulindac		0,939	0,98	1	1,01	0,997	1,03	1,14	1,18	1,01	1,07	0,984	1,03	0,973	1,11	1,012	1,028
lp4	O13	Lopac_4	x	N6-Phenyladenosine		1036	P-108	Adenosine		Agonist	A1			Potent A1 adenosine receptor agonist		0,87	0,979	1,02	0,976	0,994	1,02	0,997	0,993	0,941	0,999	0,928	1	0,956	0,977	0,997	0,976
lp4	O14	Lopac_4	x	DL-Stearoylcarnitine chloride		1116	S 2381	Phosphorylation	Enzyme	Inhibitor	PKC			Protein kinase C (PKC) inhibitor		1,03	1,05	1,05	1,01	1,06	1,01	1,04	1,05	1,01	1,03	1,01	0,996	1,043	1,033	1,027	1,012
lp4	O15	Lopac_4	x	Pinacidil		1037	P-154	K+ Channel		Activator				K+ channel activator; antihypertensive		0,982	0,959	1,01	0,97	1,05	0,955	0,914	1,14	0,84	1,03	0,873	1,01	0,984	0,965	0,992	0,971
lp4	O16	Lopac_4	x	SKF 83565 hydrobromide		1117	S 3191	Dopamine		Agonist	D1			Atypical D1 dopamine receptor agonist; displays antagonist activity in vitro and agonist activity in vivo		1,04	0,994	0,863	0,882	0,987	1,04	0,82	1,1	0,906	1,05	0,993	1,01	0,966	0,942	0,97	1,018
lp4	O17	Lopac_4	x	(±)-PD 128,907 hydrochloride		1038	P-216	Dopamine		Agonist	D3			Selective D3 dopamine receptor agonist		1	0,915	0,925	0,969	0,783	1,01	0,803	0,905	0,814	0,99	0,935	0,996	0,947	0,841	0,921	0,974
lp4	O18	Lopac_4	x	N-Succinyl-L-proline		1118	S 6633	Neurotransmission	Enzyme	Inhibitor	ACE			Potent and specific angiotensin converting enzyme (ACE) inhibitor		0,963	0,995	1,02	0,968	0,782	1,02	0,967	1,03	0,901	1,02	0,886	1	0,993	0,966	0,923	0,969
lp4	O19	Lopac_4	x	(+)-Quisqualic acid		1039	Q 2128	Glutamate		Agonist	AMPA			Active enantiomer of quisqualic acid; excitatory amino acid at glutamate receptors; anthelmentic agent		0,957	0,936	1,02	0,871	0,995	0,924	0,913	0,825	0,901	1,01	0,965	0,897	0,971	0,88	0,93	0,957
lp4	O20	Lopac_4	x	SB 205384		1119	S 7936	GABA		Modulator	GABA-A			GABA-A receptor modulator selective for the alpha3beta2gamma2 subunit combination		0,993	0,902	0,966	0,969	0,991	1,03	0,984	1,06	1,06	1,04	0,964	1,01	0,954	1,035	0,997	1,005
lp4	O21	Lopac_4	x	Cortexolone		1040	R 0500	Hormone		Precursor	Cortisol			Precursor of cortisol biosynthesis		1	1	0,983	0,947	0,778	0,999	1,03	0,993	1,03	1,05	0,853	0,982	0,994	1,018	0,908	0,962
lp4	O22	Lopac_4	x	(-)-Scopolamine methyl bromide		1120	S 8502	Cholinergic		Antagonist	Muscarinic			Competitive muscarinic acetylcholine receptor antagonist		1,03	1,02	1	1,03	1	0,99	1,09	1,01	1,03	0,987	0,871	0,954	1,017	1,043	1,007	0,937
lp4	P03	Lopac_4	x	Ketanserin tartrate		1191	S-006	Serotonin		Antagonist	5-HT2			Selective 5-HT2 serotonin receptor blocker		0,744	0,814	0,973	0,775	0,862	0,949	0,867	0,929	0,869	0,898	0,906	0,949	0,844	0,888	0,862	0,918
lp4	P04	Lopac_4	x	Trimethoprim		1271	T 7883	Antibiotic	Enzyme	Inhibitor	Dihydrofolate reductase			Potent inhibitor of bacterial and protozoal dihydrofolate reductase		0,869	0,878	0,889	0,78	0,819	0,891	0,837	0,834	0,923	0,848	0,878	0,929	0,879	0,865	0,83	0,885
lp4	P05	Lopac_4	x	SQ 22536		1192	S-153	Cyclic Nucleotides	Enzyme	Inhibitor	Adenylyl cyclase			Adenylyl cyclase inhibitor		0,803	0,729	0,871	0,877	1,01	0,966	0,93	0,941	0,824	0,937	0,92	0,916	0,801	0,898	0,951	0,924
lp4	P06	Lopac_4	x	Tyrphostin AG 126		1272	T 9177	Phosphorylation	Enzyme	Inhibitor	TNFalpha			Blocks production of tumor necrosis factor-alpha (TNF-alpha) and nitric oxide in macrophages		0,656	0,818	0,91	0,781	0,858	0,919	0,757	0,858	0,857	0,841	0,831	0,905	0,795	0,824	0,853	0,859
lp4	P07	Lopac_4	x	Tranilast		1193	T 0318	Leukotriene	Enzyme	Inhibitor	LTC4			Inhibits LTC4 and PGE2 formation but does not inhibit cyclooxygenase or lipoxygenase activity; anti-asthma drug		0,832	0,725	0,845	0,894	0,886	0,953	0,873	0,894	0,807	0,89	0,877	0,959	0,801	0,858	0,911	0,909
lp4	P08	Lopac_4	x	3-Tropanylindole-3-carboxylate methiodide		1273	T-113	Serotonin		Antagonist	5-HT3			Potent, water soluble 5-HT3 serotonin receptor antagonist		0,759	0,907	0,978	0,726	0,837	0,953	0,757	0,815	0,896	0,815	0,844	0,906	0,881	0,823	0,839	0,855
lp4	P09	Lopac_4	x	Tetramisole hydrochloride		1194	T 1512	Phosphorylation	Enzyme	Inhibitor	Phosphatase			Inhibits various mammalian alkaline phosphatases (i.e., liver, kidney, placenta, bone and tumor)		0,773	0,887	0,968	0,929	0,894	0,961	0,95	0,812	0,926	0,916	0,932	0,951	0,876	0,896	0,928	0,933
lp4	P10	Lopac_4	x	U-75302		1274	U 1508	Leukotriene	Enzyme	Agonist	BLT1			BLT1 leukotriene receptor agonist		0,877	0,728	0,949	0,92	0,853	0,956	0,703	0,704	0,792	0,93	0,799	0,912	0,851	0,733	0,91	0,88
lp4	P11	Lopac_4	x	Tolazamide		1195	T 2408	Hormone		Releaser	Insulin			Oral hypoglycemic agent; stimulates pancreatic islet cells to secrete insulin		0,928	0,939	0,924	0,98	0,879	0,949	0,959	1,02	0,889	0,94	0,916	0,918	0,93	0,956	0,936	0,925
lp4	P12	Lopac_4	x	Urapidil, 5-Methyl-		1275	U-101	Adrenoceptor		Antagonist	alpha1A			Selective alpha1A adrenoceptor antagonist; antihypertensive		0,71	0,712	0,927	0,744	0,783	0,958	0,885	0,846	0,907	0,911	0,829	0,946	0,783	0,879	0,828	0,895
lp4	P13	Lopac_4	x	Triamterene		1196	T 4143	Na+ Channel		Blocker				Na+ channel blocker; diuretic		0,954	0,816	0,906	0,958	0,922	1,06	0,786	0,888	0,788	0,993	0,984	0,999	0,892	0,821	0,98	0,992
lp4	P14	Lopac_4	x	U-101958 maleate		1276	U-115	Dopamine		Antagonist	D4			Selective D4 dopamine receptor antagonist		0,942	0,955	0,964	0,851	0,778	0,874	0,902	0,826	0,759	0,911	0,872	0,895	0,954	0,829	0,834	0,893
lp4	P15	Lopac_4	x	(±)-Taxifolin		1197	T 4512	Cell Stress		Inhibitor	Antioxidant			Flavonoid, antioxidant		0,936	0,968	0,959	0,948	0,919	0,99	0,735	0,935	0,902	0,958	0,889	0,959	0,954	0,857	0,952	0,935
lp4	P16	Lopac_4	x	(±)-gamma-Vinyl GABA		1277	V 8261	GABA	Enzyme	Inhibitor	Transaminase			Selective GABA transaminase (GABA-T) inhibitor; anticonvulsant		0,951	0,896	0,881	0,846	0,915	0,897	0,812	0,768	0,722	0,941	0,838	0,938	0,909	0,767	0,886	0,906
lp4	P17	Lopac_4	x	Tyrphostin AG 835		1198	T 5568	Phosphorylation	Enzyme	Inhibitor	Tyrosine kinase			Protein tyrosine kinase inhibitor		0,774	0,797	0,859	0,89	0,99	1,05	0,931	0,872	0,745	0,957	0,918	0,978	0,81	0,849	0,977	0,951
lp4	P18	Lopac_4	x	( R)-(+)-WIN 55,212-2 mesylate		1278	W-102	Cannabinoid		Agonist				High affinity cannabinoid receptor agonist		0,82	0,725	0,849	0,877	0,873	0,908	0,906	0,792	0,761	0,901	0,871	0,869	0,798	0,82	0,886	0,88
lp4	P19	Lopac_4	x	N,N,N-trimethyl-1-(4-trans-stilbenoxy)-2-propylammonium iodide		1199	T 6692	Cholinergic		Antagonist	Nicotinic			Nicotinic acetylcholine receptor antagonist		0,866	0,944	0,992	0,958	0,961	1	0,851	0,858	0,747	0,961	0,918	0,936	0,934	0,819	0,973	0,938
lp4	P20	Lopac_4	x	Xanthine amine congener		1279	X-103	Adenosine		Antagonist	A1			A1 Adenosine receptor antagonist		0,893	0,709	0,832	0,859	0,958	0,813	0,831	0,993	0,85	0,881	0,891	0,959	0,811	0,891	0,877	0,91
lp4	P21	Lopac_4	x	1-[2-(Trifluoromethyl)phenyl]imidazole		1200	T 7313	Nitric Oxide	Enzyme	Inhibitor	NOS			Potent nitric oxide synthase (NOS) inhibitor		0,85	0,832	0,944	0,964	0,886	1,01	0,955	0,979	0,899	0,983	0,928	0,945	0,875	0,944	0,953	0,952
lp4	P22	Lopac_4	x	Zimelidine dihydrochloride		1280	Z-101	Serotonin		Inhibitor	Reuptake			Serotonin reuptake inhibitor; antidepressant		0,832	0,76	0,916	0,922	0,864	0,974	1,12	0,912	0,746	0,945	0,859	0,911	0,836	0,926	0,92	0,905
lp5	A03	ke1	x	Linifanib (ABT-869)	NA	NA	S1003	NA	NA	NA	NA	796967-16-3	CSF-1R,PDGFR,VEGFR	NA	Protein Tyrosine Kinase	0,824	0,861	0,904	0,848	0,863	0,902	0,933	0,93	0,882	0,917	0,895	0,948	0,863	0,915	0,871	0,92
lp5	A04	ke1	x	WZ8040	NA	NA	S1179	NA	NA	NA	NA	1214265-57-2	EGFR	NA	Protein Tyrosine Kinase	0,858	0,889	0,789	0,937	0,964	0,949	0,806	0,833	1	0,817	0,806	0,799	0,845	0,88	0,95	0,807
lp5	A05	ke1	x	Cediranib (AZD2171)	NA	NA	S1017	NA	NA	NA	NA	288383-20-0	VEGFR	NA	Protein Tyrosine Kinase	0,814	0,97	0,926	0,799	0,912	0,955	1,01	1,01	1,13	0,958	0,892	0,857	0,903	1,05	0,889	0,902
lp5	A06	ke1	x	AG-1024	NA	NA	S1234	NA	NA	NA	NA	65678-07-1	IGF-1R	NA	Protein Tyrosine Kinase	0,929	0,89	0,963	0,956	1,02	1,04	0,873	1,02	1,11	0,976	0,988	0,999	0,927	1,001	1,005	0,988
lp5	A07	ke1	x	Motesanib Diphosphate (AMG-706)	NA	NA	S1032	NA	NA	NA	NA	857876-30-3	VEGFR,PDGFR,c-Kit	NA	Protein Tyrosine Kinase	1	0,964	0,928	0,914	0,989	0,969	0,817	0,988	0,993	0,98	0,956	0,947	0,964	0,933	0,957	0,961
lp5	A08	ke1	x	BX-912	NA	NA	S1275	NA	NA	NA	NA	702674-56-4	PDK	NA	PI3K/Akt/mTOR	0,77	0,901	0,834	0,56	0,619	0,557	0,968	0,947	0,839	0,776	0,874	0,825	0,835	0,918	0,579	0,825
lp5	A09	ke1	x	Sunitinib Malate	NA	NA	S1042	NA	NA	NA	NA	341031-54-7	c-Kit,PDGFR,VEGFR	NA	Microbiology	0,763	0,858	0,762	0,792	0,821	0,848	0,925	0,938	0,936	0,99	0,991	0,921	0,794	0,933	0,82	0,967
lp5	A10	ke1	x	Aurora A Inhibitor I	NA	NA	S1451	NA	NA	NA	NA	1158838-45-9	Aurora Kinase	NA	Cell Cycle	0,38	0,41	0,46	0,393	0,44	0,424	0,801	0,849	0,873	0,745	0,758	0,767	0,417	0,841	0,419	0,757
lp5	A11	ke1	x	SL-327	NA	NA	S1066	NA	NA	NA	NA	305350-87-2	MEK	NA	Others	0,856	0,897	0,844	0,913	0,936	0,875	0,853	0,752	0,854	0,822	0,806	0,82	0,866	0,82	0,908	0,816
lp5	A13	ke1	x	SU11274	NA	NA	S1080	NA	NA	NA	NA	658084-23-2	c-Met	NA	Neuronal Signaling	0,86	0,88	0,893	0,843	0,929	0,966	1	1,07	1,2	0,928	1,09	1,04	0,878	1,09	0,913	1,019
lp5	A14	ke1	x	Quizartinib (AC220)	NA	NA	S1526	NA	NA	NA	NA	950769-58-1	FLT3	NA	Angiogenesis	1,05	1,07	0,966	0,993	1,07	1,06	0,934	0,994	1,03	0,844	0,779	0,876	1,029	0,986	1,041	0,833
lp5	A15	ke1	x	Vatalanib (PTK787) 2HCl	NA	NA	S1101	NA	NA	NA	NA	212141-51-0	c-Kit,VEGFR	NA	Others	0,877	0,907	0,861	0,8	0,863	1,03	0,949	0,922	1,02	0,898	0,995	1	0,882	0,964	0,898	0,964
lp5	A16	ke1	x	PHT-427	NA	NA	S1556	NA	NA	NA	NA	1191951-57-1	Akt,PDK	NA	PI3K/Akt/mTOR	0,929	0,959	0,951	1,03	1,03	0,994	0,904	0,796	0,95	0,949	0,973	0,965	0,946	0,883	1,018	0,962
lp5	A17	ke1	x	Foretinib (GSK1363089)	NA	NA	S1111	NA	NA	NA	NA	849217-64-7	c-Met,VEGFR	NA	Others	0,25	0,254	0,292	0,23	0,243	0,234	0,432	0,442	0,685	0,595	0,578	0,642	0,265	0,52	0,236	0,605
lp5	A18	ke1	x	Doramapimod (BIRB 796)	NA	NA	S1574	NA	NA	NA	NA	285983-48-4	p38 MAPK	NA	MAPK	0,914	0,971	0,914	0,995	0,971	0,946	0,951	0,939	1,01	1,07	1,02	1,08	0,933	0,967	0,971	1,057
lp5	A19	ke1	x	AT9283	NA	NA	S1134	NA	NA	NA	NA	896466-04-9	Aurora Kinase,Bcr-Abl,JAK	NA	Others	0,259	0,291	0,287	0,181	0,183	0,221	0,686	0,703	0,734	0,676	0,682	0,72	0,279	0,708	0,195	0,693
lp5	A20	ke1	x	AZD8330	NA	NA	S2134	NA	NA	NA	NA	869357-68-6	MEK	NA	MAPK	0,51	0,541	0,548	0,764	0,729	0,795	0,736	0,749	0,764	0,505	0,565	0,547	0,533	0,75	0,763	0,539
lp5	A21	ke1	x	Lenvatinib (E7080)	NA	NA	S1164	NA	NA	NA	NA	417716-92-8	VEGFR	NA	Protein Tyrosine Kinase	0,839	0,902	0,905	0,942	0,903	0,803	0,866	0,772	1,02	0,959	0,887	0,946	0,882	0,886	0,883	0,931
lp5	A22	ke1	x	GSK461364	NA	NA	S2193	NA	NA	NA	NA	929095-18-1	PLK	NA	Cell Cycle	0,124	0,151	0,132	0,285	0,267	0,264	0,537	0,557	0,483	0,784	0,685	0,76	0,136	0,526	0,272	0,743
lp5	B03	ke1	x	Mubritinib (TAK 165)	NA	NA	S2216	NA	NA	NA	NA	366017-09-6	HER2	NA	Protein Tyrosine Kinase	0,919	0,972	0,962	0,924	0,911	1,13	1	1,05	1,16	0,961	0,956	1,08	0,951	1,07	0,988	0,999
lp5	B04	ke1	x	Dabrafenib (GSK2118436)	NA	NA	S2807	NA	NA	NA	NA	1195765-45-7	Raf	NA	MAPK	0,99	1,05	1,08	0,883	1,21	1,15	1,2	1,12	1,21	1,32	1,38	1,31	1,04	1,177	1,081	1,337
lp5	B05	ke1	x	Volasertib (BI 6727)	NA	NA	S2235	NA	NA	NA	NA	755038-65-4	PLK	NA	Cell Cycle	0,142	0,175	0,143	0,225	0,277	0,235	0,339	0,317	0,322	0,626	0,589	0,696	0,153	0,326	0,246	0,637
lp5	B06	ke1	x	TPCA-1	NA	NA	S2824	NA	NA	NA	NA	507475-17-4	IκB/IKK	NA	NF-κB	0,921	0,96	0,996	0,845	1,04	1,05	1,1	1,09	1,02	1,01	1,02	0,947	0,959	1,07	0,978	0,992
lp5	B07	ke1	x	Chrysophanic Acid	NA	NA	S2406	NA	NA	NA	NA	481-74-3	EGFR,mTOR	NA	Protein Tyrosine Kinase	1,01	0,923	1,08	0,819	0,992	1,05	1	0,926	1,25	1,06	1,06	1,03	1,004	1,059	0,954	1,05
lp5	B08	ke1	x	IKK-16 (IKK Inhibitor VII)	NA	NA	S2882	NA	NA	NA	NA	873225-46-8	IκB/IKK	NA	NF-κB	0,922	0,962	0,963	0,778	0,972	0,934	0,85	0,911	0,971	1,05	0,926	0,994	0,949	0,911	0,895	0,99
lp5	B09	ke1	x	LY2603618	NA	NA	S2626	NA	NA	NA	NA	911222-45-2	Chk	NA	Cell Cycle	0,0983	0,0798	0,106	0,147	0,155	0,188	0,703	0,726	0,876	0,776	0,856	0,764	0,095	0,768	0,163	0,799
lp5	B10	ke1	x	PF-477736	NA	NA	S2904	NA	NA	NA	NA	952021-60-2	Chk	NA	Cell Cycle	0,368	0,329	0,477	0,245	0,287	0,264	0,833	0,677	0,953	0,655	0,775	0,767	0,391	0,821	0,265	0,732
lp5	B11	ke1	x	PF-00562271	NA	NA	S2672	NA	NA	NA	NA	939791-38-5	FAK	NA	Angiogenesis	0,431	0,378	0,445	0,557	0,589	0,477	0,738	0,718	0,852	0,645	0,736	0,654	0,418	0,769	0,541	0,678
lp5	B12	ke1	x	Piceatannol	NA	NA	S3026	NA	NA	NA	NA	10083-24-6	Syk	NA	Angiogenesis	0,942	0,882	0,908	0,885	0,896	0,963	1,11	1,04	1,17	1,13	0,918	1,13	0,911	1,107	0,915	1,059
lp5	B13	ke1	x	R547	NA	NA	S2688	NA	NA	NA	NA	741713-40-6	CDK	NA	Cell Cycle	0,228	0,22	0,249	0,117	0,128	0,142	0,421	0,458	0,575	0,389	0,428	0,386	0,232	0,485	0,129	0,401
lp5	B14	ke1	x	ALK-IN-1	NA	NA	S7000	NA	NA	NA	NA	1197958-12-5	ALK	NA	Protein Tyrosine Kinase	0,101	0,107	0,0786	0,244	0,292	0,275	0,173	0,305	0,577	0,158	0,161	0,179	0,096	0,352	0,27	0,166
lp5	B15	ke1	x	TAK-901	NA	NA	S2718	NA	NA	NA	NA	934541-31-8	Aurora Kinase	NA	Cell Cycle	0,228	0,254	0,236	0,144	0,143	0,149	0,542	0,51	0,661	0,328	0,331	0,35	0,239	0,571	0,145	0,336
lp5	B17	ke1	x	Fedratinib (SAR302503, TG101348)	NA	NA	S2736	NA	NA	NA	NA	936091-26-8	JAK	NA	JAK/STAT	0,811	0,779	0,9	0,807	0,708	0,759	0,575	0,643	0,854	0,672	0,709	0,733	0,83	0,691	0,758	0,705
lp5	B18	ke1	x	RN486	NA	NA	S7080	NA	NA	NA	NA	1242156-23-5	BTK	NA	Angiogenesis	0,842	0,985	0,777	1,03	0,858	1,01	1,06	0,95	0,939	1,06	1,03	1,03	0,868	0,983	0,966	1,04
lp5	B19	ke1	x	Tivantinib (ARQ 197)	NA	NA	S2753	NA	NA	NA	NA	905854-02-6	c-Met	NA	Protein Tyrosine Kinase	0,111	0,135	0,123	0,218	0,2	0,218	0,615	0,682	0,638	0,643	0,612	0,599	0,123	0,645	0,212	0,618
lp5	B20	ke1	x	AZD3463	NA	NA	S7106	NA	NA	NA	NA	1356962-20-3	ALK	NA	Protein Tyrosine Kinase	0,341	0,277	0,348	0,227	0,298	0,245	0,328	0,294	0,333	0,201	0,195	0,197	0,322	0,318	0,257	0,198
lp5	B21	ke1	x	MK-2461	NA	NA	S2774	NA	NA	NA	NA	917879-39-1	c-Met,FGFR,PDGFR	NA	Protein Tyrosine Kinase	1,02	1,04	0,964	0,942	0,876	0,93	1,09	0,94	1,32	1,07	1,04	1,11	1,008	1,117	0,916	1,073
lp5	B22	ke1	x	SSR128129E	NA	NA	S7167	NA	NA	NA	NA	848318-25-2	FGFR	NA	Angiogenesis	1,02	1,06	0,942	1,05	0,947	1,04	1,08	0,91	1,09	1,02	1,01	1,01	1,007	1,027	1,012	1,013
lp5	C03	ke1	x	Axitinib	NA	NA	S1005	NA	NA	NA	NA	319460-85-0	c-Kit,PDGFR,VEGFR	NA	Protein Tyrosine Kinase	0,369	0,407	0,368	0,458	0,553	0,585	0,806	0,754	0,981	1,03	1,02	0,994	0,381	0,847	0,532	1,015
lp5	C04	ke1	x	ENMD-2076	NA	NA	S1181	NA	NA	NA	NA	934353-76-1	Aurora Kinase,FLT3,VEGFR	NA	Angiogenesis	0,318	0,359	0,386	0,26	0,294	0,338	0,769	0,775	1,08	0,607	0,65	0,658	0,354	0,875	0,297	0,638
lp5	C05	ke1	x	Dovitinib (TKI-258, CHIR-258)	NA	NA	S1018	NA	NA	NA	NA	405169-16-6	c-Kit,FGFR,FLT3,PDGFR,VEGFR	NA	Angiogenesis	0,836	0,98	0,98	0,767	0,856	0,881	1,08	1,08	1,16	1,25	1,16	1,21	0,932	1,107	0,835	1,207
lp5	C06	ke1	x	Amuvatinib (MP-470)	NA	NA	S1244	NA	NA	NA	NA	850879-09-3	c-Kit,FLT3,PDGFR	NA	Protein Tyrosine Kinase	0,951	1,03	0,986	0,863	0,932	1,05	0,714	0,797	0,976	0,863	0,919	0,851	0,989	0,829	0,948	0,878
lp5	C07	ke1	x	Nilotinib (AMN-107)	NA	NA	S1033	NA	NA	NA	NA	641571-10-0	Bcr-Abl	NA	Angiogenesis	0,882	0,928	0,99	1	1,08	1,06	0,947	0,986	1,32	1,2	1,24	1,2	0,933	1,084	1,047	1,213
lp5	C08	ke1	x	Genistein	NA	NA	S1342	NA	NA	NA	NA	446-72-0	EGFR,Topoisomerase	NA	Protein Tyrosine Kinase	0,988	1,01	1,02	0,974	1,04	1,06	1,12	1,05	0,931	1,42	1,36	1,39	1,006	1,034	1,025	1,39
lp5	C09	ke1	x	Temsirolimus (CCI-779, NSC 683864)	NA	NA	S1044	NA	NA	NA	NA	162635-04-3	mTOR	NA	Neuronal Signaling	0,28	0,305	0,284	0,263	0,305	0,31	0,346	0,324	0,287	0,248	0,282	0,304	0,29	0,319	0,293	0,278
lp5	C10	ke1	x	PHA-680632	NA	NA	S1454	NA	NA	NA	NA	398493-79-3	Aurora Kinase	NA	Cell Cycle	0,424	0,442	0,449	0,275	0,255	0,336	0,726	0,764	0,789	0,582	0,591	0,636	0,438	0,76	0,289	0,603
lp5	C11	ke1	x	Crizotinib (PF-02341066)	NA	NA	S1068	NA	NA	NA	NA	877399-52-5, 877399-53-6 (acetate)	ALK,c-Met	NA	Others	0,321	0,367	0,35	0,284	0,265	0,216	0,803	0,824	0,818	0,79	0,752	0,752	0,346	0,815	0,255	0,765
lp5	C12	ke1	x	HMN-214	NA	NA	S1485	NA	NA	NA	NA	173529-46-9	PLK	NA	Cell Cycle	0,124	0,116	0,117	0,22	0,183	0,24	0,554	0,54	0,529	0,521	0,573	0,589	0,119	0,541	0,214	0,561
lp5	C13	ke1	x	Brivanib (BMS-540215)	NA	NA	S1084	NA	NA	NA	NA	649735-46-6	FGFR,VEGFR	NA	GPCR & G Protein	0,934	0,87	0,949	0,969	0,934	1,07	1,12	1,09	1,11	1,05	1,08	1,13	0,918	1,107	0,991	1,087
lp5	C14	ke1	x	Hesperadin	NA	NA	S1529	NA	NA	NA	NA	422513-13-1	Aurora Kinase	NA	Cell Cycle	0,073	0,0638	0,0739	0,0641	0,0644	0,075	0,248	0,246	0,271	0,162	0,161	0,192	0,07	0,255	0,068	0,172
lp5	C15	ke1	x	U0126-EtOH	NA	NA	S1102	NA	NA	NA	NA	1173097-76-1	MEK	NA	Others	0,905	0,973	0,937	0,907	0,849	0,963	0,984	1	1,06	0,733	0,808	0,838	0,938	1,015	0,906	0,793
lp5	C16	ke1	x	KRN 633	NA	NA	S1557	NA	NA	NA	NA	286370-15-8	PDGFR,VEGFR	NA	Protein Tyrosine Kinase	0,935	1,09	1,03	1,01	0,987	1,09	1,12	1,03	1,25	1,11	1,06	1,06	1,018	1,133	1,029	1,077
lp5	C17	ke1	x	GSK690693	NA	NA	S1113	NA	NA	NA	NA	937174-76-0	Akt	NA	Others	0,318	0,336	0,331	0,294	0,321	0,341	0,259	0,266	0,298	0,206	0,209	0,248	0,328	0,274	0,319	0,221
lp5	C18	ke1	x	Tie2 kinase inhibitor	NA	NA	S1577	NA	NA	NA	NA	948557-43-5	Tie-2	NA	Protein Tyrosine Kinase	0,819	1,06	0,79	0,952	1,03	0,993	1,38	1,14	1,26	1,03	1,1	1,04	0,89	1,26	0,992	1,057
lp5	C19	ke1	x	Brivanib Alaninate (BMS-582664)	NA	NA	S1138	NA	NA	NA	NA	649735-63-7	FGFR,VEGFR	NA	Others	0,991	0,954	0,852	1,06	0,916	0,9	1,04	1,06	1,19	1,09	1,1	1,09	0,932	1,097	0,959	1,093
lp5	C20	ke1	x	KW-2449	NA	NA	S2158	NA	NA	NA	NA	1000669-72-6	Aurora Kinase,Bcr-Abl,FLT3	NA	Angiogenesis	0,514	0,473	0,48	0,401	0,494	0,45	1,35	1,17	1,09	1,14	1,13	1,11	0,489	1,203	0,448	1,127
lp5	C21	ke1	x	CP-724714	NA	NA	S1167	NA	NA	NA	NA	537705-08-1	EGFR,HER2	NA	Protein Tyrosine Kinase	0,872	0,876	0,918	0,982	0,862	0,822	0,84	0,846	1,02	0,675	0,786	0,789	0,889	0,902	0,889	0,75
lp5	C22	ke1	x	R406	NA	NA	S2194	NA	NA	NA	NA	841290-81-1	FLT3,Syk	NA	Angiogenesis	1,06	1,01	0,908	1,03	0,872	1,03	1,5	1,36	1,36	1,1	1	1,07	0,993	1,407	0,977	1,057
lp5	D03	ke1	x	Torkinib (PP242)	NA	NA	S2218	NA	NA	NA	NA	1092351-67-1	Autophagy,mTOR	NA	PI3K/Akt/mTOR	0,141	0,126	0,14	0,105	0,108	0,15	0,183	0,234	0,187	0,19	0,198	0,215	0,136	0,201	0,121	0,201
lp5	D04	ke1	x	Ipatasertib (GDC-0068)	NA	NA	S2808	NA	NA	NA	NA	1001264-89-6	Akt	NA	PI3K/Akt/mTOR	0,291	0,316	0,327	0,386	0,404	0,398	0,223	0,163	0,205	0,24	0,261	0,28	0,311	0,197	0,396	0,26
lp5	D05	ke1	x	Palomid 529 (P529)	NA	NA	S2238	NA	NA	NA	NA	914913-88-5	mTOR	NA	PI3K/Akt/mTOR	0,846	0,82	1,02	0,778	1,02	1,04	0,846	0,799	1,04	0,983	0,911	1	0,895	0,895	0,946	0,965
lp5	D06	ke1	x	SAR 131675	NA	NA	S2842	NA	NA	NA	NA	1433953-83-3	VEGFR	NA	Protein Tyrosine Kinase	0,913	1,02	0,987	0,835	0,817	1,11	1,13	0,805	1,04	0,95	1,04	0,991	0,973	0,992	0,921	0,994
lp5	D07	ke1	x	Phenformin HCl	NA	NA	S2542	NA	NA	NA	NA	834-28-6	AMPK	NA	PI3K/Akt/mTOR	0,921	0,951	1,05	0,839	1,1	1,09	0,977	0,909	1,24	0,946	0,976	1,02	0,974	1,042	1,01	0,981
lp5	D08	ke1	x	PF-562271	NA	NA	S2890	NA	NA	NA	NA	717907-75-0	FAK	NA	Angiogenesis	0,233	0,286	0,297	0,239	0,257	0,272	0,675	0,575	0,717	0,521	0,581	0,698	0,272	0,656	0,256	0,6
lp5	D09	ke1	x	Rebastinib (DCC-2036)	NA	NA	S2634	NA	NA	NA	NA	1020172-07-9	Bcr-Abl	NA	Angiogenesis	0,924	1,01	0,966	1,02	0,867	1,12	1,09	0,922	1,42	1,32	1,31	1,33	0,967	1,144	1,002	1,32
lp5	D10	ke1	x	Go 6983	NA	NA	S2911	NA	NA	NA	NA	133053-19-7	PKC	NA	TGF-beta/Smad	0,776	0,937	0,983	0,798	0,998	0,933	1,14	0,853	1,01	1,14	1,02	1,06	0,899	1,001	0,91	1,073
lp5	D11	ke1	x	Trametinib (GSK1120212)	NA	NA	S2673	NA	NA	NA	NA	871700-17-3	MEK	NA	MAPK	0,435	0,429	0,487	0,632	0,672	0,852	0,786	0,706	0,805	0,531	0,533	0,563	0,45	0,766	0,719	0,542
lp5	D12	ke1	x	Schisandrin B (Sch B)	NA	NA	S3600	NA	NA	NA	NA	61281-37-6	ATM/ATR	NA	PI3K/Akt/mTOR	0,777	0,96	1,03	0,953	0,801	1,05	0,906	0,863	1,14	0,989	1,1	1,06	0,922	0,97	0,935	1,05
lp5	D13	ke1	x	WAY-600	NA	NA	S2689	NA	NA	NA	NA	1062159-35-6	mTOR	NA	PI3K/Akt/mTOR	0,103	0,0865	0,103	0,156	0,144	0,206	0,143	0,172	0,248	0,179	0,173	0,224	0,097	0,188	0,169	0,192
lp5	D14	ke1	x	AZD2932	NA	NA	S7003	NA	NA	NA	NA	883986-34-3	PDGFR,VEGFR,FLT3,c-Kit	NA	Protein Tyrosine Kinase	0,923	1,01	0,905	0,781	0,826	1,04	0,97	0,841	0,866	0,99	0,952	1,02	0,946	0,892	0,882	0,987
lp5	D15	ke1	x	AMG-900	NA	NA	S2719	NA	NA	NA	NA	945595-80-2	Aurora Kinase	NA	Cell Cycle	0,373	0,387	0,381	0,312	0,254	0,327	0,48	0,746	0,752	0,706	0,739	0,745	0,38	0,659	0,298	0,73
lp5	D16	ke1	x	CX-6258 HCl	NA	NA	S7041	NA	NA	NA	NA	1353859-00-3	Pim	NA	JAK/STAT	0,145	0,16	0,151	0,265	0,261	0,275	0,612	0,575	0,576	0,64	0,544	0,635	0,152	0,588	0,267	0,606
lp5	D17	ke1	x	PHA-767491	NA	NA	S2742	NA	NA	NA	NA	942425-68-5	CDK	NA	Cell Cycle	0,746	0,766	0,974	0,364	0,344	0,482	1	0,948	1,14	0,637	0,664	0,648	0,829	1,029	0,397	0,65
lp5	D18	ke1	x	Ceritinib (LDK378)	NA	NA	S7083	NA	NA	NA	NA	1032900-25-6	ALK	NA	Protein Tyrosine Kinase	0,414	0,51	0,561	0,442	0,42	0,524	0,684	0,429	0,552	0,377	0,41	0,391	0,495	0,555	0,462	0,393
lp5	D20	ke1	x	NU6027	NA	NA	S7114	NA	NA	NA	NA	220036-08-8	CDK	NA	Cell Cycle	0,941	0,937	0,987	0,883	0,98	0,869	0,936	0,844	1,03	1,04	1,05	1,12	0,955	0,937	0,911	1,07
lp5	D21	ke1	x	Vistusertib (AZD2014)	NA	NA	S2783	NA	NA	NA	NA	1009298-59-2	mTOR	NA	PI3K/Akt/mTOR	0,0532	0,059	0,062	0,0575	0,0597	0,0684	0,102	0,0986	0,133	0,191	0,159	0,18	0,058	0,111	0,062	0,177
lp5	D22	ke1	x	CC-292 (AVL-292)	NA	NA	S7173	NA	NA	NA	NA	1202757-89-8	BTK	NA	Angiogenesis	0,918	0,867	0,927	0,959	0,814	0,82	1,08	1,1	1,13	1	0,982	1,05	0,904	1,103	0,864	1,011
lp5	E03	ke1	x	Saracatinib (AZD0530)	NA	NA	S1006	NA	NA	NA	NA	379231-04-6	Bcr-Abl,Src	NA	Angiogenesis	0,646	0,617	0,699	0,629	0,706	0,768	0,536	0,564	0,666	0,557	0,521	0,554	0,654	0,589	0,701	0,544
lp5	E04	ke1	x	CUDC-101	NA	NA	S1194	NA	NA	NA	NA	1012054-59-9	EGFR,HDAC,HER2	NA	Epigenetics	0,859	0,92	0,987	0,668	0,774	0,713	0,952	0,901	1,06	0,713	0,699	0,729	0,922	0,971	0,718	0,714
lp5	E05	ke1	x	PD184352 (CI-1040)	NA	NA	S1020	NA	NA	NA	NA	212631-79-3	MEK	NA	MAPK	0,732	0,649	0,761	0,869	0,657	0,903	0,809	0,697	0,741	0,63	0,6	0,646	0,714	0,749	0,81	0,625
lp5	E06	ke1	x	JNJ-7706621	NA	NA	S1249	NA	NA	NA	NA	443797-96-4	Aurora Kinase,CDK	NA	Cell Cycle	0,473	0,447	0,584	0,32	0,414	0,451	0,722	0,53	0,952	1,01	0,987	1,07	0,501	0,735	0,395	1,022
lp5	E07	ke1	x	NVP-AEW541	NA	NA	S1034	NA	NA	NA	NA	475489-16-8	IGF-1R	NA	Protein Tyrosine Kinase	0,2	0,275	0,245	0,315	0,3	0,344	0,163	0,217	0,205	0,234	0,171	0,24	0,24	0,195	0,32	0,215
lp5	E08	ke1	x	TG100-115	NA	NA	S1352	NA	NA	NA	NA	677297-51-7	PI3K	NA	PI3K/Akt/mTOR	0,96	1,04	0,902	0,944	1,01	1,05	0,99	0,833	1,15	0,957	0,958	0,96	0,967	0,991	1,001	0,958
lp5	E09	ke1	x	Tozasertib (VX-680, MK-0457)	NA	NA	S1048	NA	NA	NA	NA	639089-54-6	Aurora Kinase	NA	Endocrinology & Hormones	0,253	0,288	0,358	0,23	0,213	0,309	0,529	0,614	0,885	0,769	0,743	0,799	0,3	0,676	0,251	0,77
lp5	E10	ke1	x	VX-745	NA	NA	S1458	NA	NA	NA	NA	209410-46-8	p38 MAPK	NA	MAPK	0,834	0,925	0,858	0,913	0,992	1,04	0,904	0,883	0,999	0,988	0,996	1,01	0,872	0,929	0,982	0,998
lp5	E11	ke1	x	PHA-665752	NA	NA	S1070	NA	NA	NA	NA	477575-56-7	c-Met	NA	Others	0,974	0,962	0,909	0,861	1,02	1,01	1,08	0,879	1,17	1,17	1,18	1,17	0,948	1,043	0,964	1,173
lp5	E13	ke1	x	Refametinib (RDEA119, Bay 86-9766)	NA	NA	S1089	NA	NA	NA	NA	923032-37-5	MEK	NA	Others	0,443	0,543	0,54	0,645	0,618	0,845	0,726	0,628	0,608	0,564	0,488	0,58	0,509	0,654	0,703	0,544
lp5	E14	ke1	x	BIX 02188	NA	NA	S1530	NA	NA	NA	NA	1094614-84-2	MEK	NA	MAPK	0,933	0,934	0,955	1,03	1,09	1,07	1,02	1,17	1,23	1,06	1,02	1,09	0,941	1,14	1,063	1,057
lp5	E15	ke1	x	ZM 447439	NA	NA	S1103	NA	NA	NA	NA	331771-20-1	Aurora Kinase	NA	Others	0,184	0,209	0,314	0,228	0,218	0,222	0,512	0,471	0,629	0,559	0,594	0,632	0,236	0,537	0,223	0,595
lp5	E16	ke1	x	AT7867	NA	NA	S1558	NA	NA	NA	NA	857531-00-1	Akt,S6 Kinase	NA	PI3K/Akt/mTOR	0,915	0,934	1,03	1,03	0,993	1,01	1,37	1,4	1,4	1,24	1,23	1,22	0,96	1,39	1,011	1,23
lp5	E17	ke1	x	JNJ-38877605	NA	NA	S1114	NA	NA	NA	NA	943540-75-8	c-Met	NA	Others	0,895	0,865	0,942	0,992	0,803	0,909	0,907	0,962	1,04	1,1	0,939	1,02	0,901	0,97	0,901	1,02
lp5	E18	ke1	x	H 89 2HCl	NA	NA	S1582	NA	NA	NA	NA	130964-39-5	PKA,S6 Kinase	NA	PI3K/Akt/mTOR	0,956	0,933	0,921	1,02	0,769	1,09	1,01	1,02	1,13	1,13	1,06	1,15	0,937	1,053	0,96	1,113
lp5	E19	ke1	x	AG-490 (Tyrphostin B42)	NA	NA	S1143	NA	NA	NA	NA	133550-30-8	EGFR,JAK	NA	Others	0,939	0,963	0,732	1,03	0,815	0,959	0,869	0,671	0,981	1,06	1,05	0,891	0,878	0,84	0,935	1
lp5	E20	ke1	x	RAF265 (CHIR-265)	NA	NA	S2161	NA	NA	NA	NA	927880-90-8	Raf,VEGFR	NA	MAPK	0,407	0,677	0,604	0,605	0,738	0,803	0,647	0,575	0,881	1,09	1,04	1,12	0,563	0,701	0,715	1,083
lp5	E21	ke1	x	TGX-221	NA	NA	S1169	NA	NA	NA	NA	663619-89-4	PI3K	NA	PI3K/Akt/mTOR	0,961	0,792	0,885	1	0,86	0,855	0,891	0,902	0,938	0,931	0,906	1,03	0,879	0,91	0,905	0,956
lp5	E22	ke1	x	SGI-1776 free base	NA	NA	S2198	NA	NA	NA	NA	1025065-69-3	Pim	NA	JAK/STAT	1,07	1,01	0,99	0,915	0,97	1,08	1,03	0,943	0,873	0,965	0,908	0,896	1,023	0,949	0,988	0,923
lp5	F03	ke1	x	Momelotinib (CYT387)	NA	NA	S2219	NA	NA	NA	NA	1056634-68-4	JAK	NA	JAK/STAT	0,8	0,911	0,931	0,817	0,836	0,973	1,22	1,17	1,5	1,28	1,25	1,28	0,881	1,297	0,875	1,27
lp5	F04	ke1	x	INK 128 (MLN0128)	NA	NA	S2811	NA	NA	NA	NA	1224844-38-5	mTOR	NA	PI3K/Akt/mTOR	0,0162	0,0134	0,0197	0,0272	0,0294	0,0276	0,0236	0,0151	0,017	0,0913	0,0962	0,13	0,016	0,019	0,028	0,106
lp5	F05	ke1	x	Degrasyn (WP1130)	NA	NA	S2243	NA	NA	NA	NA	856243-80-6	Bcr-Abl,DUB	NA	Angiogenesis	0,681	0,89	0,976	0,761	0,973	1	0,921	0,677	0,993	0,846	0,874	0,939	0,849	0,864	0,911	0,886
lp5	F06	ke1	x	BI-D1870	NA	NA	S2843	NA	NA	NA	NA	501437-28-1	S6 Kinase	NA	PI3K/Akt/mTOR	0,488	0,805	0,935	0,671	0,902	1	0,838	0,711	0,821	0,98	0,885	1,15	0,743	0,79	0,858	1,005
lp5	F07	ke1	x	Daphnetin	NA	NA	S2554	NA	NA	NA	NA	486-35-1	PKA,EGFR,PKC	NA	DNA Damage	0,724	0,891	0,981	0,628	1,05	1,1	0,733	0,929	0,975	0,737	0,946	0,995	0,865	0,879	0,926	0,893
lp5	F08	ke1	x	GW441756	NA	NA	S2891	NA	NA	NA	NA	504433-23-2	Trk receptor	NA	Protein Tyrosine Kinase	0,661	0,866	0,884	0,787	0,985	0,982	0,806	0,494	0,769	0,833	0,854	0,928	0,804	0,69	0,918	0,872
lp5	F09	ke1	x	CCT128930	NA	NA	S2635	NA	NA	NA	NA	885499-61-6	Akt	NA	PI3K/Akt/mTOR	0,533	0,715	0,85	0,562	0,863	0,862	0,627	0,533	0,93	0,77	0,799	0,932	0,699	0,697	0,762	0,834
lp5	F10	ke1	x	BAY 11-7082	NA	NA	S2913	NA	NA	NA	NA	19542-67-7	E2 conjugating,IκB/IKK	NA	NF-κB	0,588	0,461	0,49	0,414	0,247	0,615	0,573	0,635	0,782	0,703	0,938	1,05	0,513	0,663	0,425	0,897
lp5	F11	ke1	x	Flavopiridol HCl	NA	NA	S2679	NA	NA	NA	NA	131740-09-5	CDK	NA	Cell Cycle	0,0291	0,0286	0,0378	0,0501	0,0485	0,0494	0,0871	0,0577	0,0607	0,205	0,166	0,232	0,032	0,068	0,049	0,201
lp5	F12	ke1	x	Cabozantinib malate (XL184)	NA	NA	S4001	NA	NA	NA	NA	1140909-48-3	TAM Receptor,VEGFR	NA	Protein Tyrosine Kinase	0,812	0,666	0,769	0,874	0,564	1,02	0,711	0,851	0,879	1,14	0,985	1,13	0,749	0,814	0,819	1,085
lp5	F13	ke1	x	TG101209	NA	NA	S2692	NA	NA	NA	NA	936091-14-4	c-RET,FLT3,JAK	NA	JAK/STAT	0,26	0,234	0,344	0,283	0,279	0,345	0,57	0,37	0,651	0,685	0,698	0,708	0,279	0,53	0,302	0,697
lp5	F14	ke1	x	Binimetinib (MEK162, ARRY-162, ARRY-438162)	NA	NA	S7007	NA	NA	NA	NA	606143-89-9	MEK	NA	MAPK	0,566	0,569	0,702	0,545	0,604	0,852	0,742	0,399	0,711	0,514	0,525	0,542	0,612	0,617	0,667	0,527
lp5	F15	ke1	x	ZM 336372	NA	NA	S2720	NA	NA	NA	NA	208260-29-1	Raf	NA	MAPK	0,821	0,819	0,976	1,01	1,06	1,01	0,99	1,04	0,804	1,09	1,09	1,09	0,872	0,945	1,027	1,09
lp5	F16	ke1	x	AZ20	NA	NA	S7050	NA	NA	NA	NA	1233339-22-4	ATM/ATR	NA	PI3K/Akt/mTOR	0,0408	0,0366	0,0303	0,0286	0,0272	0,0258	0,16	0,242	0,288	0,19	0,199	0,233	0,036	0,23	0,027	0,207
lp5	F17	ke1	x	PF-04691502	NA	NA	S2743	NA	NA	NA	NA	1013101-36-4	Akt,mTOR,PI3K	NA	PI3K/Akt/mTOR	0,0251	0,0217	0,0198	0,0273	0,0273	0,0237	0,0369	0,0299	0,0303	0,0736	0,0548	0,0696	0,022	0,032	0,026	0,066
lp5	F19	ke1	x	CUDC-907	NA	NA	S2759	NA	NA	NA	NA	1339928-25-4	HDAC,PI3K	NA	Cytoskeletal Signaling	0,0275	0,0206	0,0169	0,0144	0,0178	0,0134	0,043	0,0334	0,0439	0,0263	0,0219	0,0248	0,022	0,04	0,015	0,024
lp5	F20	ke1	x	MLN2480	NA	NA	S7121	NA	NA	NA	NA	1096708-71-2	Raf	NA	MAPK	0,892	0,807	1,08	1,07	0,787	0,832	1,06	0,71	0,954	1,04	1,08	1,06	0,926	0,908	0,896	1,06
lp5	F22	ke1	x	SKI II	NA	NA	S7176	NA	NA	NA	NA	312636-16-1	S1P Receptor	NA	GPCR & G Protein	1,03	0,948	0,971	1,12	0,877	0,885	0,804	0,911	0,981	0,957	0,975	0,948	0,983	0,899	0,961	0,96
lp5	G03	ke1	x	Selumetinib (AZD6244)	NA	NA	S1008	NA	NA	NA	NA	606143-52-6	MEK	NA	MAPK	0,674	0,7	0,653	0,816	0,807	0,817	0,757	0,672	0,836	0,602	0,634	0,63	0,676	0,755	0,813	0,622
lp5	G04	ke1	x	Tivozanib (AV-951)	NA	NA	S1207	NA	NA	NA	NA	475108-18-0	c-Kit,PDGFR,VEGFR	NA	Protein Tyrosine Kinase	0,944	0,902	0,98	0,992	1,01	1,01	1,25	1,28	1,16	1,29	1,21	1,27	0,942	1,23	1,004	1,257
lp5	G05	ke1	x	Dasatinib	NA	NA	S1021	NA	NA	NA	NA	302962-49-8	Bcr-Abl,c-Kit,Src	NA	Angiogenesis	0,428	0,582	0,543	0,596	0,584	0,749	0,352	0,293	0,352	0,366	0,455	0,455	0,518	0,332	0,643	0,425
lp5	G06	ke1	x	CHIR-99021 (CT99021)	NA	NA	S1263	NA	NA	NA	NA	252917-06-9	GSK-3	NA	PI3K/Akt/mTOR	0,735	0,874	0,841	0,881	0,906	0,925	0,969	1,05	1,09	0,906	0,908	1	0,817	1,036	0,904	0,938
lp5	G07	ke1	x	Pazopanib HCl (GW786034 HCl)	NA	NA	S1035	NA	NA	NA	NA	635702-64-6	c-Kit,PDGFR,VEGFR	NA	Protein Tyrosine Kinase	0,824	0,918	0,942	0,947	1,03	1,06	1,06	1,23	1,32	1,24	1,2	1,27	0,895	1,203	1,012	1,237
lp5	G08	ke1	x	MGCD-265	NA	NA	S1361	NA	NA	NA	NA	875337-44-3	c-Met,Tie-2,VEGFR	NA	Protein Tyrosine Kinase	0,834	0,883	0,894	0,711	0,899	0,877	1	0,883	1,01	0,854	0,902	0,933	0,87	0,964	0,829	0,896
lp5	G09	ke1	x	Y-27632 2HCl	NA	NA	S1049	NA	NA	NA	NA	129830-38-2	Autophagy,ROCK	NA	Others	0,695	0,926	0,864	0,938	0,969	1,08	0,984	0,958	1,02	1,05	1,04	1,09	0,828	0,987	0,996	1,06
lp5	G10	ke1	x	Thiazovivin	NA	NA	S1459	NA	NA	NA	NA	1226056-71-8	ROCK	NA	Cell Cycle	0,9	0,94	0,857	0,872	1,05	1,07	1,17	1,17	1,12	1,19	1,21	1,24	0,899	1,153	0,997	1,213
lp5	G11	ke1	x	ZSTK474	NA	NA	S1072	NA	NA	NA	NA	475110-96-4	PI3K	NA	Neuronal Signaling	0,0151	0,0117	0,0192	0,0157	0,0267	0,0231	0,026	0,00981	0,0221	0,0548	0,0544	0,0924	0,015	0,019	0,022	0,067
lp5	G12	ke1	x	PHA-793887	NA	NA	S1487	NA	NA	NA	NA	718630-59-2	CDK	NA	Cell Cycle	0,153	0,238	0,194	0,103	0,161	0,143	0,77	0,701	0,725	0,75	0,842	0,895	0,195	0,732	0,136	0,829
lp5	G13	ke1	x	Linsitinib (OSI-906)	NA	NA	S1091	NA	NA	NA	NA	867160-71-2	IGF-1R	NA	Others	0,185	0,189	0,232	0,293	0,279	0,363	0,165	0,169	0,243	0,242	0,256	0,275	0,202	0,192	0,312	0,258
lp5	G14	ke1	x	BIX 02189	NA	NA	S1531	NA	NA	NA	NA	1094614-85-3	MEK	NA	MAPK	0,878	0,951	0,928	0,789	0,958	1,05	1,1	1,02	1,05	0,991	0,926	0,971	0,919	1,057	0,932	0,963
lp5	G15	ke1	x	GDC-0879	NA	NA	S1104	NA	NA	NA	NA	905281-76-7	Raf	NA	Others	1,02	0,88	0,946	1,04	1,11	1,18	1,07	0,756	0,982	1,37	1,28	1,34	0,949	0,936	1,11	1,33
lp5	G16	ke1	x	BMS-777607	NA	NA	S1561	NA	NA	NA	NA	1025720-94-8	TAM Receptor,c-Met	NA	Protein Tyrosine Kinase	0,92	0,953	0,944	0,935	0,993	1,02	0,971	0,955	1,13	0,96	1	1,03	0,939	1,019	0,983	0,997
lp5	G17	ke1	x	Triciribine	NA	NA	S1117	NA	NA	NA	NA	35943-35-2	Akt	NA	Others	0,0638	0,0651	0,0587	0,0678	0,0527	0,0699	0,121	0,121	0,162	0,0695	0,0702	0,0819	0,063	0,135	0,063	0,074
lp5	G18	ke1	x	TWS119	NA	NA	S1590	NA	NA	NA	NA	601514-19-6	GSK-3	NA	PI3K/Akt/mTOR	0,899	0,902	0,92	0,872	1,01	1	1,03	0,69	1,04	1,01	0,963	0,904	0,907	0,92	0,961	0,959
lp5	G19	ke1	x	SNS-032 (BMS-387032)	NA	NA	S1145	NA	NA	NA	NA	345627-80-7	CDK	NA	Others	0,016	0,0122	0,0111	0,0356	0,035	0,0306	0,0428	0,0323	0,0264	0,216	0,205	0,211	0,013	0,034	0,034	0,211
lp5	G20	ke1	x	AZD1480	NA	NA	S2162	NA	NA	NA	NA	935666-88-9, 1260222-79-4 (TFA)	JAK	NA	JAK/STAT	0,47	0,333	0,315	0,448	0,484	0,51	0,84	0,817	0,975	0,632	0,612	0,663	0,373	0,877	0,481	0,636
lp5	G21	ke1	x	WZ3146	NA	NA	S1170	NA	NA	NA	NA	1214265-56-1	EGFR	NA	Protein Tyrosine Kinase	0,392	0,306	0,322	0,213	0,201	0,251	0,492	0,363	0,424	0,578	0,538	0,572	0,34	0,426	0,222	0,563
lp5	G22	ke1	x	BMS-794833	NA	NA	S2201	NA	NA	NA	NA	1174046-72-0	c-Met,VEGFR	NA	Protein Tyrosine Kinase	0,947	0,995	1,03	1,12	1,07	1,12	1,04	0,931	1,01	1,33	1,24	1,13	0,991	0,994	1,103	1,233
lp5	H03	ke1	x	SB590885	NA	NA	S2220	NA	NA	NA	NA	405554-55-4	Raf	NA	MAPK	1,05	1,13	1,2	0,99	1,25	1,3	1,07	1,03	1,17	1,5	1,38	1,42	1,127	1,09	1,18	1,433
lp5	H04	ke1	x	Alpelisib (BYL719)	NA	NA	S2814	NA	NA	NA	NA	1217486-61-7	PI3K	NA	PI3K/Akt/mTOR	0,274	0,28	0,352	0,241	0,213	0,251	0,0896	0,114	0,161	0,095	0,121	0,136	0,302	0,122	0,235	0,117
lp5	H05	ke1	x	Buparlisib (BKM120, NVP-BKM120)	NA	NA	S2247	NA	NA	NA	NA	944396-07-0	PI3K	NA	PI3K/Akt/mTOR	0,0751	0,0587	0,0823	0,0583	0,0667	0,0716	0,0623	0,074	0,104	0,101	0,111	0,131	0,072	0,08	0,066	0,114
lp5	H06	ke1	x	Semaxanib (SU5416)	NA	NA	S2845	NA	NA	NA	NA	194413-58-6	VEGFR	NA	Protein Tyrosine Kinase	0,551	0,995	1,01	0,632	1,05	1,06	0,638	0,747	1,08	0,781	0,973	0,928	0,852	0,822	0,914	0,894
lp5	H07	ke1	x	TAK-733	NA	NA	S2617	NA	NA	NA	NA	1035555-63-5	MEK	NA	MAPK	0,334	0,349	0,522	0,5	0,47	0,752	0,502	0,805	0,683	0,45	0,487	0,537	0,402	0,663	0,574	0,491
lp5	H08	ke1	x	Tyrphostin 9	NA	NA	S2895	NA	NA	NA	NA	10537-47-0	EGFR	NA	Protein Tyrosine Kinase	0,102	0,0984	0,0971	0,0545	0,0531	0,0815	0,235	0,181	0,362	0,225	0,184	0,304	0,099	0,259	0,063	0,238
lp5	H09	ke1	x	A66	NA	NA	S2636	NA	NA	NA	NA	1166227-08-2	PI3K	NA	PI3K/Akt/mTOR	0,28	0,249	0,47	0,328	0,302	0,466	0,149	0,132	0,147	0,14	0,12	0,206	0,333	0,143	0,365	0,155
lp5	H11	ke1	x	Ibrutinib (PCI-32765)	NA	NA	S2680	NA	NA	NA	NA	936563-96-1	BTK	NA	Angiogenesis	0,674	0,577	0,817	0,604	0,742	0,847	0,674	0,45	0,798	0,388	0,546	0,631	0,689	0,641	0,731	0,522
lp5	H12	ke1	x	JNK-IN-8	NA	NA	S4901	NA	NA	NA	NA	1410880-22-6	JNK	NA	MAPK	0,895	0,941	0,906	0,583	0,932	0,892	1,09	1,06	1,06	0,913	0,895	1,04	0,914	1,07	0,802	0,949
lp5	H14	ke1	x	PP2	NA	NA	S7008	NA	NA	NA	NA	172889-27-9	Src	NA	Angiogenesis	0,858	0,869	0,891	0,782	0,673	0,889	0,694	0,603	0,839	0,936	0,884	0,979	0,873	0,712	0,781	0,933
lp5	H15	ke1	x	PH-797804	NA	NA	S2726	NA	NA	NA	NA	586379-66-0	p38 MAPK	NA	MAPK	0,876	0,923	0,955	0,737	0,979	0,951	0,847	0,593	0,923	0,912	0,807	0,9	0,918	0,788	0,889	0,873
lp5	H16	ke1	x	CGI1746	NA	NA	S7051	NA	NA	NA	NA	910232-84-7	BTK	NA	Angiogenesis	0,864	0,707	0,88	0,933	0,622	0,973	0,914	0,656	0,822	0,995	0,894	0,781	0,817	0,797	0,843	0,89
lp5	H17	ke1	x	CHIR-98014	NA	NA	S2745	NA	NA	NA	NA	252935-94-7	GSK-3	NA	PI3K/Akt/mTOR	0,613	0,572	0,684	0,892	0,661	0,824	0,947	1,04	1,09	0,963	0,893	0,991	0,623	1,026	0,792	0,949
lp5	H18	ke1	x	Zotarolimus(ABT-578)	NA	NA	S7091	NA	NA	NA	NA	221877-54-9	mTOR	NA	PI3K/Akt/mTOR	0,165	0,182	0,21	0,293	0,258	0,288	0,215	0,206	0,313	0,235	0,179	0,264	0,186	0,245	0,28	0,226
lp5	H19	ke1	x	NVP-BVU972	NA	NA	S2761	NA	NA	NA	NA	1185763-69-2	c-Met	NA	Protein Tyrosine Kinase	0,456	0,572	0,583	0,287	0,303	0,269	0,479	0,547	0,76	0,425	0,342	0,497	0,537	0,595	0,286	0,421
lp5	H20	ke1	x	TIC10 Analogue	NA	NA	S7127	NA	NA	NA	NA	41276-02-2	Akt	NA	PI3K/Akt/mTOR	0,941	0,886	0,984	1,02	0,897	0,959	0,92	0,896	0,887	1,03	0,983	0,879	0,937	0,901	0,959	0,964
lp5	H21	ke1	x	Tofacitinib (CP-690550,Tasocitinib)	NA	NA	S2789	NA	NA	NA	NA	477600-75-2	JAK	NA	JAK/STAT	1,03	1,06	1,01	1,04	0,979	1,08	1,08	1,19	1,1	1,05	0,955	1,04	1,033	1,123	1,033	1,015
lp5	H22	ke1	x	PF-543	NA	NA	S7177	NA	NA	NA	NA	1415562-82-1	S1P Receptor	NA	GPCR & G Protein	1,02	1,04	1,12	1,1	1,03	0,978	0,958	0,94	0,927	1,05	1,03	0,991	1,06	0,942	1,036	1,024
lp5	I03	ke1	x	Nintedanib (BIBF 1120)	NA	NA	S1010	NA	NA	NA	NA	656247-17-5	FGFR,PDGFR,VEGFR	NA	Protein Tyrosine Kinase	0,824	0,889	0,903	0,767	0,829	0,885	0,647	0,736	0,756	0,784	0,822	0,889	0,872	0,713	0,827	0,832
lp5	I04	ke1	x	YM201636	NA	NA	S1219	NA	NA	NA	NA	371942-69-7	PI3K	NA	PI3K/Akt/mTOR	0,513	0,613	0,604	0,638	0,766	0,747	0,39	0,397	0,482	0,472	0,5	0,488	0,577	0,423	0,717	0,487
lp5	I05	ke1	x	Ridaforolimus (Deforolimus, MK-8669)	NA	NA	S1022	NA	NA	NA	NA	572924-54-0	mTOR	NA	PI3K/Akt/mTOR	0,174	0,234	0,262	0,19	0,22	0,227	0,256	0,23	0,255	0,205	0,229	0,271	0,223	0,247	0,212	0,235
lp5	I06	ke1	x	PD173074	NA	NA	S1264	NA	NA	NA	NA	219580-11-7	FGFR,VEGFR	NA	Angiogenesis	0,836	0,913	0,948	1,02	1,04	0,976	0,872	0,702	0,9	0,909	0,858	0,897	0,899	0,825	1,012	0,888
lp5	I08	ke1	x	Rigosertib (ON-01910)	NA	NA	S1362	NA	NA	NA	NA	1225497-78-8	PLK	NA	Cell Cycle	0,0483	0,0566	0,0721	0,114	0,151	0,144	0,314	0,269	0,407	0,532	0,476	0,579	0,059	0,33	0,136	0,529
lp5	I09	ke1	x	Enzastaurin (LY317615)	NA	NA	S1055	NA	NA	NA	NA	170364-57-5	PKC	NA	Neuronal Signaling	0,844	0,757	0,82	0,792	0,821	0,872	0,654	0,698	0,702	0,687	0,661	0,739	0,807	0,685	0,828	0,696
lp5	I10	ke1	x	SP600125	NA	NA	S1460	NA	NA	NA	NA	129-56-6	JNK	NA	MAPK	0,826	0,993	0,923	0,933	0,93	0,971	1,02	0,879	0,939	0,996	0,948	0,993	0,914	0,946	0,945	0,979
lp5	I11	ke1	x	SB216763	NA	NA	S1075	NA	NA	NA	NA	280744-09-4	GSK-3	NA	Others	0,762	0,89	0,969	0,925	0,926	1,02	0,882	0,607	1,15	1	1,04	1,11	0,874	0,88	0,957	1,05
lp5	I12	ke1	x	PIK-93	NA	NA	S1489	NA	NA	NA	NA	593960-11-3	PI3K	NA	PI3K/Akt/mTOR	0,523	0,744	0,778	0,747	0,688	0,755	0,397	0,636	0,727	0,525	0,45	0,552	0,682	0,587	0,73	0,509
lp5	I13	ke1	x	KU-55933 (ATM Kinase Inhibitor)	NA	NA	S1092	NA	NA	NA	NA	587871-26-9	ATM/ATR	NA	Others	0,958	0,867	0,93	0,965	1,08	0,976	0,979	0,821	0,971	1,03	1,03	1,02	0,918	0,924	1,007	1,027
lp5	I14	ke1	x	AZD7762	NA	NA	S1532	NA	NA	NA	NA	860352-01-8	Chk	NA	Cell Cycle	0,0454	0,0979	0,0986	0,0899	0,11	0,0943	0,497	0,647	0,608	0,803	0,789	0,901	0,081	0,584	0,098	0,831
lp5	I15	ke1	x	LY294002	NA	NA	S1105	NA	NA	NA	NA	154447-36-6	Autophagy,PI3K	NA	Others	0,685	0,764	0,667	0,682	0,556	0,755	0,371	0,672	0,789	0,732	0,664	0,767	0,705	0,611	0,664	0,721
lp5	I17	ke1	x	Cabozantinib (XL184, BMS-907351)	NA	NA	S1119	NA	NA	NA	NA	849217-68-1	TAM Receptor,c-Kit,c-Met,FLT3,Tie-2,VEGFR	NA	Others	0,869	0,875	0,848	0,932	0,986	0,971	0,83	0,78	0,828	1,09	1,04	1,09	0,864	0,813	0,963	1,073
lp5	I18	ke1	x	AICAR (Acadesine)	NA	NA	S1802	NA	NA	NA	NA	2627-69-2	AMPK	NA	PI3K/Akt/mTOR	1,06	1,07	0,922	0,997	0,886	1,09	0,923	0,892	0,931	0,997	0,921	0,977	1,017	0,915	0,991	0,965
lp5	I19	ke1	x	Barasertib (AZD1152-HQPA)	NA	NA	S1147	NA	NA	NA	NA	722544-51-6	Aurora Kinase	NA	Others	0,352	0,256	0,253	0,382	0,263	0,317	0,694	0,641	0,802	0,747	0,767	0,701	0,287	0,712	0,321	0,738
lp5	I20	ke1	x	PF-4708671	NA	NA	S2163	NA	NA	NA	NA	1255517-76-0	S6 Kinase	NA	PI3K/Akt/mTOR	1,09	0,939	1,07	0,98	0,921	1,06	1,1	1,03	0,845	1,03	1,02	1,03	1,033	0,992	0,987	1,027
lp5	I21	ke1	x	CYC116	NA	NA	S1171	NA	NA	NA	NA	693228-63-6	Aurora Kinase,VEGFR	NA	Cell Cycle	0,331	0,321	0,404	0,39	0,352	0,387	0,85	0,775	0,819	1,05	0,856	0,88	0,352	0,815	0,376	0,929
lp5	I22	ke1	x	NVP-BHG712	NA	NA	S2202	NA	NA	NA	NA	940310-85-0	Bcr-Abl,Ephrin receptor,Raf,Src	NA	Protein Tyrosine Kinase	1,03	1	0,833	1,02	1,12	0,856	1,08	0,952	1,17	1,31	1,18	1,15	0,954	1,067	0,999	1,213
lp5	J03	ke1	x	Apatinib	NA	NA	S2221	NA	NA	NA	NA	811803-05-1	VEGFR	NA	Protein Tyrosine Kinase	0,929	1,04	1,03	1,05	1,15	1,1	0,931	1	1,07	1,02	0,983	1	1	1	1,1	1,001
lp5	J04	ke1	x	Tyrphostin AG 879	NA	NA	S2816	NA	NA	NA	NA	148741-30-4	HER2	NA	Protein Tyrosine Kinase	0,976	0,965	0,957	0,804	1,08	1,07	0,905	0,879	0,99	0,908	0,961	0,958	0,966	0,925	0,985	0,942
lp5	J05	ke1	x	Asiatic Acid	NA	NA	S2266	NA	NA	NA	NA	464-92-6	p38 MAPK	NA	MAPK	0,918	1,05	0,992	0,996	1,02	1,07	0,937	0,803	0,994	0,885	0,881	0,998	0,987	0,911	1,029	0,921
lp5	J06	ke1	x	Golvatinib (E7050)	NA	NA	S2859	NA	NA	NA	NA	928037-13-2	c-Met,VEGFR	NA	Protein Tyrosine Kinase	0,957	1,16	1,09	0,735	0,837	1,17	0,848	0,993	0,843	1,26	1,32	1,33	1,069	0,895	0,914	1,303
lp5	J07	ke1	x	AZD5438	NA	NA	S2621	NA	NA	NA	NA	602306-29-6	CDK	NA	Cell Cycle	0,167	0,162	0,237	0,136	0,196	0,164	0,604	0,509	0,628	0,527	0,706	0,621	0,189	0,58	0,165	0,618
lp5	J08	ke1	x	ZM 323881 HCl	NA	NA	S2896	NA	NA	NA	NA	193000-39-4	VEGFR	NA	Protein Tyrosine Kinase	0,827	1,05	0,954	0,576	1,04	0,988	0,655	0,694	0,944	0,711	0,92	0,895	0,944	0,764	0,868	0,842
lp5	J09	ke1	x	Omipalisib (GSK2126458, GSK458)	NA	NA	S2658	NA	NA	NA	NA	1086062-66-9	mTOR,PI3K	NA	PI3K/Akt/mTOR	0,0229	0,0223	0,0284	0,0315	0,0357	0,0327	0,0375	0,0431	0,0343	0,0791	0,0688	0,126	0,025	0,038	0,033	0,091
lp5	J10	ke1	x	CHIR-99021 (CT99021) HCl	NA	NA	S2924	NA	NA	NA	NA	252917-06-9 (free base)	GSK-3	NA	PI3K/Akt/mTOR	0,7	0,489	0,823	0,62	0,737	0,95	0,806	0,689	0,93	0,842	0,9	1,01	0,671	0,808	0,769	0,917
lp5	J11	ke1	x	AS-604850	NA	NA	S2681	NA	NA	NA	NA	648449-76-7	PI3K	NA	PI3K/Akt/mTOR	0,893	1,04	1,12	0,722	0,916	1,12	0,672	0,914	0,996	0,985	0,944	0,95	1,018	0,861	0,919	0,96
lp5	J13	ke1	x	A-769662	NA	NA	S2697	NA	NA	NA	NA	844499-71-4	AMPK	NA	PI3K/Akt/mTOR	0,844	0,887	0,899	0,982	0,935	1,03	0,927	0,718	0,835	0,958	1	0,988	0,877	0,827	0,982	0,982
lp5	J14	ke1	x	VS-5584 (SB2343)	NA	NA	S7016	NA	NA	NA	NA	1246560-33-7	PI3K	NA	PI3K/Akt/mTOR	0,0772	0,0829	0,103	0,0778	0,0737	0,0979	0,0629	0,087	0,113	0,192	0,11	0,138	0,088	0,088	0,083	0,147
lp5	J16	ke1	x	PP1	NA	NA	S7060	NA	NA	NA	NA	172889-26-8	Src	NA	Angiogenesis	0,96	0,588	1,01	0,973	0,899	1,02	0,919	0,634	0,67	1,04	0,924	0,917	0,853	0,741	0,964	0,96
lp5	J17	ke1	x	AZ 628	NA	NA	S2746	NA	NA	NA	NA	878739-06-1	Raf	NA	MAPK	0,832	0,729	0,887	0,728	0,58	0,909	0,933	0,875	0,922	0,894	0,773	0,875	0,816	0,91	0,739	0,847
lp5	J18	ke1	x	IPA-3	NA	NA	S7093	NA	NA	NA	NA	42521-82-4	PAK	NA	Cytoskeletal Signaling	0,881	0,893	0,834	0,985	0,991	1,01	0,716	0,887	0,923	0,965	0,721	0,95	0,869	0,842	0,995	0,879
lp5	J19	ke1	x	3-Methyladenine (3-MA)	NA	NA	S2767	NA	NA	NA	NA	5142-23-4	Autophagy,PI3K	NA	PI3K/Akt/mTOR	1,06	0,995	0,991	1,15	0,884	1,13	0,876	0,982	1,04	0,97	0,967	0,988	1,015	0,966	1,055	0,975
lp5	J20	ke1	x	CGK 733	NA	NA	S7136	NA	NA	NA	NA	905973-89-9	ATM/ATR	NA	DNA Damage	0,922	0,869	1,06	1,02	0,956	1,05	0,981	0,682	0,983	0,968	1,03	0,929	0,95	0,882	1,009	0,976
lp5	J21	ke1	x	Sotrastaurin	NA	NA	S2791	NA	NA	NA	NA	425637-18-9	PKC	NA	TGF-beta/Smad	0,854	0,816	0,941	1,05	0,966	1,04	0,964	0,989	1,08	1,05	1,02	0,965	0,87	1,011	1,019	1,012
lp5	J22	ke1	x	GZD824 Dimesylate	NA	NA	S7194	NA	NA	NA	NA	1421783-64-3	Bcr-Abl	NA	Angiogenesis	0,652	0,645	0,573	0,663	0,613	0,73	1,18	1,09	1,1	1,1	1,04	0,863	0,623	1,123	0,669	1,001
lp5	K04	ke1	x	OSI-930	NA	NA	S1220	NA	NA	NA	NA	728033-96-3	c-Kit,CSF-1R,VEGFR	NA	Protein Tyrosine Kinase	1,02	1,01	1,05	1,13	1	1,2	1,07	0,985	1,15	1,23	1,23	1,25	1,027	1,068	1,11	1,237
lp5	K06	ke1	x	WYE-354	NA	NA	S1266	NA	NA	NA	NA	1062169-56-5	mTOR	NA	PI3K/Akt/mTOR	0,087	0,0931	0,121	0,0922	0,107	0,144	0,1	0,105	0,139	0,14	0,134	0,191	0,1	0,115	0,114	0,155
lp5	K07	ke1	x	PI-103	NA	NA	S1038	NA	NA	NA	NA	371935-74-9	Autophagy,DNA-PK,mTOR,PI3K	NA	Neuronal Signaling	0,0121	0,0142	0,0198	0,0149	0,0192	0,0242	0,473	0,432	0,447	0,378	0,469	0,45	0,015	0,451	0,019	0,432
lp5	K08	ke1	x	Ki8751	NA	NA	S1363	NA	NA	NA	NA	228559-41-9	c-Kit,PDGFR,VEGFR	NA	Protein Tyrosine Kinase	0,398	0,699	0,72	0,38	0,509	0,564	0,838	0,842	1,04	1,09	1,09	1,16	0,606	0,907	0,484	1,113
lp5	K09	ke1	x	AC480 (BMS-599626)	NA	NA	S1056	NA	NA	NA	NA	714971-09-2	EGFR,HER2	NA	Neuronal Signaling	0,801	0,731	0,795	0,89	0,901	0,884	0,456	0,638	0,696	0,646	0,675	0,724	0,776	0,597	0,892	0,682
lp5	K10	ke1	x	AZD6482	NA	NA	S1462	NA	NA	NA	NA	1173900-33-8	PI3K	NA	PI3K/Akt/mTOR	0,733	0,819	0,836	0,663	0,866	0,849	0,758	0,768	0,813	0,816	0,784	0,833	0,796	0,78	0,793	0,811
lp5	K11	ke1	x	SB203580	NA	NA	S1076	NA	NA	NA	NA	152121-47-6	p38 MAPK	NA	Transmembrane Transporters	0,892	0,898	0,906	0,902	0,933	1,03	1,13	0,64	0,962	1,09	1,13	1,18	0,899	0,911	0,955	1,133
lp5	K12	ke1	x	Ponatinib (AP24534)	NA	NA	S1490	NA	NA	NA	NA	943319-70-8	Bcr-Abl,FGFR,PDGFR,VEGFR	NA	Angiogenesis	0,799	0,816	0,841	0,637	0,71	0,732	1,3	1,23	1,3	1,25	1,23	1,19	0,819	1,277	0,693	1,223
lp5	K13	ke1	x	GSK1904529A	NA	NA	S1093	NA	NA	NA	NA	1089283-49-7	IGF-1R	NA	Others	0,9	0,899	0,875	0,749	0,916	0,972	0,749	0,705	0,874	0,808	0,795	0,923	0,891	0,776	0,879	0,842
lp5	K14	ke1	x	R406 (free base)	NA	NA	S1533	NA	NA	NA	NA	841290-80-0	Syk	NA	Angiogenesis	0,669	0,732	0,79	0,813	0,784	0,84	1,26	1,37	1,28	0,875	0,877	0,893	0,73	1,303	0,812	0,882
lp5	K15	ke1	x	OSU-03012 (AR-12)	NA	NA	S1106	NA	NA	NA	NA	742112-33-0	PDK	NA	Others	0,694	0,752	0,699	0,695	0,539	0,714	0,86	0,64	1	1,01	1,04	1,01	0,715	0,833	0,649	1,02
lp5	K16	ke1	x	KU-60019	NA	NA	S1570	NA	NA	NA	NA	925701-49-1	ATM/ATR	NA	DNA Damage	0,754	0,717	0,822	0,635	0,933	0,956	0,972	0,837	1	0,926	0,867	0,976	0,764	0,936	0,841	0,923
lp5	K17	ke1	x	Everolimus (RAD001)	NA	NA	S1120	NA	NA	NA	NA	159351-69-6	mTOR	NA	Others	0,159	0,158	0,133	0,176	0,18	0,181	0,185	0,228	0,304	0,26	0,262	0,282	0,15	0,239	0,179	0,268
lp5	K18	ke1	x	PF-573228	NA	NA	S2013	NA	NA	NA	NA	869288-64-2	FAK	NA	Angiogenesis	0,801	0,679	0,719	0,806	0,61	0,853	1,11	1,1	1,19	0,945	0,884	0,858	0,733	1,133	0,756	0,896
lp5	K19	ke1	x	PLX-4720	NA	NA	S1152	NA	NA	NA	NA	918505-84-7	Raf	NA	Others	1	0,953	0,991	0,994	1,11	0,985	1,1	1,09	0,956	1,22	1,13	1,08	0,981	1,049	1,03	1,143
lp5	K20	ke1	x	Gandotinib (LY2784544)	NA	NA	S2179	NA	NA	NA	NA	1229236-86-5	JAK	NA	JAK/STAT	0,299	0,293	0,336	0,546	0,467	0,52	0,872	0,912	0,946	0,847	0,795	0,795	0,309	0,91	0,511	0,812
lp5	L03	ke1	x	Idelalisib (CAL-101, GS-1101)	NA	NA	S2226	NA	NA	NA	NA	870281-82-6	PI3K	NA	PI3K/Akt/mTOR	0,839	0,873	0,969	0,827	1,01	0,985	0,944	0,838	0,883	0,81	0,996	0,985	0,894	0,888	0,941	0,93
lp5	L04	ke1	x	Torin 2	NA	NA	S2817	NA	NA	NA	NA	1223001-51-1	ATM/ATR,mTOR	NA	PI3K/Akt/mTOR	0,0145	0,016	0,0227	0,0197	0,0228	0,0213	0,0554	0,0278	0,0284	0,0916	0,109	0,102	0,018	0,037	0,021	0,101
lp5	L05	ke1	x	Honokiol	NA	NA	S2310	NA	NA	NA	NA	35354-74-6	Akt,MEK	NA	PI3K/Akt/mTOR	0,839	0,942	0,902	0,821	1,09	1,08	0,695	0,993	0,964	1,03	1,09	1,03	0,894	0,884	0,997	1,05
lp5	L06	ke1	x	IMD 0354	NA	NA	S2864	NA	NA	NA	NA	978-62-1	IκB/IKK	NA	NF-κB	0,0649	0,0661	0,082	0,179	0,151	0,204	0,285	0,188	0,239	0,382	0,26	0,305	0,071	0,237	0,178	0,316
lp5	L07	ke1	x	PP121	NA	NA	S2622	NA	NA	NA	NA	1092788-83-4	DNA-PK,mTOR,PDGFR	NA	Protein Tyrosine Kinase	0,0906	0,0919	0,128	0,105	0,119	0,126	0,119	0,131	0,147	0,163	0,164	0,172	0,104	0,132	0,117	0,166
lp5	L09	ke1	x	WYE-125132 (WYE-132)	NA	NA	S2661	NA	NA	NA	NA	1144068-46-1	mTOR	NA	PI3K/Akt/mTOR	0,0266	0,0281	0,0348	0,0403	0,0416	0,0433	0,056	0,0542	0,0654	0,113	0,158	0,16	0,03	0,059	0,042	0,144
lp5	L10	ke1	x	TDZD-8	NA	NA	S2926	NA	NA	NA	NA	327036-89-5	GSK-3	NA	PI3K/Akt/mTOR	0,823	0,933	0,876	0,962	0,872	0,975	0,751	0,679	0,765	1,03	1,06	1,1	0,877	0,732	0,936	1,063
lp5	L11	ke1	x	CAY10505	NA	NA	S2682	NA	NA	NA	NA	1218777-13-9	PI3K	NA	PI3K/Akt/mTOR	0,959	0,981	0,911	0,918	1,02	1,04	0,707	0,875	0,899	0,772	1,05	1,06	0,95	0,827	0,993	0,961
lp5	L12	ke1	x	Tofacitinib (CP-690550) Citrate	NA	NA	S5001	NA	NA	NA	NA	540737-29-9	JAK	NA	JAK/STAT	0,93	0,921	1,04	0,793	0,994	1,02	1,19	1,05	0,88	0,896	1,02	1,1	0,964	1,04	0,936	1,005
lp5	L13	ke1	x	CH5132799	NA	NA	S2699	NA	NA	NA	NA	1007207-67-1	mTOR,PI3K	NA	PI3K/Akt/mTOR	0,0969	0,0864	0,116	0,087	0,103	0,103	0,0702	0,0689	0,0715	0,0934	0,0952	0,113	0,1	0,07	0,098	0,101
lp5	L14	ke1	x	CZC24832	NA	NA	S7018	NA	NA	NA	NA	1159824-67-5	PI3K	NA	PI3K/Akt/mTOR	0,902	0,966	0,926	0,767	1,01	0,96	0,713	0,768	0,817	1,11	1,02	1,03	0,931	0,766	0,912	1,053
lp5	L15	ke1	x	AG-1478 (Tyrphostin AG-1478)	NA	NA	S2728	NA	NA	NA	NA	153436-53-4	EGFR	NA	Protein Tyrosine Kinase	0,764	0,699	0,829	0,997	0,99	1,06	0,857	0,793	0,847	0,896	0,821	0,915	0,764	0,832	1,016	0,877
lp5	L16	ke1	x	LY2090314	NA	NA	S7063	NA	NA	NA	NA	603288-22-8	GSK-3	NA	PI3K/Akt/mTOR	0,0476	0,0468	0,0586	0,0473	0,0635	0,0629	0,128	0,103	0,104	0,216	0,201	0,22	0,051	0,112	0,058	0,212
lp5	L17	ke1	x	AMG-458	NA	NA	S2747	NA	NA	NA	NA	913376-83-7	c-Met	NA	Protein Tyrosine Kinase	0,97	0,914	1,01	1,05	1,06	1,07	1,1	1,17	1,18	1,07	0,95	1,03	0,965	1,15	1,06	1,017
lp5	L18	ke1	x	PF-3758309	NA	NA	S7094	NA	NA	NA	NA	898044-15-0	PAK	NA	Cytoskeletal Signaling	0,21	0,155	0,256	0,146	0,115	0,156	0,533	0,454	0,616	0,519	0,428	0,431	0,207	0,534	0,139	0,459
lp5	L19	ke1	x	Dinaciclib (SCH727965)	NA	NA	S2768	NA	NA	NA	NA	779353-01-4	CDK	NA	Cell Cycle	0,0496	0,0434	0,0445	0,0594	0,0649	0,0822	0,106	0,0709	0,112	0,275	0,275	0,243	0,046	0,096	0,069	0,264
lp5	L20	ke1	x	AZD1080	NA	NA	S7145	NA	NA	NA	NA	612487-72-6	GSK-3	NA	PI3K/Akt/mTOR	0,744	0,772	0,741	0,827	0,953	0,805	0,836	0,753	0,795	1,14	1,07	1,04	0,752	0,795	0,862	1,083
lp5	L21	ke1	x	WP1066	NA	NA	S2796	NA	NA	NA	NA	857064-38-1	JAK	NA	JAK/STAT	1,02	0,971	0,966	1,03	0,787	1,01	0,925	0,867	1,15	0,963	0,936	1,06	0,986	0,981	0,942	0,986
lp5	L22	ke1	x	RKI-1447	NA	NA	S7195	NA	NA	NA	NA	1342278-01-6	ROCK	NA	Cell Cycle	1,02	1,02	0,939	0,953	0,928	0,81	1,07	1,01	1	1,07	0,994	0,984	0,993	1,027	0,897	1,016
lp5	M03	ke1	x	BMS-536924	NA	NA	S1012	NA	NA	NA	NA	468740-43-4	IGF-1R	NA	Protein Tyrosine Kinase	0,369	0,481	0,405	0,294	0,373	0,347	0,333	0,354	0,352	0,28	0,272	0,278	0,418	0,346	0,338	0,277
lp5	M04	ke1	x	KU-0063794	NA	NA	S1226	NA	NA	NA	NA	938440-64-3	mTOR	NA	PI3K/Akt/mTOR	0,296	0,334	0,329	0,233	0,232	0,303	0,208	0,202	0,241	0,223	0,204	0,207	0,32	0,217	0,256	0,211
lp5	M05	ke1	x	Imatinib Mesylate (STI571)	NA	NA	S1026	NA	NA	NA	NA	220127-57-1	Bcr-Abl,c-Kit,PDGFR	NA	Protein Tyrosine Kinase	0,956	0,946	1,06	1,06	1,04	1,06	1,04	1,03	1,12	1,01	1,06	1,22	0,987	1,063	1,053	1,097
lp5	M06	ke1	x	Vemurafenib (PLX4032, RG7204)	NA	NA	S1267	NA	NA	NA	NA	918504-65-1	Raf	NA	MAPK	0,955	0,97	0,974	1,02	1,03	1,11	0,972	0,89	1,09	1,13	1,18	1,25	0,966	0,984	1,053	1,187
lp5	M07	ke1	x	Rapamycin (Sirolimus)	NA	NA	S1039	NA	NA	NA	NA	53123-88-9	Autophagy,mTOR	NA	DNA Damage	0,206	0,255	0,296	0,209	0,229	0,216	0,292	0,284	0,266	0,219	0,208	0,26	0,252	0,281	0,218	0,229
lp5	M08	ke1	x	Ruxolitinib (INCB018424)	NA	NA	S1378	NA	NA	NA	NA	941678-49-5	JAK	NA	JAK/STAT	0,905	0,998	0,97	0,95	0,997	1,04	1,29	1,09	1,16	1,07	1,13	1,17	0,958	1,18	0,996	1,123
lp5	M09	ke1	x	Masitinib (AB1010)	NA	NA	S1064	NA	NA	NA	NA	790299-79-5	c-Kit,PDGFR	NA	Others	0,959	0,974	1,03	0,934	1,02	1,08	1,32	0,918	1,21	0,908	0,88	1,02	0,988	1,149	1,011	0,936
lp5	M10	ke1	x	Orantinib (TSU-68, SU6668)	NA	NA	S1470	NA	NA	NA	NA	252916-29-3	FGFR,PDGFR,VEGFR	NA	Protein Tyrosine Kinase	0,909	1,02	1,04	1,01	1,08	1,05	1,07	1,07	1,11	0,988	1,02	1,12	0,99	1,083	1,047	1,043
lp5	M11	ke1	x	SB202190 (FHPI)	NA	NA	S1077	NA	NA	NA	NA	152121-30-7	p38 MAPK	NA	PI3K/Akt/mTOR	1,07	0,969	1,02	0,972	1,09	1,16	1,05	0,945	1,04	1,05	1,03	1,14	1,02	1,012	1,074	1,073
lp5	M12	ke1	x	Voxtalisib (SAR245409, XL765) Analogue	NA	NA	S1523	NA	NA	NA	NA	1349796-36-6	mTOR,PI3K	NA	PI3K/Akt/mTOR	0,947	1,08	0,928	0,965	1,09	1,05	1,08	0,94	1,12	0,893	1,01	1,07	0,985	1,047	1,035	0,991
lp5	M13	ke1	x	PF-04217903	NA	NA	S1094	NA	NA	NA	NA	956905-27-4	c-Met	NA	Others	0,968	0,976	0,972	0,968	0,839	1,12	1,09	0,973	1,04	0,958	1,01	1,05	0,972	1,034	0,976	1,006
lp5	M14	ke1	x	CP-673451	NA	NA	S1536	NA	NA	NA	NA	343787-29-1	PDGFR	NA	Protein Tyrosine Kinase	0,803	0,698	0,843	0,644	0,58	0,724	1,24	0,988	1,34	1,3	1,21	1,27	0,781	1,189	0,649	1,26
lp5	M15	ke1	x	Danusertib (PHA-739358)	NA	NA	S1107	NA	NA	NA	NA	827318-97-8	Aurora Kinase,Bcr-Abl,c-RET,FGFR	NA	Others	0,329	0,338	0,338	0,193	0,173	0,215	0,562	0,482	0,496	0,394	0,358	0,375	0,335	0,513	0,194	0,376
lp5	M16	ke1	x	BS-181 HCl	NA	NA	S1572	NA	NA	NA	NA	1397219-81-6	CDK	NA	Cell Cycle	1,01	0,953	0,953	1,02	1,06	0,979	0,905	1	1,04	0,903	0,93	0,965	0,972	0,982	1,02	0,933
lp5	M17	ke1	x	BMS-754807	NA	NA	S1124	NA	NA	NA	NA	1001350-96-4	c-Met,IGF-1R,Trk receptor	NA	Others	0,0686	0,0562	0,0596	0,0469	0,0456	0,0362	0,109	0,12	0,116	0,124	0,105	0,128	0,061	0,115	0,043	0,119
lp5	M18	ke1	x	BMS-265246	NA	NA	S2014	NA	NA	NA	NA	582315-72-8	CDK	NA	Cell Cycle	0,42	0,392	0,477	0,519	0,447	0,513	0,822	0,728	0,877	1,06	0,831	1,08	0,43	0,809	0,493	0,99
lp5	M19	ke1	x	Roscovitine (Seliciclib,CYC202)	NA	NA	S1153	NA	NA	NA	NA	186692-46-6	CDK	NA	Others	0,961	0,817	1	1,07	1,1	1,03	0,895	0,823	1,03	0,967	0,87	0,977	0,926	0,916	1,067	0,938
lp5	M21	ke1	x	PD98059	NA	NA	S1177	NA	NA	NA	NA	167869-21-8	MEK	NA	MAPK	1,02	1,02	0,966	1,07	1,05	1,02	1,11	1,17	1,11	1,09	1,05	0,979	1,002	1,13	1,047	1,04
lp5	M22	ke1	x	PIK-293	NA	NA	S2207	NA	NA	NA	NA	900185-01-5	PI3K	NA	PI3K/Akt/mTOR	0,995	0,839	0,954	1,08	0,966	0,928	0,951	1,03	1,05	1,09	0,917	0,989	0,929	1,01	0,991	0,999
lp5	N03	ke1	x	PIK-294	NA	NA	S2227	NA	NA	NA	NA	900185-02-6	PI3K	NA	PI3K/Akt/mTOR	1	0,889	0,954	0,976	1,16	0,963	1,25	0,963	1,06	0,956	0,92	0,994	0,948	1,091	1,033	0,957
lp5	N05	ke1	x	Indirubin	NA	NA	S2386	NA	NA	NA	NA	479-41-4	GSK-3	NA	PI3K/Akt/mTOR	0,942	0,981	0,991	1,04	1,1	1,07	0,981	0,936	0,967	0,912	0,935	1,03	0,971	0,961	1,07	0,959
lp5	N06	ke1	x	WHI-P154	NA	NA	S2867	NA	NA	NA	NA	211555-04-3	EGFR,JAK	NA	JAK/STAT	0,927	0,878	1,01	0,815	1,04	1,05	1,13	0,819	1,01	0,922	0,85	0,903	0,938	0,986	0,968	0,892
lp5	N07	ke1	x	OSI-027	NA	NA	S2624	NA	NA	NA	NA	936890-98-1	mTOR	NA	PI3K/Akt/mTOR	0,302	0,283	0,264	0,0604	0,0814	0,0849	0,151	0,188	0,167	0,183	0,163	0,173	0,283	0,169	0,076	0,173
lp5	N08	ke1	x	-GNF 2	NA	NA	S2899	NA	NA	NA	NA	778270-11-4	Bcr-Abl	NA	Angiogenesis	0,997	0,949	0,918	0,735	0,816	1,09	0,888	0,856	0,956	1,01	0,957	1,1	0,955	0,9	0,88	1,022
lp5	N09	ke1	x	A-674563	NA	NA	S2670	NA	NA	NA	NA	552325-73-2	Akt,CDK,PKA	NA	PI3K/Akt/mTOR	0,221	0,252	0,273	0,228	0,216	0,226	0,523	0,536	0,519	0,674	0,663	0,72	0,249	0,526	0,223	0,686
lp5	N10	ke1	x	TAK-715	NA	NA	S2928	NA	NA	NA	NA	303162-79-0	p38 MAPK	NA	MAPK	0,874	0,877	0,902	0,994	0,988	1,02	0,973	1,09	0,888	1,05	1,11	1,11	0,884	0,984	1,001	1,09
lp5	N11	ke1	x	CHIR-124	NA	NA	S2683	NA	NA	NA	NA	405168-58-3	Chk	NA	Cell Cycle	0,161	0,174	0,188	0,109	0,129	0,12	0,778	0,688	0,796	0,602	0,594	0,703	0,174	0,754	0,119	0,633
lp5	N12	ke1	x	Fingolimod (FTY720) HCl	NA	NA	S5002	NA	NA	NA	NA	162359-56-0	S1P Receptor	NA	GPCR & G Protein	0,845	0,972	0,975	0,895	1,04	1,07	0,946	0,896	0,956	0,977	0,897	0,994	0,931	0,933	1,002	0,956
lp5	N13	ke1	x	KX2-391	NA	NA	S2700	NA	NA	NA	NA	897016-82-9	Src	NA	Angiogenesis	0,0562	0,0541	0,0535	0,114	0,106	0,103	0,376	0,298	0,335	0,384	0,392	0,406	0,055	0,336	0,108	0,394
lp5	N14	ke1	x	Duvelisib (IPI-145, INK1197)	NA	NA	S7028	NA	NA	NA	NA	1201438-56-3	PI3K	NA	Angiogenesis	0,752	0,729	0,734	0,84	0,789	0,876	0,531	0,682	0,655	0,634	0,592	0,602	0,738	0,623	0,835	0,609
lp5	N15	ke1	x	SB415286	NA	NA	S2729	NA	NA	NA	NA	264218-23-7	GSK-3	NA	PI3K/Akt/mTOR	1,02	1,01	0,906	1,02	1,05	1,03	0,934	1,09	1,02	1,05	0,97	1,06	0,979	1,015	1,033	1,027
lp5	N16	ke1	x	MK-8745	NA	NA	S7065	NA	NA	NA	NA	885325-71-3	Aurora Kinase	NA	Cell Cycle	0,32	0,271	0,294	0,362	0,319	0,379	0,777	0,827	0,848	0,821	0,764	0,808	0,295	0,817	0,353	0,798
lp5	N17	ke1	x	BGT226 (NVP-BGT226)	NA	NA	S2749	NA	NA	NA	NA	1245537-68-1	mTOR,PI3K	NA	PI3K/Akt/mTOR	0,0117	0,00797	0,00812	0,0084	0,00985	0,00562	0,0134	0,0104	0,0136	0,0167	0,0146	0,011	0,009	0,012	0,008	0,014
lp5	N18	ke1	x	VE-822	NA	NA	S7102	NA	NA	NA	NA	1232416-25-9	ATM/ATR	NA	PI3K/Akt/mTOR	0,0562	0,053	0,0469	0,0526	0,0612	0,0659	0,686	0,573	0,532	0,706	0,694	0,744	0,052	0,597	0,06	0,715
lp5	N19	ke1	x	Dovitinib (TKI-258) Dilactic Acid	NA	NA	S2769	NA	NA	NA	NA	852433-84-2	c-Kit,FGFR,FLT3,PDGFR,VEGFR	NA	Angiogenesis	0,93	0,863	0,925	0,775	0,654	0,748	1,2	0,946	1,19	1,17	1,02	1,03	0,906	1,112	0,726	1,073
lp5	N20	ke1	x	10058-F4	NA	NA	S7153	NA	NA	NA	NA	403811-55-2	c-Myc	NA	Cell Cycle	0,955	0,992	1,01	0,999	1,03	0,967	1,06	0,89	1,08	1,05	0,957	0,954	0,986	1,01	0,999	0,987
lp5	N21	ke1	x	AZD4547	NA	NA	S2801	NA	NA	NA	NA	1035270-39-3	FGFR	NA	Angiogenesis	0,885	0,984	0,88	1,02	0,912	1,01	1,25	0,987	1,11	1,09	0,967	0,931	0,916	1,116	0,981	0,996
lp5	N22	ke1	x	BIO	NA	NA	S7198	NA	NA	NA	NA	667463-62-9	GSK-3	NA	PI3K/Akt/mTOR	0,726	0,744	0,644	0,833	0,852	0,85	1,17	1,15	1,17	1,1	1,05	1,01	0,705	1,163	0,845	1,053
lp5	O03	ke1	x	Bosutinib (SKI-606)	NA	NA	S1014	NA	NA	NA	NA	380843-75-4	Src	NA	Angiogenesis	0,764	0,659	0,724	0,776	0,811	0,775	0,993	0,957	0,955	1,08	1,06	1,2	0,716	0,968	0,787	1,113
lp5	O04	ke1	x	Flavopiridol (Alvocidib)	NA	NA	S1230	NA	NA	NA	NA	146426-40-6	CDK	NA	Cell Cycle	0,0358	0,0432	0,0459	0,056	0,0659	0,0574	0,0697	0,0788	0,0788	0,261	0,245	0,193	0,042	0,076	0,06	0,233
lp5	O06	ke1	x	BX-795	NA	NA	S1274	NA	NA	NA	NA	702675-74-9	IκB/IKK,PDK	NA	PI3K/Akt/mTOR	0,382	0,474	0,487	0,334	0,398	0,386	0,954	0,98	0,942	0,928	0,94	0,966	0,448	0,959	0,373	0,945
lp5	O07	ke1	x	Sorafenib Tosylate	NA	NA	S1040	NA	NA	NA	NA	475207-59-1	PDGFR,Raf,VEGFR	NA	Neuronal Signaling	0,891	0,981	0,915	0,85	0,895	0,95	0,957	0,933	1,07	1,13	1,15	1,18	0,929	0,987	0,898	1,153
lp5	O08	ke1	x	Pelitinib (EKB-569)	NA	NA	S1392	NA	NA	NA	NA	257933-82-7	EGFR	NA	Protein Tyrosine Kinase	0,492	0,473	0,525	0,42	0,584	0,514	0,996	0,803	0,979	0,748	0,782	0,885	0,497	0,926	0,506	0,805
lp5	O09	ke1	x	Pictilisib (GDC-0941)	NA	NA	S1065	NA	NA	NA	NA	957054-30-7	PI3K	NA	Metabolism	0,0405	0,0442	0,0497	0,0413	0,0399	0,0403	0,0261	0,00986	0,0244	0,0848	0,0901	0,101	0,045	0,02	0,04	0,092
lp5	O10	ke1	x	GSK429286A	NA	NA	S1474	NA	NA	NA	NA	864082-47-3	ROCK	NA	Cell Cycle	0,989	0,944	0,934	0,92	1,16	1,13	1,31	1,28	1,24	1,18	1,2	1,25	0,956	1,277	1,07	1,21
lp5	O11	ke1	x	MK-2206 2HCl	NA	NA	S1078	NA	NA	NA	NA	1032350-13-2	Akt	NA	Others	0,196	0,186	0,181	0,281	0,291	0,336	0,0623	0,0681	0,0681	0,143	0,146	0,146	0,188	0,066	0,303	0,145
lp5	O12	ke1	x	AT7519	NA	NA	S1524	NA	NA	NA	NA	844442-38-2	CDK	NA	Cell Cycle	0,0288	0,0296	0,0391	0,0563	0,0587	0,0636	0,0402	0,0364	0,0467	0,175	0,167	0,175	0,032	0,041	0,06	0,172
lp5	O13	ke1	x	MLN8054	NA	NA	S1100	NA	NA	NA	NA	869363-13-3	Aurora Kinase	NA	Others	0,373	0,371	0,321	0,387	0,357	0,391	0,668	0,72	0,861	0,78	0,714	0,836	0,355	0,75	0,378	0,777
lp5	O14	ke1	x	AZD8055	NA	NA	S1555	NA	NA	NA	NA	1009298-09-2	mTOR	NA	PI3K/Akt/mTOR	0,0258	0,0301	0,0308	0,0385	0,0307	0,0368	0,0399	0,0433	0,0565	0,137	0,132	0,13	0,029	0,047	0,035	0,133
lp5	O15	ke1	x	BI 2536	NA	NA	S1109	NA	NA	NA	NA	755038-02-9	PLK	NA	Others	0,155	0,15	0,164	0,165	0,209	0,201	0,336	0,209	0,402	0,675	0,6	0,636	0,156	0,316	0,192	0,637
lp5	O16	ke1	x	Fasudil (HA-1077) HCl	NA	NA	S1573	NA	NA	NA	NA	105628-07-7	Autophagy,ROCK	NA	Cell Cycle	1,03	0,991	0,987	0,949	1,06	1,05	1,03	0,952	1,05	1,08	1,07	1,13	1,003	1,011	1,02	1,093
lp5	O17	ke1	x	Alisertib (MLN8237)	NA	NA	S1133	NA	NA	NA	NA	1028486-01-2	Aurora Kinase	NA	Others	0,271	0,365	0,316	0,228	0,286	0,257	0,685	0,659	0,822	0,67	0,661	0,677	0,317	0,722	0,257	0,669
lp5	O19	ke1	x	SNS-314 Mesylate	NA	NA	S1154	NA	NA	NA	NA	1146618-41-8	Aurora Kinase	NA	Others	0,417	0,361	0,397	0,381	0,295	0,278	0,856	0,763	0,734	0,709	0,737	0,788	0,392	0,784	0,318	0,745
lp5	O21	ke1	x	Regorafenib (BAY 73-4506)	NA	NA	S1178	NA	NA	NA	NA	755037-03-7	c-RET,VEGFR	NA	Protein Tyrosine Kinase	0,851	0,807	0,807	0,89	0,802	0,811	1,22	1,15	1,04	1,05	1	1	0,822	1,137	0,834	1,017
lp5	O22	ke1	x	AZ 960	NA	NA	S2214	NA	NA	NA	NA	905586-69-8	JAK	NA	JAK/STAT	0,226	0,252	0,244	0,234	0,184	0,201	0,608	0,607	0,613	0,402	0,406	0,414	0,241	0,609	0,206	0,407
lp5	P03	ke1	x	Telatinib	NA	NA	S2231	NA	NA	NA	NA	332012-40-5	c-Kit,PDGFR,VEGFR	NA	Protein Tyrosine Kinase	0,846	0,953	0,886	0,738	0,958	0,966	0,964	0,955	0,962	0,871	0,931	0,964	0,895	0,96	0,887	0,922
lp5	P04	ke1	x	Tideglusib	NA	NA	S2823	NA	NA	NA	NA	865854-05-3	GSK-3	NA	PI3K/Akt/mTOR	0,777	0,766	0,9	0,755	0,763	0,863	0,82	0,867	0,893	0,925	0,921	0,962	0,814	0,86	0,794	0,936
lp5	P05	ke1	x	Quercetin	NA	NA	S2391	NA	NA	NA	NA	117-39-5	Src,Sirtuin,PKC,PI3K	NA	Epigenetics	0,886	0,95	0,888	0,842	1,04	0,965	0,869	0,894	0,773	0,904	0,942	0,983	0,908	0,845	0,949	0,943
lp5	P06	ke1	x	GW5074	NA	NA	S2872	NA	NA	NA	NA	220904-83-6	Raf	NA	MAPK	0,723	0,718	0,951	0,856	0,78	0,862	0,811	0,915	0,848	0,925	0,947	1,06	0,797	0,858	0,833	0,977
lp5	P07	ke1	x	Fostamatinib (R788)	NA	NA	S2625	NA	NA	NA	NA	901119-35-5	Syk	NA	Angiogenesis	0,578	0,766	0,747	0,576	0,671	0,778	1,14	1,08	1,24	0,795	0,828	0,91	0,697	1,153	0,675	0,844
lp5	P08	ke1	x	S-Ruxolitinib (INCB018424)	NA	NA	S2902	NA	NA	NA	NA	941685-37-6	JAK	NA	JAK/STAT	0,677	0,863	0,932	0,752	0,772	0,966	0,961	0,947	0,975	0,917	0,884	0,934	0,824	0,961	0,83	0,912
lp5	P09	ke1	x	AS-252424	NA	NA	S2671	NA	NA	NA	NA	900515-16-4	PI3K	NA	PI3K/Akt/mTOR	0,742	0,981	0,935	0,776	1,03	0,994	0,823	0,993	0,981	0,842	0,883	1,02	0,886	0,932	0,933	0,915
lp5	P10	ke1	x	Pazopanib	NA	NA	S3012	NA	NA	NA	NA	444731-52-6	c-Kit,PDGFR,VEGFR	NA	Protein Tyrosine Kinase	0,803	0,925	0,884	0,98	0,767	0,792	0,855	0,913	0,978	0,973	0,907	1,06	0,871	0,915	0,846	0,98
lp5	P11	ke1	x	NVP-BSK805 2HCl	NA	NA	S2686	NA	NA	NA	NA	1092499-93-8 (free base)	JAK	NA	JAK/STAT	0,829	0,909	0,906	0,751	0,856	0,923	0,87	0,91	0,997	0,855	0,902	1,03	0,881	0,926	0,843	0,929
lp5	P12	ke1	x	VX-702	NA	NA	S6005	NA	NA	NA	NA	745833-23-2	p38 MAPK	NA	MAPK	0,768	0,873	0,887	0,731	0,919	0,841	0,865	0,742	0,865	0,851	0,77	0,884	0,843	0,824	0,83	0,835
lp5	P13	ke1	x	GSK1838705A	NA	NA	S2703	NA	NA	NA	NA	1116235-97-2	ALK,IGF-1R	NA	Protein Tyrosine Kinase	0,296	0,301	0,306	0,323	0,331	0,325	0,206	0,22	0,237	0,216	0,218	0,254	0,301	0,221	0,326	0,229
lp5	P14	ke1	x	XL019	NA	NA	S7036	NA	NA	NA	NA	945755-56-6	JAK	NA	JAK/STAT	0,803	0,718	0,871	0,807	0,759	0,812	0,719	0,678	0,902	0,826	0,85	0,798	0,797	0,766	0,793	0,825
lp5	P15	ke1	x	Crenolanib (CP-868596)	NA	NA	S2730	NA	NA	NA	NA	670220-88-9	PDGFR	NA	Protein Tyrosine Kinase	0,404	0,539	0,489	0,367	0,482	0,432	1,33	1,08	1,33	1,12	1,08	1,19	0,477	1,247	0,427	1,13
lp5	P16	ke1	x	Tepotinib (EMD 1214063)	NA	NA	S7067	NA	NA	NA	NA	1100598-32-0	c-Met	NA	Protein Tyrosine Kinase	1,01	1,19	0,958	0,819	0,838	1,02	1,01	0,837	1,05	1,02	1,02	1,04	1,053	0,966	0,892	1,027
lp5	P17	ke1	x	Milciclib (PHA-848125)	NA	NA	S2751	NA	NA	NA	NA	802539-81-7	CDK	NA	Cell Cycle	0,235	0,218	0,23	0,294	0,26	0,278	0,415	0,499	0,483	0,535	0,512	0,545	0,228	0,466	0,277	0,531
lp5	P18	ke1	x	AZD1208	NA	NA	S7104	NA	NA	NA	NA	1204144-28-4	Pim	NA	JAK/STAT	0,756	0,776	0,925	0,832	0,853	0,797	0,847	0,826	0,871	0,766	0,838	0,798	0,819	0,848	0,827	0,801
lp5	P19	ke1	x	MK-5108 (VX-689)	NA	NA	S2770	NA	NA	NA	NA	1010085-13-8	Aurora Kinase	NA	Cell Cycle	0,24	0,244	0,295	0,274	0,217	0,24	0,727	0,576	0,651	0,704	0,747	0,81	0,26	0,651	0,244	0,754
lp5	P20	ke1	x	abemaciclib (LY2835219)	NA	NA	S7158	NA	NA	NA	NA	1231930-82-7	CDK	NA	Cell Cycle	0,197	0,226	0,214	0,187	0,141	0,18	0,592	0,587	0,634	0,58	0,528	0,627	0,212	0,604	0,169	0,578
lp5	P21	ke1	x	CEP-33779	NA	NA	S2806	NA	NA	NA	NA	1257704-57-6	JAK	NA	JAK/STAT	0,935	0,99	0,969	1,09	1,01	1,01	1,22	1,09	1,21	1,14	1,09	1,11	0,965	1,173	1,037	1,113
lp5	P22	ke1	x	-CNX 2006	NA	NA	S7206	NA	NA	NA	NA	1375465-09-0	EGFR	NA	Protein Tyrosine Kinase	0,65	0,864	0,82	0,862	0,759	0,793	0,762	0,724	0,916	0,735	0,777	0,798	0,778	0,801	0,805	0,77
lp6	A03	ke2	x	Bisindolylmaleimide I (GF109203X)	NA	NA	S7208	NA	NA	NA	NA	133052-90-1	PKC	NA	TGF-beta/Smad	0,946	0,973	0,991	0,915	0,966	0,928	1,08	1,1	1,08	0,899	0,906	0,961	0,97	1,087	0,936	0,922
lp6	A04	ke2	x	AG-18	NA	NA	S8009	NA	NA	NA	NA	118409-57-7	EGFR	NA	Protein Tyrosine Kinase	0,941	0,98	0,939	1,04	1,03	1,11	0,9	0,96	1,04	0,992	0,942	1,03	0,953	0,967	1,06	0,988
lp6	A05	ke2	x	FRAX597	NA	NA	S7271	NA	NA	NA	NA	1286739-19-2	PAK	NA	Cytoskeletal Signaling	1,1	1,08	1,01	1,04	1,08	1,05	0,92	1,01	1,04	0,995	1,02	1,05	1,063	0,99	1,057	1,022
lp6	A06	ke2	x	GDC-0349	NA	NA	S8040	NA	NA	NA	NA	1207360-89-1	mTOR	NA	PI3K/Akt/mTOR	0,14	0,169	0,179	0,168	0,148	0,127	0,183	0,194	0,21	0,15	0,153	0,184	0,163	0,196	0,148	0,162
lp6	A07	ke2	x	TG003	NA	NA	S7320	NA	NA	NA	NA	300801-52-9	CDK	NA	Cell Cycle	0,922	0,968	0,921	0,935	1,03	0,959	0,862	0,757	0,959	0,918	0,886	0,938	0,937	0,859	0,975	0,914
lp6	A08	ke2	x	AMG 337	NA	NA	S8167	NA	NA	NA	NA	1173699-31-4	c-Met	NA	Protein Tyrosine Kinase	0,993	0,971	0,947	1,02	1,04	1,07	0,976	1,03	0,975	0,958	0,869	0,977	0,97	0,994	1,043	0,935
lp6	A09	ke2	x	KN-62	NA	NA	S7422	NA	NA	NA	NA	127191-97-3	CaMK	NA	Others	0,929	0,841	0,901	0,952	1,01	1,01	0,828	0,938	0,839	0,903	0,935	0,943	0,89	0,868	0,991	0,927
lp6	A10	ke2	x	PIK-75 HCl	NA	NA	S1205	NA	NA	NA	NA	372196-77-5	DNA-PK,PI3K	NA	PI3K/Akt/mTOR	0,0335	0,0432	0,0341	0,0589	0,0493	0,0441	0,0835	0,0628	0,0689	0,0593	0,0705	0,0814	0,037	0,072	0,051	0,07
lp6	A11	ke2	x	-GNF 5	NA	NA	S7526	NA	NA	NA	NA	778277-15-9	Bcr-Abl	NA	Angiogenesis	0,901	0,92	0,932	1,08	1,07	0,964	0,827	0,91	1,09	0,9	0,936	0,963	0,918	0,942	1,038	0,933
lp6	A12	ke2	x	Taxifolin (Dihydroquercetin)	NA	NA	S2366	NA	NA	NA	NA	480-18-2	VEGFR	NA	Others	1	1,02	0,976	1,04	1,06	1,04	0,987	0,919	1,08	0,963	0,956	0,997	0,999	0,995	1,047	0,972
lp6	A13	ke2	x	Anacardic Acid	NA	NA	S7582	NA	NA	NA	NA	16611-84-0	Histone Acetyltransferase	NA	Epigenetics	0,97	0,874	0,933	1	1,04	0,947	0,989	1,04	0,985	0,883	0,949	1	0,926	1,005	0,996	0,944
lp6	A14	ke2	x	Amlexanox	NA	NA	S3648	NA	NA	NA	NA	68302-57-8	Immunology & Inflammation related	NA	Immunology & Inflammation	0,974	0,939	0,973	1,02	1,06	1,03	1,02	1,05	0,887	0,959	0,96	0,991	0,962	0,986	1,037	0,97
lp6	A15	ke2	x	VX-11e	NA	NA	S7709	NA	NA	NA	NA	896720-20-0	ERK	NA	MAPK	0,817	0,74	0,662	0,91	0,809	0,912	0,798	0,76	0,894	0,7	0,731	0,744	0,74	0,817	0,877	0,725
lp6	A16	ke2	x	Taselisib (GDC 0032)	NA	NA	S7103	NA	NA	NA	NA	1282512-48-4	PI3K	NA	PI3K/Akt/mTOR	0,137	0,127	0,131	0,0893	0,105	0,102	0,0626	0,0577	0,0635	0,0659	0,0807	0,0855	0,132	0,061	0,099	0,077
lp6	A17	ke2	x	SC1	NA	NA	S7752	NA	NA	NA	NA	839707-37-8	ERK	NA	MAPK	0,358	0,415	0,48	0,49	0,521	0,487	0,397	0,342	0,427	0,297	0,29	0,347	0,418	0,389	0,499	0,311
lp6	A18	ke2	x	FLLL32	NA	NA	S7259	NA	NA	NA	NA	1226895-15-3	JAK	NA	JAK/STAT	0,987	1	0,984	0,952	1,09	1,02	0,964	0,924	0,864	0,954	0,918	0,964	0,99	0,917	1,021	0,945
lp6	A19	ke2	x	LJI308	NA	NA	S7871	NA	NA	NA	NA	1627709-94-7	S6 Kinase	NA	PI3K/Akt/mTOR	0,947	0,934	0,932	1,04	1,05	0,926	0,965	0,936	1,01	0,915	0,904	0,968	0,938	0,97	1,005	0,929
lp6	A20	ke2	x	Anisomycin	NA	NA	S7409	NA	NA	NA	NA	22862-76-6	JNK	NA	MAPK	0,0408	0,0416	0,0317	0,0398	0,0529	0,0471	0,111	0,0645	0,096	0,134	0,147	0,152	0,038	0,09	0,047	0,144
lp6	A21	ke2	x	AZD3759	NA	NA	S7971	NA	NA	NA	NA	1626387-80-1	EGFR	NA	Protein Tyrosine Kinase	0,867	0,814	0,802	0,973	0,936	0,899	0,736	0,62	0,792	0,72	0,693	0,698	0,828	0,716	0,936	0,704
lp6	A22	ke2	x	FR 180204	NA	NA	S7524	NA	NA	NA	NA	865362-74-9	ERK	NA	MAPK	0,951	0,975	0,959	1,05	1,08	0,882	0,865	0,961	0,923	0,937	0,938	0,922	0,962	0,916	1,004	0,932
lp6	B04	ke2	x	eFT-508 (eFT508)	NA	NA	S8275	NA	NA	NA	NA	1849590-01-7	MNK	NA	MAPK	1,09	1,06	1,04	0,818	1,17	1,15	1,11	1,35	1,23	1,05	1,01	1,06	1,063	1,23	1,046	1,04
lp6	B05	ke2	x	OTS964	NA	NA	S7648	NA	NA	NA	NA	1338545-07-5	TOPK	NA	MAPK	0,0515	0,0438	0,0463	0,0653	0,0707	0,0764	0,083	0,0757	0,115	0,184	0,171	0,158	0,047	0,091	0,071	0,171
lp6	B06	ke2	x	CRT0066101	NA	NA	S8366	NA	NA	NA	NA	1883545-60-5	Serine/threonin kinase,CaMK	NA	Apoptosis	0,671	0,581	0,642	0,593	0,566	0,647	0,966	1,05	0,95	0,653	0,663	0,748	0,631	0,989	0,602	0,688
lp6	B07	ke2	x	Picropodophyllin (PPP)	NA	NA	S7668	NA	NA	NA	NA	477-47-4	IGF-1R	NA	Protein Tyrosine Kinase	0,0871	0,0741	0,0824	0,13	0,164	0,159	0,352	0,415	0,426	0,331	0,372	0,422	0,081	0,398	0,151	0,375
lp6	B08	ke2	x	LTURM34	NA	NA	S8427	NA	NA	NA	NA	1879887-96-3	DNA-PK	NA	DNA Damage	0,972	1	1,07	0,93	1,12	1,05	0,87	1,1	1,04	0,886	0,902	0,998	1,014	1,003	1,033	0,929
lp6	B09	ke2	x	SBE 13 HCl	NA	NA	S7720	NA	NA	NA	NA	1052532-15-6	PLK	NA	Cell Cycle	1,04	0,968	1,02	0,853	1,15	1,12	1,09	1,09	1,2	0,999	1,02	0,997	1,009	1,127	1,041	1,005
lp6	B10	ke2	x	BLU-554 (BLU554)	NA	NA	S8503	NA	NA	NA	NA	1707289-21-1	FGFR	NA	Angiogenesis	1,06	0,858	0,914	1,01	0,816	1,07	0,964	0,987	1,04	0,877	0,965	0,977	0,944	0,997	0,965	0,94
lp6	B11	ke2	x	GNE-317	NA	NA	S7798	NA	NA	NA	NA	1394076-92-6	PI3K	NA	PI3K/Akt/mTOR	0,0605	0,0772	0,0738	0,0568	0,0532	0,0634	0,0691	0,0497	0,0489	0,0754	0,0799	0,0929	0,07	0,056	0,058	0,083
lp6	B12	ke2	x	PRN1371	NA	NA	S8578	NA	NA	NA	NA	1802929-43-6	FGFR	NA	Angiogenesis	1,07	0,988	0,988	0,871	1,02	1,09	1	0,893	1,06	0,864	0,929	1,05	1,015	0,984	0,994	0,948
lp6	B13	ke2	x	CC-115	NA	NA	S7891	NA	NA	NA	NA	1228013-15-7	DNA-PK	NA	DNA Damage	0,183	0,143	0,174	0,148	0,163	0,166	0,213	0,175	0,194	0,154	0,174	0,182	0,167	0,194	0,159	0,17
lp6	B14	ke2	x	Scopoletin	NA	NA	S3881	NA	NA	NA	NA	92-61-5	Immunology & Inflammation related	NA	Immunology & Inflammation	0,964	1,1	1,02	0,859	0,967	0,946	1,07	0,957	1,08	0,969	1	1,02	1,028	1,036	0,924	0,996
lp6	B15	ke2	x	Larotrectinib (LOXO-101) sulfate	NA	NA	S7960	NA	NA	NA	NA	1223405-08-0	Trk receptor	NA	Protein Tyrosine Kinase	1,08	1,02	1,01	1,06	1,07	1,13	1,01	0,963	1,06	1,08	1,02	1,02	1,037	1,011	1,087	1,04
lp6	B16	ke2	x	Notoginsenoside R1	NA	NA	S3785	NA	NA	NA	NA	80418-24-2	Others	NA	Others	0,93	0,924	1,07	0,985	1,04	1	1,15	0,964	0,969	0,872	0,918	1,05	0,975	1,028	1,008	0,947
lp6	B17	ke2	x	Acalabrutinib (ACP-196)	NA	NA	S8116	NA	NA	NA	NA	1420477-60-6	BTK	NA	Angiogenesis	1,03	0,965	0,971	1,06	1,02	1,06	1,2	1,04	1,02	0,914	0,961	0,983	0,989	1,087	1,047	0,953
lp6	B18	ke2	x	NU2058	NA	NA	S5316	NA	NA	NA	NA	161058-83-9	CDK	NA	Cell Cycle	0,956	1,05	0,936	1,05	1,12	1,05	1,17	1,02	1,08	1,03	0,89	1,07	0,981	1,09	1,073	0,997
lp6	B19	ke2	x	BFH772	NA	NA	S8188	NA	NA	NA	NA	890128-81-1	VEGFR	NA	Angiogenesis	1,1	1,08	1,04	1,06	1,11	1,12	1,12	1,07	1,13	1,13	1,08	1,12	1,073	1,107	1,097	1,11
lp6	B20	ke2	x	Perifosine (KRX-0401)	NA	NA	S1037	NA	NA	NA	NA	157716-52-4	Akt	NA	PI3K/Akt/mTOR	1,03	0,955	1,03	1,03	1,09	0,984	1,03	0,891	0,908	0,884	0,963	1,01	1,005	0,943	1,035	0,952
lp6	B21	ke2	x	IC261	NA	NA	S8237	NA	NA	NA	NA	186611-52-9	Casein Kinase	NA	Metabolism	0,134	0,155	0,144	0,236	0,251	0,213	0,666	0,715	0,862	0,748	0,708	0,735	0,144	0,748	0,233	0,73
lp6	B22	ke2	x	Tandutinib (MLN518)	NA	NA	S1043	NA	NA	NA	NA	387867-13-2	FLT3	NA	Angiogenesis	1,06	0,952	0,913	1,06	1	0,844	0,959	0,906	0,925	1,05	0,96	0,902	0,975	0,93	0,968	0,971
lp6	C03	ke2	x	GSK650394	NA	NA	S7209	NA	NA	NA	NA	890842-28-1	Others	NA	Others	0,709	0,775	0,837	0,844	1,04	0,948	0,965	0,966	0,926	1	1,03	1,05	0,774	0,952	0,944	1,027
lp6	C04	ke2	x	CEP-32496	NA	NA	S8015	NA	NA	NA	NA	1188910-76-0	CSF-1R,Raf	NA	MAPK	1,04	1,09	1,02	0,947	1,1	1,05	1,08	1,11	1,04	1,06	1,09	1,06	1,05	1,077	1,032	1,07
lp6	C05	ke2	x	Rociletinib (CO-1686, AVL-301)	NA	NA	S7284	NA	NA	NA	NA	1374640-70-6	EGFR	NA	Protein Tyrosine Kinase	0,633	0,674	0,87	0,71	0,716	0,722	0,684	0,586	0,704	0,63	0,61	0,642	0,726	0,658	0,716	0,627
lp6	C06	ke2	x	Cobimetinib (GDC-0973, RG7420)	NA	NA	S8041	NA	NA	NA	NA	934660-93-2	MEK	NA	MAPK	0,482	0,585	0,643	0,885	0,85	0,811	0,939	0,875	0,881	0,614	0,642	0,666	0,57	0,898	0,849	0,641
lp6	C08	ke2	x	Oclacitinib	NA	NA	S8195	NA	NA	NA	NA	1640292-55-2	JAK	NA	JAK/STAT	1,03	0,961	1,07	1,13	1,13	1,03	1,15	0,988	1,12	0,895	1,01	1,01	1,02	1,086	1,097	0,972
lp6	C09	ke2	x	KN-93 Phosphate	NA	NA	S7423	NA	NA	NA	NA	1188890-41-6	CaMK	NA	Others	0,919	0,684	1,02	0,956	1,09	1,1	0,952	1,02	1,26	0,848	0,891	0,994	0,874	1,077	1,049	0,911
lp6	C10	ke2	x	Bafetinib (INNO-406)	NA	NA	S1369	NA	NA	NA	NA	859212-16-1	Bcr-Abl	NA	Angiogenesis	0,999	1,06	1,09	1,04	1,12	1,1	1,08	1,14	1,18	1,08	1,14	1,09	1,05	1,133	1,087	1,103
lp6	C11	ke2	x	GNE-7915	NA	NA	S7528	NA	NA	NA	NA	1351761-44-8	LRRK2	NA	Autophagy	1	1,01	0,931	0,983	1,02	0,995	0,959	1,12	0,959	0,918	1,01	1,03	0,98	1,013	0,999	0,986
lp6	C12	ke2	x	Imatinib (STI571)	NA	NA	S2475	NA	NA	NA	NA	152459-95-5	PDGFR	NA	Protein Tyrosine Kinase	1,12	1,08	1,05	1,11	1,11	1,11	1,17	1,06	1,1	1,11	1,09	1,08	1,083	1,11	1,11	1,093
lp6	C13	ke2	x	Filgotinib (GLPG0634)	NA	NA	S7605	NA	NA	NA	NA	1206161-97-8	JAK	NA	JAK/STAT	1,08	0,953	1,01	0,871	1,1	1,03	0,913	1,01	1,08	0,879	0,978	0,983	1,014	1,001	1	0,947
lp6	C14	ke2	x	Trapidil	NA	NA	S4736	NA	NA	NA	NA	15421-84-8	PDGFR	NA	Protein Tyrosine Kinase	1,04	1,04	1,08	0,89	1,13	1,07	1,16	1,08	1,05	1,01	1	1,05	1,053	1,097	1,03	1,02
lp6	C15	ke2	x	FIIN-2	NA	NA	S7714	NA	NA	NA	NA	1633044-56-0	FGFR	NA	Protein Tyrosine Kinase	0,848	0,993	0,93	0,795	0,971	0,943	0,993	1,06	1,07	0,908	0,839	0,957	0,924	1,041	0,903	0,901
lp6	C16	ke2	x	Encorafenib (LGX818)	NA	NA	S7108	NA	NA	NA	NA	1269440-17-6	Raf	NA	MAPK	1,14	1,12	0,998	1,12	1,17	1,13	1,05	1,07	1,16	1,1	1,04	1,1	1,086	1,093	1,14	1,08
lp6	C17	ke2	x	SU6656	NA	NA	S7774	NA	NA	NA	NA	330161-87-0	Src	NA	Angiogenesis	0,916	1,03	1,05	0,846	0,945	1,04	1,03	0,986	1,24	1,02	0,953	0,98	0,999	1,085	0,944	0,984
lp6	C18	ke2	x	RO9021	NA	NA	S7286	NA	NA	NA	NA	1446790-62-0	Syk	NA	Angiogenesis	1,07	1,12	1,01	0,886	1,04	1,2	1,26	1,16	1,11	1,09	1,06	1,1	1,067	1,177	1,042	1,083
lp6	C19	ke2	x	ONO-4059 analogue	NA	NA	S7877	NA	NA	NA	NA	1351635-67-0	BTK	NA	Angiogenesis	0,808	0,796	0,856	0,902	0,844	0,97	0,773	0,71	0,78	0,758	0,749	0,726	0,82	0,754	0,905	0,744
lp6	C20	ke2	x	CGP 57380	NA	NA	S7421	NA	NA	NA	NA	522629-08-9	MNK	NA	Others	1,05	1,01	0,995	1,1	1,1	1,02	1,18	1,11	1,2	1,03	1,03	1,08	1,018	1,163	1,073	1,047
lp6	C21	ke2	x	VPS34-IN1	NA	NA	S7980	NA	NA	NA	NA	1383716-33-3	PI3K	NA	PI3K/Akt/mTOR	1,04	0,989	0,88	0,886	0,876	1,04	0,955	1,15	0,986	0,976	1,02	0,996	0,97	1,03	0,934	0,997
lp6	D03	ke2	x	Reversine	NA	NA	S7588	NA	NA	NA	NA	656820-32-5	Adenosine Receptor,Aurora Kinase	NA	GPCR & G Protein	0,427	0,403	0,51	0,409	0,397	0,366	1,13	1,01	1,13	0,837	0,845	0,868	0,447	1,09	0,391	0,85
lp6	D04	ke2	x	Shikonin	NA	NA	S8279	NA	NA	NA	NA	517-89-5	Antifection	NA	Microbiology	0,102	0,0495	0,0493	0,0255	0,0295	0,0413	0,674	0,589	0,796	0,71	0,646	0,695	0,067	0,686	0,032	0,684
lp6	D05	ke2	x	Peficitinib (ASP015K, JNJ-54781532)	NA	NA	S7650	NA	NA	NA	NA	944118-01-8	JAK	NA	JAK/STAT	1,16	1,11	1,08	0,906	1,11	1,12	1,49	1,22	1,26	1,13	1,11	1,15	1,117	1,323	1,045	1,13
lp6	D06	ke2	x	MSC2530818	NA	NA	S8387	NA	NA	NA	NA	1883423-59-3	CDK	NA	Cell Cycle	0,995	0,894	1,01	0,836	0,756	0,812	1,04	0,942	1,2	0,752	0,714	0,812	0,966	1,061	0,801	0,759
lp6	D07	ke2	x	NPS-1034	NA	NA	S7669	NA	NA	NA	NA	1221713-92-3	c-Met,TAM Receptor	NA	Protein Tyrosine Kinase	0,981	1,01	0,991	0,879	0,821	0,982	1,17	0,95	1,25	0,927	0,915	0,94	0,994	1,123	0,894	0,927
lp6	D08	ke2	x	ZINC00881524 (ROCK inhibitor)	NA	NA	S8448	NA	NA	NA	NA	557782-81-7	ROCK	NA	Cell Cycle	0,993	0,869	0,967	0,931	0,989	1,04	0,701	0,776	0,9	0,844	0,931	0,943	0,943	0,792	0,987	0,906
lp6	D09	ke2	x	PRT-060318 2HCl	NA	NA	S7738	NA	NA	NA	NA	1194961-19-7 (free base)	Syk	NA	Angiogenesis	1,11	1,07	1,13	1,04	1,14	1,2	1,15	1,15	1,35	1,06	1,08	1,11	1,103	1,217	1,127	1,083
lp6	D10	ke2	x	Belizatinib (TSR-011)	NA	NA	S8511	NA	NA	NA	NA	1357920-84-3	ALK,Trk receptor	NA	Protein Tyrosine Kinase	0,284	0,256	0,253	0,417	0,435	0,42	0,194	0,245	0,253	0,24	0,221	0,256	0,264	0,231	0,424	0,239
lp6	D11	ke2	x	Pexmetinib (ARRY-614)	NA	NA	S7799	NA	NA	NA	NA	945614-12-0	p38 MAPK,Tie-2	NA	MAPK	0,729	0,699	0,765	0,767	0,887	0,901	1,05	1,15	1,25	0,895	0,973	0,979	0,731	1,15	0,852	0,949
lp6	D13	ke2	x	BIO-acetoxime	NA	NA	S7915	NA	NA	NA	NA	667463-85-6	GSK-3	NA	PI3K/Akt/mTOR	0,578	0,589	0,531	0,801	0,618	0,714	1,14	1,05	1,21	1,06	1,06	1,1	0,566	1,133	0,711	1,073
lp6	D14	ke2	x	Forsythin	NA	NA	S3926	NA	NA	NA	NA	487-41-2	Others	NA	Others	0,981	1,04	0,997	1,01	0,894	1,06	1,07	0,988	0,941	0,948	1,02	1,05	1,006	1	0,988	1,006
lp6	D15	ke2	x	TIC10	NA	NA	S7963	NA	NA	NA	NA	1616632-77-9	Akt	NA	PI3K/Akt/mTOR	1,12	1,14	1,2	1,16	0,94	1,24	0,956	1,11	1,19	1,06	0,931	1,05	1,153	1,085	1,113	1,014
lp6	D16	ke2	x	Dabrafenib Mesylate	NA	NA	S5069	NA	NA	NA	NA	1195768-06-9	Raf	NA	MAPK	0,989	1,02	1,02	0,996	1,01	1,17	1,18	1,05	1,25	1,17	1,11	1,14	1,01	1,16	1,059	1,14
lp6	D17	ke2	x	Pamapimod (R-1503, Ro4402257)	NA	NA	S8125	NA	NA	NA	NA	449811-01-2	p38 MAPK	NA	MAPK	1,02	1,05	1,01	1,04	1,08	1,03	1,12	1,07	0,898	0,969	0,882	0,998	1,027	1,029	1,05	0,95
lp6	D18	ke2	x	Verbascoside	NA	NA	S5458	NA	NA	NA	NA	61276-17-3	Immunology & Inflammation related	NA	Immunology & Inflammation	0,993	0,828	0,999	0,944	0,85	1,01	0,881	0,955	1,03	1,03	0,997	1,02	0,94	0,955	0,935	1,016
lp6	D19	ke2	x	BAW2881 (NVP-BAW2881)	NA	NA	S8189	NA	NA	NA	NA	861875-60-7	VEGFR	NA	Protein Tyrosine Kinase	1,02	1,09	1,05	1,16	1,03	1,2	1,11	1,1	1,11	1,17	1,16	1,16	1,053	1,107	1,13	1,163
lp6	D20	ke2	x	Palbociclib (PD-0332991) HCl	NA	NA	S1116	NA	NA	NA	NA	827022-32-2, 571190-30-2 (free base)	CDK	NA	Others	0,407	0,452	0,497	0,595	0,621	0,529	0,796	0,812	0,879	0,833	0,798	0,855	0,452	0,829	0,582	0,829
lp6	D21	ke2	x	EAI045	NA	NA	S8242	NA	NA	NA	NA	1942114-09-1	EGFR	NA	Protein Tyrosine Kinase	1,07	1,07	1,03	1,11	1,09	1,12	1,2	1,07	1,06	1,06	1,06	1,05	1,057	1,11	1,107	1,057
lp6	D22	ke2	x	XL147 analogue	NA	NA	S1118	NA	NA	NA	NA	956958-53-5	PI3K	NA	PI3K/Akt/mTOR	1,01	1,03	0,93	1,11	0,881	1,01	1,09	1,14	1,02	0,999	0,997	1,02	0,99	1,083	1	1,005
lp6	E03	ke2	x	Skepinone-L	NA	NA	S7214	NA	NA	NA	NA	1221485-83-1	p38 MAPK	NA	MAPK	0,981	1,07	1,01	0,98	1,03	1	0,934	0,927	1,02	1	1	1,01	1,02	0,96	1,003	1,003
lp6	E05	ke2	x	PFK15	NA	NA	S7289	NA	NA	NA	NA	4382-63-2	Others	NA	Others	0,926	0,922	0,903	0,796	1,02	1,01	0,742	0,724	1,02	0,973	0,985	0,978	0,917	0,829	0,942	0,979
lp6	E06	ke2	x	BMS-345541	NA	NA	S8044	NA	NA	NA	NA	445430-58-0	IκB/IKK	NA	NF-κB	0,927	0,979	0,948	1,01	1,05	1,12	0,869	1,04	1,01	1,04	0,987	1,01	0,951	0,973	1,06	1,012
lp6	E07	ke2	x	URMC-099	NA	NA	S7343	NA	NA	NA	NA	1229582-33-5	LRRK2	NA	Others	0,686	0,656	0,763	0,694	0,87	0,876	0,77	1,15	0,859	1,14	1,07	1,08	0,702	0,926	0,813	1,097
lp6	E08	ke2	x	BI-78D3	NA	NA	S8201	NA	NA	NA	NA	883065-90-5	JNK	NA	MAPK	0,899	0,932	1,05	0,966	1,03	1,08	0,98	0,655	1,08	1,08	0,967	1,01	0,96	0,905	1,025	1,019
lp6	E09	ke2	x	AR-A014418	NA	NA	S7435	NA	NA	NA	NA	487021-52-3	GSK-3	NA	PI3K/Akt/mTOR	0,981	0,958	0,981	0,817	1,01	1,02	0,759	0,978	1,05	1,01	0,979	0,998	0,973	0,929	0,949	0,996
lp6	E10	ke2	x	ENMD-2076 L-(+)-Tartaric acid	NA	NA	S2018	NA	NA	NA	NA	1291074-87-7	Aurora Kinase,FLT3,VEGFR	NA	Angiogenesis	0,234	0,255	0,318	0,245	0,262	0,301	0,688	0,644	0,765	0,602	0,613	0,648	0,269	0,699	0,269	0,621
lp6	E11	ke2	x	Decernotinib (VX-509)	NA	NA	S7541	NA	NA	NA	NA	944842-54-0	JAK	NA	JAK/STAT	0,841	1,1	1,12	1,02	1,02	1,09	1,23	0,973	1,29	0,998	1,02	1,04	1,02	1,164	1,043	1,019
lp6	E12	ke2	x	NU7441 (KU-57788)	NA	NA	S2638	NA	NA	NA	NA	503468-95-9	DNA-PK,PI3K	NA	DNA Damage	0,661	0,629	0,693	0,65	0,764	0,832	0,612	0,455	0,802	0,665	0,7	0,697	0,661	0,623	0,749	0,687
lp6	E13	ke2	x	LDN-214117	NA	NA	S7627	NA	NA	NA	NA	1627503-67-6	TGF-beta/Smad	NA	TGF-beta/Smad	1,03	0,753	0,967	0,992	0,882	1,11	0,73	0,803	0,77	1,02	1,03	0,962	0,917	0,768	0,995	1,004
lp6	E14	ke2	x	MNS (3,4-Methylenedioxy-β-nitrostyrene, MDBN)	NA	NA	S4921	NA	NA	NA	NA	1485-00-3	Tyrosinase,p97,Syk,Src	NA	Ubiquitin	0,884	0,885	0,993	0,92	1	1,03	0,834	0,733	1,08	1,04	1	1,05	0,921	0,882	0,983	1,03
lp6	E15	ke2	x	Bikinin	NA	NA	S7722	NA	NA	NA	NA	188011-69-0	GSK-3	NA	PI3K/Akt/mTOR	0,94	1,01	0,955	0,805	1,03	1,07	0,985	0,751	0,876	1	0,989	0,988	0,968	0,871	0,968	0,992
lp6	E16	ke2	x	Go6976	NA	NA	S7119	NA	NA	NA	NA	136194-77-9	FLT3,JAK,PKC	NA	TGF-beta/Smad	0,754	0,783	0,781	0,678	0,685	0,847	1,3	1,25	1,42	0,892	0,877	0,903	0,773	1,323	0,737	0,891
lp6	E18	ke2	x	AZ5104	NA	NA	S7298	NA	NA	NA	NA	1421373-98-9	EGFR	NA	Protein Tyrosine Kinase	0,331	0,306	0,242	0,365	0,367	0,439	0,237	0,209	0,176	0,247	0,291	0,294	0,293	0,207	0,39	0,277
lp6	E20	ke2	x	NH125	NA	NA	S7436	NA	NA	NA	NA	278603-08-0	CaMK	NA	Others	0,0795	0,0979	0,105	0,129	0,103	0,12	0,315	0,257	0,259	0,484	0,582	0,677	0,094	0,277	0,117	0,581
lp6	E21	ke2	x	Entrectinib (RXDX-101)	NA	NA	S7998	NA	NA	NA	NA	1108743-60-7	Trk receptor,ALK	NA	Protein Tyrosine Kinase	0,842	0,92	0,798	0,911	0,816	0,735	0,72	0,732	0,846	0,848	0,737	0,836	0,853	0,766	0,821	0,807
lp6	E22	ke2	x	THZ1 2HCl	NA	NA	S7549	NA	NA	NA	NA	1604810-83-4(free base)	CDK	NA	Cell Cycle	0,0376	0,0344	0,0321	0,0483	0,0518	0,0535	0,0439	0,0964	0,0784	0,137	0,157	0,161	0,035	0,073	0,051	0,152
lp6	F03	ke2	x	PI-3065	NA	NA	S7623	NA	NA	NA	NA	955977-50-1	PI3K	NA	PI3K/Akt/mTOR	0,95	1,02	1,02	0,819	1,07	1,01	0,867	0,898	0,906	1,01	0,934	1	0,997	0,89	0,966	0,981
lp6	F04	ke2	x	CZ415	NA	NA	S8298	NA	NA	NA	NA	1429639-50-8	mTOR	NA	PI3K/Akt/mTOR	0,0352	0,0353	0,0349	0,0349	0,0428	0,0472	0,0464	0,0405	0,0511	0,116	0,104	0,129	0,035	0,046	0,042	0,116
lp6	F05	ke2	x	OTS514 hydrochloride	NA	NA	S7652	NA	NA	NA	NA	1338540-63-8(free base)	TOPK	NA	MAPK	0,0361	0,0429	0,0431	0,0613	0,0627	0,0814	0,0563	0,0605	0,0687	0,126	0,142	0,175	0,041	0,062	0,068	0,148
lp6	F07	ke2	x	PF-4989216	NA	NA	S7675	NA	NA	NA	NA	1276553-09-3	PI3K	NA	PI3K/Akt/mTOR	0,103	0,095	0,0988	0,0876	0,0696	0,0894	0,0942	0,087	0,108	0,0979	0,0947	0,0994	0,099	0,096	0,082	0,097
lp6	F08	ke2	x	VPS34 inhibitor 1 (Compound 19, PIK-III analogue)	NA	NA	S8456	NA	NA	NA	NA	1383716-46-8	PI3K	NA	PI3K/Akt/mTOR	0,786	0,779	0,969	0,804	1,04	1,13	0,67	0,533	0,979	0,937	0,938	0,975	0,845	0,727	0,991	0,95
lp6	F09	ke2	x	-SAR 20106	NA	NA	S7740	NA	NA	NA	NA	1184843-57-9	Chk	NA	Cell Cycle	0,0593	0,0706	0,0808	0,132	0,118	0,162	0,441	0,404	0,643	0,614	0,566	0,602	0,07	0,496	0,137	0,594
lp6	F10	ke2	x	AD80	NA	NA	S8518	NA	NA	NA	NA	1384071-99-1	c-RET	NA	Protein Tyrosine Kinase	0,0617	0,0691	0,0571	0,0421	0,0386	0,0442	0,306	0,271	0,25	0,192	0,197	0,212	0,063	0,276	0,042	0,2
lp6	F11	ke2	x	FRAX486	NA	NA	S7807	NA	NA	NA	NA	1232030-35-1	PAK	NA	Cytoskeletal Signaling	0,88	0,919	1,06	0,981	0,693	1,05	0,853	1	0,846	1,2	1,17	1,21	0,953	0,9	0,908	1,193
lp6	F12	ke2	x	TPX-0005	NA	NA	S8583	NA	NA	NA	NA	1802220-02-5	Src,ALK,Trk receptor	NA	Protein Tyrosine Kinase	0,0812	0,0662	0,106	0,0837	0,0822	0,0799	0,168	0,18	0,199	0,191	0,193	0,203	0,084	0,182	0,082	0,196
lp6	F13	ke2	x	Kenpaullone	NA	NA	S7917	NA	NA	NA	NA	142273-20-9	CDK	NA	Cell Cycle	0,9	1,01	0,914	0,983	1,15	1,09	0,749	0,892	1,16	1,04	0,896	1,04	0,941	0,934	1,074	0,992
lp6	F14	ke2	x	Pyridoxine	NA	NA	S3980	NA	NA	NA	NA	65-23-6	Vitamin	NA	Metabolism	0,713	0,837	0,966	0,86	0,767	1,05	0,698	0,615	0,977	0,921	0,828	0,981	0,839	0,763	0,892	0,91
lp6	F15	ke2	x	AZD8835	NA	NA	S7966	NA	NA	NA	NA	1620576-64-8	PI3K	NA	PI3K/Akt/mTOR	0,238	0,22	0,209	0,187	0,257	0,245	0,0901	0,118	0,0968	0,132	0,134	0,138	0,222	0,102	0,23	0,135
lp6	F17	ke2	x	Deguelin	NA	NA	S8132	NA	NA	NA	NA	522-17-8	Akt	NA	PI3K/Akt/mTOR	0,875	1,03	1,01	0,845	0,96	0,961	0,895	0,896	0,903	0,974	0,977	0,974	0,972	0,898	0,922	0,975
lp6	F18	ke2	x	Psoralidin	NA	NA	S5464	NA	NA	NA	NA	18642-23-4	Estrogen/progestogen Receptor	NA	Endocrinology & Hormones	0,897	1	0,966	0,837	0,909	0,839	1	0,733	1,03	1,02	1	1,03	0,954	0,921	0,862	1,017
lp6	F19	ke2	x	TGR-1202	NA	NA	S8194	NA	NA	NA	NA	1532533-67-7	PI3K	NA	PI3K/Akt/mTOR	1,01	0,892	1,07	0,988	1,09	1,14	1,15	0,905	1,1	1,06	1,03	1,1	0,991	1,052	1,073	1,063
lp6	F20	ke2	x	LY2228820	NA	NA	S1494	NA	NA	NA	NA	862507-23-1	p38 MAPK	NA	MAPK	0,934	0,81	0,962	1,03	0,845	1,1	1,02	0,769	1,01	0,962	0,937	0,999	0,902	0,933	0,992	0,966
lp6	F21	ke2	x	Necrosulfonamide	NA	NA	S8251	NA	NA	NA	NA	1360614-48-7	Others	NA	Others	1,15	0,955	1,04	1,17	0,977	1,14	1,17	1,04	1,05	1,11	1,05	1,11	1,048	1,087	1,096	1,09
lp6	F22	ke2	x	GSK1059615	NA	NA	S1360	NA	NA	NA	NA	958852-01-2	mTOR,PI3K	NA	PI3K/Akt/mTOR	0,667	0,665	0,631	0,66	0,576	0,612	0,608	0,463	0,686	0,465	0,451	0,467	0,654	0,586	0,616	0,461
lp6	G03	ke2	x	Losmapimod (GW856553X)	NA	NA	S7215	NA	NA	NA	NA	585543-15-3	p38 MAPK	NA	MAPK	0,98	1	0,982	0,982	1,01	0,998	0,988	0,878	0,769	0,948	0,919	0,925	0,987	0,878	0,997	0,931
lp6	G04	ke2	x	TCS 359	NA	NA	S8023	NA	NA	NA	NA	301305-73-7	FLT3	NA	Angiogenesis	1,02	1,06	1,02	0,992	1,05	1,08	0,97	0,901	0,949	0,993	0,982	0,964	1,033	0,94	1,041	0,98
lp6	G05	ke2	x	TAK-632	NA	NA	S7291	NA	NA	NA	NA	1228591-30-7	Raf	NA	MAPK	0,713	0,759	0,832	0,775	0,832	0,762	0,772	0,878	1,04	0,851	0,846	0,889	0,768	0,897	0,79	0,862
lp6	G06	ke2	x	ETP-46464	NA	NA	S8050	NA	NA	NA	NA	1345675-02-6	ATM/ATR,mTOR	NA	PI3K/Akt/mTOR	0,918	0,998	0,898	0,869	1,07	1,02	0,853	0,57	0,914	0,96	0,988	0,969	0,938	0,779	0,986	0,972
lp6	G07	ke2	x	Bay 11-7085	NA	NA	S7352	NA	NA	NA	NA	196309-76-9	IκB/IKK	NA	NF-κB	0,864	0,896	0,92	0,453	0,768	0,608	0,783	0,544	0,853	0,988	0,895	0,963	0,893	0,727	0,61	0,949
lp6	G08	ke2	x	Olmutinib (HM61713, BI 1482694)	NA	NA	S8294	NA	NA	NA	NA	1353550-13-6	EGFR	NA	Protein Tyrosine Kinase	0,913	1,05	0,895	0,95	0,921	0,946	0,552	0,861	0,884	0,975	0,965	0,975	0,953	0,766	0,939	0,972
lp6	G09	ke2	x	LDC000067	NA	NA	S7461	NA	NA	NA	NA	1073485-20-7	CDK	NA	Cell Cycle	0,996	0,947	0,986	0,903	0,93	0,955	1,01	0,61	0,874	0,902	0,91	0,903	0,976	0,831	0,929	0,905
lp6	G10	ke2	x	Neratinib (HKI-272)	NA	NA	S2150	NA	NA	NA	NA	698387-09-6	EGFR,HER2	NA	Protein Tyrosine Kinase	0,765	0,748	0,892	0,815	0,871	0,919	0,515	0,733	0,697	0,676	0,711	0,705	0,802	0,648	0,868	0,697
lp6	G11	ke2	x	Vacquinol-1	NA	NA	S7544	NA	NA	NA	NA	5428-80-8（free base）	JNK	NA	MAPK	0,925	1,05	0,986	1	1,04	1,03	0,898	0,939	1,01	0,982	0,985	0,984	0,987	0,949	1,023	0,984
lp6	G12	ke2	x	GSK1070916	NA	NA	S2740	NA	NA	NA	NA	942918-07-2	Aurora Kinase	NA	Cell Cycle	0,388	0,26	0,339	0,231	0,24	0,326	0,46	0,477	0,714	0,703	0,67	0,713	0,329	0,55	0,266	0,695
lp6	G13	ke2	x	SU9516	NA	NA	S7636	NA	NA	NA	NA	377090-84-1	CDK	NA	Cell Cycle	0,702	0,735	0,745	0,803	1	1,01	0,903	1	0,943	1,04	1,01	1,03	0,727	0,949	0,938	1,027
lp6	G14	ke2	x	BAY-61-3606	NA	NA	S7006	NA	NA	NA	NA	648903-57-5	Syk	NA	Angiogenesis	0,82	1,01	0,983	0,891	0,774	1	1,01	0,667	0,978	0,883	0,924	0,906	0,938	0,885	0,888	0,904
lp6	G15	ke2	x	BLZ945	NA	NA	S7725	NA	NA	NA	NA	953769-46-5	CSF-1R	NA	Protein Tyrosine Kinase	0,887	0,983	0,932	0,873	1,02	0,97	0,731	0,712	0,81	0,959	0,936	0,956	0,934	0,751	0,954	0,95
lp6	G16	ke2	x	BMS-911543	NA	NA	S7144	NA	NA	NA	NA	1271022-90-2	JAK	NA	JAK/STAT	0,934	1,01	0,974	0,987	1,03	1,04	1,02	1,13	0,967	0,983	0,972	0,994	0,973	1,039	1,019	0,983
lp6	G18	ke2	x	GSK2606414	NA	NA	S7307	NA	NA	NA	NA	1337531-36-8	PERK	NA	Apoptosis	1,01	1,04	1,08	1,04	1,12	1,09	1,57	1,46	1,61	1,18	1,15	1,16	1,043	1,547	1,083	1,163
lp6	G20	ke2	x	ML167	NA	NA	S7509	NA	NA	NA	NA	1285702-20-6	CDK	NA	Cell Cycle	0,853	0,977	1,04	0,88	0,816	0,925	1,08	0,887	0,87	1,01	0,979	1,02	0,957	0,946	0,874	1,003
lp6	G21	ke2	x	GSK2636771	NA	NA	S8002	NA	NA	NA	NA	1372540-25-4	PI3K	NA	PI3K/Akt/mTOR	1,01	1,05	0,983	1,06	0,909	0,977	0,991	0,825	0,92	1	0,963	1,02	1,014	0,912	0,982	0,994
lp6	G22	ke2	x	CFI-400945	NA	NA	S7552	NA	NA	NA	NA	1338806-73-7	PLK	NA	Cell Cycle	0,529	0,478	0,471	0,358	0,455	0,406	0,863	0,611	0,887	0,745	0,746	0,741	0,493	0,787	0,406	0,744
lp6	H03	ke2	x	Cerdulatinib (PRT062070, PRT2070)	NA	NA	S7634	NA	NA	NA	NA	1369761-01-2	JAK	NA	JAK/STAT	0,498	0,649	0,631	0,768	0,833	0,723	1,2	1,3	1,41	1,14	1,11	1,11	0,593	1,303	0,775	1,12
lp6	H05	ke2	x	PND-1186 (VS-4718)	NA	NA	S7653	NA	NA	NA	NA	1061353-68-1	FAK	NA	Angiogenesis	0,223	0,29	0,321	0,432	0,415	0,619	0,364	0,326	0,339	0,478	0,396	0,436	0,278	0,343	0,489	0,437
lp6	H06	ke2	x	NCB-0846	NA	NA	S8392	NA	NA	NA	NA	1792999-26-8	Wnt/beta-catenin	NA	Stem Cells & Wnt	0,0243	0,0301	0,0263	0,0361	0,0467	0,0486	0,197	0,214	0,286	0,146	0,137	0,15	0,027	0,232	0,044	0,144
lp6	H08	ke2	x	GSK'872 (GSK2399872A)	NA	NA	S8465	NA	NA	NA	NA	1346546-69-7	Serine/threonin kinase	NA	Apoptosis	0,818	0,824	0,831	0,645	0,951	0,944	0,623	0,888	0,889	0,957	0,78	0,97	0,824	0,8	0,847	0,902
lp6	H09	ke2	x	CCT196969	NA	NA	S7743	NA	NA	NA	NA	1163719-56-9	Raf,Src	NA	MAPK	0,0877	0,0531	0,07	0,0606	0,062	0,0697	0,566	0,54	0,874	0,426	0,558	0,544	0,07	0,66	0,064	0,509
lp6	H10	ke2	x	Senexin A	NA	NA	S8520	NA	NA	NA	NA	1366002-50-7	CDK	NA	Cell Cycle	0,54	0,919	0,952	0,63	0,589	0,848	0,774	0,976	0,824	0,9	0,866	0,868	0,804	0,858	0,689	0,878
lp6	H11	ke2	x	AT7519 HCl	NA	NA	S7808	NA	NA	NA	NA	902135-91-5	CDK	NA	Cell Cycle	0,0256	0,0322	0,0321	0,0523	0,0515	0,0611	0,0431	0,0408	0,0453	0,132	0,118	0,152	0,03	0,043	0,055	0,134
lp6	H12	ke2	x	SF2523	NA	NA	S8589	NA	NA	NA	NA	1174428-47-7	PI3K,DNA-PK,Epigenetic Reader Domain,mTOR	NA	PI3K/Akt/mTOR	0,141	0,137	0,125	0,223	0,238	0,278	0,17	0,196	0,312	0,505	0,37	0,442	0,134	0,226	0,246	0,439
lp6	H13	ke2	x	DEL-22379	NA	NA	S7921	NA	NA	NA	NA	181223-80-3	ERK	NA	MAPK	0,932	0,991	0,99	0,596	0,954	0,94	0,814	0,898	0,956	0,989	0,997	1,01	0,971	0,889	0,83	0,999
lp6	H14	ke2	x	Sennoside B	NA	NA	S4018	NA	NA	NA	NA	128-57-4	PDGFR	NA	Protein Tyrosine Kinase	0,961	0,924	0,929	0,923	0,782	0,994	0,595	1,01	0,802	0,985	0,952	0,973	0,938	0,802	0,9	0,97
lp6	H15	ke2	x	LDC4297 (LDC044297)	NA	NA	S7992	NA	NA	NA	NA	1453834-21-3	CDK	NA	Cell Cycle	0,163	0,189	0,182	0,159	0,131	0,181	0,528	0,453	0,689	0,631	0,532	0,665	0,178	0,557	0,157	0,609
lp6	H17	ke2	x	Radotinib	NA	NA	S8134	NA	NA	NA	NA	926037-48-1	Bcr-Abl	NA	Angiogenesis	0,8	0,897	0,938	1,01	1,11	1,09	0,635	0,705	0,978	1,1	1,07	1,09	0,878	0,773	1,07	1,087
lp6	H19	ke2	x	PF-06447475	NA	NA	S8202	NA	NA	NA	NA	1527473-33-1	LRRK2	NA	Autophagy	0,985	0,973	1,03	1,11	0,951	1,13	1,12	0,94	1,01	1,05	1,06	1,07	0,996	1,023	1,064	1,06
lp6	H20	ke2	x	Miltefosine	NA	NA	S3056	NA	NA	NA	NA	58066-85-6	Akt	NA	PI3K/Akt/mTOR	0,984	0,913	0,945	1,01	0,966	1	0,993	0,797	1	1,01	0,964	1,03	0,947	0,93	0,992	1,001
lp6	H21	ke2	x	CCT245737	NA	NA	S8253	NA	NA	NA	NA	1489389-18-5	Chk	NA	Cell Cycle	0,162	0,103	0,13	0,238	0,319	0,227	0,778	0,632	0,729	0,724	0,689	0,716	0,132	0,713	0,261	0,71
lp6	H22	ke2	x	MK-8776 (SCH 900776)	NA	NA	S2735	NA	NA	NA	NA	891494-63-6	CDK,Chk	NA	Cell Cycle	0,491	0,42	0,379	0,799	0,785	0,643	0,729	0,824	0,796	0,919	0,897	0,828	0,43	0,783	0,742	0,881
lp6	I03	ke2	x	Ro3280	NA	NA	S7248	NA	NA	NA	NA	1062243-51-9	PLK	NA	Cell Cycle	0,128	0,142	0,145	0,282	0,291	0,293	0,413	0,36	0,437	0,627	0,605	0,686	0,138	0,403	0,289	0,639
lp6	I04	ke2	x	Tyrphostin AG 1296	NA	NA	S8024	NA	NA	NA	NA	146535-11-7	c-Kit,FGFR,PDGFR	NA	Protein Tyrosine Kinase	0,993	1,03	0,996	0,945	1,17	1,1	0,925	0,912	1,06	1,01	0,996	1	1,006	0,966	1,072	1,002
lp6	I07	ke2	x	HS-173	NA	NA	S7356	NA	NA	NA	NA	1276110-06-5	PI3K	NA	PI3K/Akt/mTOR	0,484	0,803	0,881	0,763	0,775	0,805	0,731	0,459	0,671	0,702	0,709	0,666	0,723	0,62	0,781	0,692
lp6	I08	ke2	x	7,8-Dihydroxyflavone	NA	NA	S8319	NA	NA	NA	NA	38183-03-8	Trk receptor	NA	Protein Tyrosine Kinase	1,01	0,995	1,03	0,882	1,07	1,1	0,875	0,98	0,874	1,02	0,933	0,988	1,012	0,91	1,017	0,98
lp6	I09	ke2	x	Uprosertib (GSK2141795)	NA	NA	S7492	NA	NA	NA	NA	1047634-65-0	Akt	NA	PI3K/Akt/mTOR	0,0741	0,0911	0,175	0,113	0,133	0,169	0,049	0,0538	0,0556	0,151	0,114	0,157	0,113	0,053	0,138	0,141
lp6	I10	ke2	x	R788 (Fostamatinib) Disodium	NA	NA	S2206	NA	NA	NA	NA	1025687-58-4	Syk	NA	Angiogenesis	1,04	1,16	1,04	1,05	1,12	1,09	1,35	1,29	1,19	1,09	1,01	1,04	1,08	1,277	1,087	1,047
lp6	I11	ke2	x	G-749	NA	NA	S7545	NA	NA	NA	NA	1457983-28-6	FLT3	NA	Angiogenesis	0,913	0,917	0,999	0,867	1,09	1,08	0,676	0,717	0,868	0,98	0,938	0,972	0,943	0,754	1,012	0,963
lp6	I13	ke2	x	D 4476	NA	NA	S7642	NA	NA	NA	NA	301836-43-1	Casein Kinase	NA	Metabolism	0,875	0,934	0,924	0,973	0,955	0,937	0,939	0,887	1,08	0,965	0,981	1,01	0,911	0,969	0,955	0,985
lp6	I14	ke2	x	Merestinib (LY2801653)	NA	NA	S7014	NA	NA	NA	NA	1206799-15-6	c-Met	NA	Protein Tyrosine Kinase	1,08	1,11	0,998	0,9	0,944	1,13	1,33	1,2	1,32	1,09	1,01	1,03	1,063	1,283	0,991	1,043
lp6	I15	ke2	x	LFM-A13	NA	NA	S7734	NA	NA	NA	NA	244240-24-2	BTK	NA	Angiogenesis	0,971	0,954	1,04	0,941	0,993	0,951	0,984	0,957	0,867	0,958	0,885	0,962	0,988	0,936	0,962	0,935
lp6	I16	ke2	x	RO5126766 (CH5126766)	NA	NA	S7170	NA	NA	NA	NA	946128-88-7	Raf	NA	MAPK	0,525	0,608	0,588	0,748	0,809	0,746	0,587	0,538	0,676	0,691	0,641	0,683	0,574	0,6	0,768	0,672
lp6	I17	ke2	x	AMG319	NA	NA	S7813	NA	NA	NA	NA	1608125-21-8	PI3K	NA	PI3K/Akt/mTOR	0,86	0,958	1,01	0,974	1,05	0,982	0,866	0,959	0,957	1,02	0,95	0,95	0,943	0,927	1,002	0,973
lp6	I18	ke2	x	UNC2881	NA	NA	S7325	NA	NA	NA	NA	1493764-08-1	TAM Receptor	NA	Others	1,14	0,929	1,19	0,999	1,03	0,987	1,01	0,961	0,979	0,979	0,956	0,973	1,086	0,983	1,005	0,969
lp6	I19	ke2	x	DASA-58	NA	NA	S7928	NA	NA	NA	NA	1203494-49-8	Others	NA	Others	0,834	0,899	1,02	0,854	1,02	1,01	0,733	0,677	0,885	0,967	0,897	0,985	0,918	0,765	0,961	0,95
lp6	I20	ke2	x	LY2857785	NA	NA	S7511	NA	NA	NA	NA	1619903-54-6	CDK	NA	Cell Cycle	0,0446	0,0427	0,0359	0,0697	0,0764	0,0613	0,0599	0,0601	0,0623	0,151	0,149	0,144	0,041	0,061	0,069	0,148
lp6	I21	ke2	x	PQ 401	NA	NA	S8003	NA	NA	NA	NA	196868-63-0	IGF-1R	NA	Protein Tyrosine Kinase	0,976	0,985	1,07	1,05	1,04	1,02	0,847	0,986	1,02	1,06	1,04	1,04	1,01	0,951	1,037	1,047
lp6	I22	ke2	x	GDC-0623	NA	NA	S7553	NA	NA	NA	NA	1168091-68-6	MEK	NA	MAPK	0,567	0,632	0,502	0,855	0,84	0,752	0,735	0,689	0,672	0,622	0,62	0,709	0,567	0,699	0,816	0,65
lp6	J03	ke2	x	DTP3	NA	NA	S7637	NA	NA	NA	NA	no CAS	JNK	NA	MAPK	1,04	1,11	1,19	0,994	0,921	1,09	0,969	0,953	1,14	1,04	0,986	1,08	1,113	1,021	1,002	1,035
lp6	J04	ke2	x	Miransertib (ARQ 092) HCl	NA	NA	S8339	NA	NA	NA	NA	1313883-00-9	Akt	NA	PI3K/Akt/mTOR	0,0832	0,108	0,097	0,184	0,148	0,227	0,0408	0,0384	0,0547	0,124	0,13	0,151	0,096	0,045	0,186	0,135
lp6	J05	ke2	x	Defactinib (VS-6063, PF-04554878)	NA	NA	S7654	NA	NA	NA	NA	1073154-85-4	FAK	NA	Angiogenesis	0,887	0,834	0,847	0,677	0,903	0,998	0,818	0,671	0,918	0,967	0,932	0,907	0,856	0,802	0,859	0,935
lp6	J07	ke2	x	PIK-III	NA	NA	S7683	NA	NA	NA	NA	1383716-40-2	Autophagy,PI3K	NA	Autophagy	0,663	0,506	0,869	0,738	0,881	0,917	0,715	0,746	0,846	0,982	0,91	0,942	0,679	0,769	0,845	0,945
lp6	J08	ke2	x	GSK2982772	NA	NA	S8484	NA	NA	NA	NA	1622848-92-3	TNF-alpha,NF-κB	NA	Apoptosis	0,851	1,03	0,948	0,742	1,02	0,935	0,781	0,62	0,89	0,952	0,945	0,986	0,943	0,764	0,899	0,961
lp6	J09	ke2	x	Gilteritinib (ASP2215)	NA	NA	S7754	NA	NA	NA	NA	1254053-43-4	FLT3	NA	Protein Tyrosine Kinase	0,534	0,793	0,833	0,658	0,782	0,847	0,636	0,698	0,908	0,806	0,722	0,811	0,72	0,747	0,762	0,78
lp6	J11	ke2	x	Afatinib (BIBW2992) Dimaleate	NA	NA	S7810	NA	NA	NA	NA	850140-73-7	EGFR,HER2	NA	Protein Tyrosine Kinase	0,753	0,481	0,765	0,651	0,67	0,779	0,506	0,59	0,532	0,725	0,528	0,709	0,666	0,543	0,7	0,654
lp6	J12	ke2	x	Autophinib	NA	NA	S8596	NA	NA	NA	NA	1644443-47-9	Autophagy,PI3K	NA	Autophagy	0,0371	0,0384	0,0452	0,0796	0,0894	0,0837	0,186	0,116	0,17	0,272	0,22	0,281	0,04	0,157	0,084	0,258
lp6	J13	ke2	x	Lifirafenib (BGB-283)	NA	NA	S7926	NA	NA	NA	NA	1446090-79-4	Raf,EGFR	NA	MAPK	0,774	0,849	0,782	0,859	0,811	0,883	0,763	0,7	0,989	0,914	0,924	0,908	0,802	0,817	0,851	0,915
lp6	J14	ke2	x	Carbazochrome	NA	NA	S5084	NA	NA	NA	NA	69-81-8	Others	NA	Others	0,986	0,94	0,874	0,961	0,975	1,03	0,72	0,679	0,954	0,965	0,956	0,991	0,933	0,784	0,989	0,971
lp6	J15	ke2	x	Ripasudil (K-115) hydrochloride dihydrate	NA	NA	S7995	NA	NA	NA	NA	887375-67-9	ROCK	NA	Cell Cycle	0,888	0,93	0,914	1,17	0,822	1,1	1,35	0,933	1,25	1,08	1,16	1,04	0,911	1,178	1,031	1,093
lp6	J16	ke2	x	Ruxolitinib Phosphate	NA	NA	S5243	NA	NA	NA	NA	1092939-17-7	JAK	NA	JAK/STAT	0,948	0,641	0,968	0,864	1,01	1,1	0,993	0,791	0,841	1,04	0,97	1,06	0,852	0,875	0,991	1,023
lp6	J17	ke2	x	-GNF 7	NA	NA	S8140	NA	NA	NA	NA	839706-07-9	Bcr-Abl	NA	Angiogenesis	0,284	0,25	0,222	0,43	0,329	0,451	0,195	0,163	0,213	0,296	0,298	0,22	0,252	0,19	0,403	0,271
lp6	J18	ke2	x	Pseudolaric Acid B	NA	NA	S5373	NA	NA	NA	NA	82508-31-4	p38	NA	MAPK	0,197	0,177	0,192	0,745	0,599	0,571	0,795	0,693	0,658	0,774	0,863	0,895	0,189	0,715	0,638	0,844
lp6	J19	ke2	x	Hydroxyfasudil (HA-1100) HCl	NA	NA	S8208	NA	NA	NA	NA	155558-32-0 (HCl salt)	ROCK	NA	Cell Cycle	1,01	1,1	0,902	1,15	1,07	0,921	1,07	1,12	0,969	1,09	1,08	1,04	1,004	1,053	1,047	1,07
lp6	J21	ke2	x	GSK583	NA	NA	S8261	NA	NA	NA	NA	1346547-00-9	NF-κB	NA	NF-κB	0,936	0,962	1,01	1,11	1,06	1	1,11	0,896	1,07	1,09	1,02	1,06	0,969	1,025	1,057	1,057
lp6	J22	ke2	x	CCT137690	NA	NA	S2744	NA	NA	NA	NA	1095382-05-0	Aurora Kinase	NA	Cell Cycle	0,481	0,438	0,464	0,395	0,342	0,377	0,835	0,855	0,66	0,816	0,861	0,812	0,461	0,783	0,371	0,83
lp6	K03	ke2	x	AZD2858	NA	NA	S7253	NA	NA	NA	NA	486424-20-8	GSK-3	NA	PI3K/Akt/mTOR	0,548	0,535	0,584	0,27	0,377	0,279	0,816	0,805	0,775	0,827	0,749	0,808	0,556	0,799	0,309	0,795
lp6	K04	ke2	x	NSC 23766	NA	NA	S8031	NA	NA	NA	NA	1177865-17-6	Rho	NA	Cell Cycle	1,06	1,09	1,08	1,04	1,08	1,19	1,02	1,01	1	1,06	1,04	1,03	1,077	1,01	1,103	1,043
lp6	K06	ke2	x	Pacritinib (SB1518)	NA	NA	S8057	NA	NA	NA	NA	937272-79-2	FLT3,JAK	NA	JAK/STAT	0,985	0,9	0,967	0,911	0,943	0,953	0,844	0,961	1,12	0,975	0,951	0,949	0,951	0,975	0,936	0,958
lp6	K07	ke2	x	GNE-0877	NA	NA	S7367	NA	NA	NA	NA	1374828-69-9	LRRK2	NA	Autophagy	0,882	1,02	0,943	0,943	1	1,04	0,756	0,769	0,947	0,995	0,987	0,966	0,948	0,824	0,994	0,983
lp6	K08	ke2	x	LY3023414	NA	NA	S8322	NA	NA	NA	NA	1386874-06-1	Akt	NA	PI3K/Akt/mTOR	0,0391	0,0394	0,0498	0,041	0,0485	0,0438	0,0658	0,0683	0,0844	0,119	0,114	0,11	0,043	0,073	0,044	0,114
lp6	K09	ke2	x	DDR1-IN-1	NA	NA	S7498	NA	NA	NA	NA	1449685-96-4	Others	NA	Others	1,07	1,07	1,03	0,836	1,06	1,09	0,939	0,858	0,806	1,03	1,03	1,03	1,057	0,868	0,995	1,03
lp6	K10	ke2	x	Silmitasertib (CX-4945)	NA	NA	S2248	NA	NA	NA	NA	1009820-21-6	Casein Kinase	NA	Others	0,93	1,18	1,07	0,783	0,815	1,04	1,1	0,762	0,95	1,1	1,09	1,1	1,06	0,937	0,879	1,097
lp6	K11	ke2	x	AT13148	NA	NA	S7563	NA	NA	NA	NA	1056901-62-2	Akt,S6 Kinase,ROCK,PKA	NA	PI3K/Akt/mTOR	0,781	0,806	1,08	0,942	0,78	1,03	0,974	1,25	1,27	1,06	1,05	1,06	0,889	1,165	0,917	1,057
lp6	K12	ke2	x	Baricitinib (LY3009104, INCB028050)	NA	NA	S2851	NA	NA	NA	NA	1187594-09-7	JAK	NA	Epigenetics	0,0716	0,0907	0,105	0,124	0,155	0,164	0,535	0,599	0,743	0,653	0,643	0,737	0,089	0,626	0,148	0,678
lp6	K13	ke2	x	PF-431396	NA	NA	S7644	NA	NA	NA	NA	717906-29-1	FAK	NA	Angiogenesis	0,195	0,215	0,227	0,213	0,268	0,205	0,819	0,4	0,548	0,53	0,502	0,574	0,212	0,589	0,229	0,535
lp6	K14	ke2	x	GSK2656157	NA	NA	S7033	NA	NA	NA	NA	1337532-29-2	PERK	NA	Apoptosis	0,998	1,03	0,947	1	1,07	1,02	0,881	0,79	0,968	1,05	1,03	1,05	0,992	0,88	1,03	1,043
lp6	K15	ke2	x	SB239063	NA	NA	S7741	NA	NA	NA	NA	193551-21-2	p38 MAPK	NA	MAPK	0,855	0,99	0,882	0,993	0,932	1,02	0,654	1,01	0,971	0,968	0,951	1,01	0,909	0,878	0,982	0,976
lp6	K16	ke2	x	1-Azakenpaullone	NA	NA	S7193	NA	NA	NA	NA	676596-65-9	GSK-3	NA	PI3K/Akt/mTOR	1,04	0,996	0,933	1,05	0,886	0,99	1,13	0,697	1,05	1,04	1,02	1,03	0,99	0,959	0,975	1,03
lp6	K17	ke2	x	SGI-7079	NA	NA	S7847	NA	NA	NA	NA	1239875-86-5	VEGFR	NA	Protein Tyrosine Kinase	0,195	0,242	0,216	0,242	0,225	0,253	0,742	0,6	0,801	0,659	0,636	0,646	0,218	0,714	0,24	0,647
lp6	K18	ke2	x	ID-8	NA	NA	S7327	NA	NA	NA	NA	147591-46-6	DYRK	NA	Others	1,02	0,99	1,01	0,955	0,862	0,89	1,25	1,01	1,12	1	0,998	0,992	1,007	1,127	0,902	0,997
lp6	K19	ke2	x	GSK2292767	NA	NA	S7938	NA	NA	NA	NA	1254036-66-2	PI3K	NA	PI3K/Akt/mTOR	0,51	0,489	0,523	0,382	0,391	0,443	0,375	0,38	0,372	0,242	0,302	0,309	0,507	0,376	0,405	0,284
lp6	K20	ke2	x	-GNF 5837	NA	NA	S7519	NA	NA	NA	NA	1033769-28-6	Trk receptor	NA	Protein Tyrosine Kinase	1,09	0,959	1,05	1,06	1,13	1,07	1,02	1,12	1,03	1,06	1,05	1,11	1,033	1,057	1,087	1,073
lp6	K21	ke2	x	ZM 39923 HCl	NA	NA	S8004	NA	NA	NA	NA	1021868-92-7	JAK	NA	JAK/STAT	1,01	0,974	1,01	1,08	1,04	0,919	0,988	0,948	1,02	1,05	0,988	1,01	0,998	0,985	1,013	1,016
lp6	K22	ke2	x	GDC-0994	NA	NA	S7554	NA	NA	NA	NA	1453848-26-4	ERK	NA	MAPK	0,871	0,858	0,846	0,954	0,893	0,926	0,741	0,944	0,858	0,921	0,927	0,867	0,858	0,848	0,924	0,905
lp6	L03	ke2	x	LDC1267	NA	NA	S7638	NA	NA	NA	NA	1361030-48-9	TAM Receptor	NA	Protein Tyrosine Kinase	0,957	0,994	0,972	0,99	1,04	1	1,06	1,02	1,15	1,06	1,04	1,02	0,974	1,077	1,01	1,04
lp6	L04	ke2	x	APS-2-79 HCl	NA	NA	S8355	NA	NA	NA	NA	2002381-31-7	MEK	NA	MAPK	0,778	1,01	1,01	0,84	1	1,05	0,872	0,861	0,957	0,94	0,969	0,923	0,933	0,897	0,963	0,944
lp6	L05	ke2	x	LY333531 HCl	NA	NA	S7663	NA	NA	NA	NA	169939-93-9	PKC	NA	TGF-beta/Smad	0,788	0,896	0,949	0,823	0,906	0,893	0,894	1,15	0,936	0,881	0,879	0,883	0,878	0,993	0,874	0,881
lp6	L06	ke2	x	S49076	NA	NA	S8404	NA	NA	NA	NA	1265965-22-7	c-Met,FGFR	NA	Protein Tyrosine Kinase	0,938	1,02	0,982	0,83	1,03	1,1	0,764	0,799	1,17	1,02	0,956	0,999	0,98	0,911	0,987	0,992
lp6	L07	ke2	x	GSK269962A HCl	NA	NA	S7687	NA	NA	NA	NA	850664-21-0(free base)	ROCK	NA	Cell Cycle	0,713	0,881	0,952	0,691	0,726	0,933	1,11	1,25	1,46	1,04	1,02	1,03	0,849	1,273	0,783	1,03
lp6	L08	ke2	x	GSK180736A (GSK180736)	NA	NA	S8489	NA	NA	NA	NA	817194-38-0	ROCK	NA	Cell Cycle	1	0,965	1,04	0,86	1,08	1,05	1,04	0,734	1,11	1,08	1,01	1,09	1,002	0,961	0,997	1,06
lp6	L09	ke2	x	Dovitinib (TKI258) Lactate	NA	NA	S7765	NA	NA	NA	NA	915769-50-5	FLT3,c-Kit,FGFR,PDGFR,VEGFR	NA	Angiogenesis	0,726	0,695	0,986	0,542	0,676	0,75	1,09	0,864	1,16	0,988	0,943	0,96	0,802	1,038	0,656	0,964
lp6	L10	ke2	x	RXDX-106 (CEP-40783)	NA	NA	S8570	NA	NA	NA	NA	1437321-24-8	TAM Receptor	NA	Protein Tyrosine Kinase	0,855	0,845	0,895	0,992	1,04	0,977	0,82	0,804	0,691	1,04	1,09	1,07	0,865	0,772	1,003	1,067
lp6	L11	ke2	x	Pexidartinib (PLX3397)	NA	NA	S7818	NA	NA	NA	NA	1029044-16-3	CSF-1R,c-Kit	NA	Protein Tyrosine Kinase	0,967	0,943	0,993	1,02	1,01	1	0,881	1,14	0,884	1,01	1,01	1,01	0,968	0,968	1,01	1,01
lp6	L12	ke2	x	Raf265 derivative	NA	NA	S2200	NA	NA	NA	NA	N/A	Raf	NA	MAPK	0,915	1,05	0,987	1,04	1,1	1,01	0,974	0,99	1,27	1,11	1,13	1,1	0,984	1,078	1,05	1,113
lp6	L13	ke2	x	Y-39983 HCl	NA	NA	S7935	NA	NA	NA	NA	173897-44-4	ROCK	NA	Cell Cycle	0,982	1,08	1,04	1,12	1,21	1,21	1,06	1,31	1,2	1,08	1,09	1,08	1,034	1,19	1,18	1,083
lp6	L14	ke2	x	Chk2 Inhibitor II (BML-277)	NA	NA	S8632	NA	NA	NA	NA	516480-79-8	Chk	NA	Cell Cycle	0,963	1,01	0,964	0,726	1,02	0,972	0,843	0,692	0,961	0,986	0,962	0,963	0,979	0,832	0,906	0,97
lp6	L15	ke2	x	GW2580	NA	NA	S8042	NA	NA	NA	NA	870483-87-7	CSF-1R	NA	Protein Tyrosine Kinase	0,949	0,956	0,862	1,01	1,1	1,12	0,785	1,04	0,914	1,03	0,986	0,982	0,922	0,913	1,077	0,999
lp6	L17	ke2	x	GDC-0326	NA	NA	S8157	NA	NA	NA	NA	1282514-88-8	PI3K	NA	PI3K/Akt/mTOR	0,164	0,196	0,188	0,182	0,185	0,148	0,0679	0,0822	0,089	0,0848	0,0999	0,0842	0,183	0,08	0,172	0,09
lp6	L18	ke2	x	Dasatinib hydrochloride	NA	NA	S5254	NA	NA	NA	NA	854001-07-3	Abl/Src	NA	Kinase	0,536	0,524	0,547	0,753	0,635	0,728	0,408	0,324	0,345	0,588	0,569	0,558	0,536	0,359	0,705	0,572
lp6	L19	ke2	x	BAY 1217389	NA	NA	S8215	NA	NA	NA	NA	1554458-53-5	Kinesin,Serine/threonin kinase	NA	Cytoskeletal Signaling	0,28	0,327	0,321	0,255	0,353	0,336	0,65	0,635	0,846	0,665	0,639	0,727	0,309	0,71	0,315	0,677
lp6	L20	ke2	x	Dorsomorphin 2HCl	NA	NA	S7306	NA	NA	NA	NA	1219168-18-9	AMPK	NA	PI3K/Akt/mTOR	0,706	0,641	0,731	0,996	0,834	1,04	1	0,792	1,12	0,993	0,99	1,03	0,693	0,971	0,957	1,004
lp6	L21	ke2	x	XMD8-87	NA	NA	S8272	NA	NA	NA	NA	1234480-46-6	ACK	NA	Protein Tyrosine Kinase	1,07	1,13	0,995	1,05	1,11	1,07	1,18	1,16	0,987	1,08	1,09	1,11	1,065	1,109	1,077	1,093
lp6	L22	ke2	x	Capmatinib (INCB28060)	NA	NA	S2788	NA	NA	NA	NA	1029712-80-8	c-Met	NA	Protein Tyrosine Kinase	1,07	1,06	0,943	1,06	1,02	1,12	1,08	0,881	0,967	1,07	1,07	1	1,024	0,976	1,067	1,047
lp6	M03	ke2	x	-CNX 774	NA	NA	S7257	NA	NA	NA	NA	1202759-32-7	BTK	NA	Angiogenesis	0,924	0,982	0,97	0,923	0,968	1,01	1,23	1,02	1,04	1,04	1,02	1	0,959	1,097	0,967	1,02
lp6	M04	ke2	x	PRT062607 (P505-15, BIIB057) HCl	NA	NA	S8032	NA	NA	NA	NA	1370261-97-4,1370261-96-3(free base)	Syk	NA	Angiogenesis	1,04	1,13	1,05	0,941	1,1	0,974	0,968	1	0,985	0,941	0,91	0,922	1,073	0,984	1,005	0,924
lp6	M05	ke2	x	HTH-01-015	NA	NA	S7318	NA	NA	NA	NA	1613724-42-7	AMPK	NA	PI3K/Akt/mTOR	0,861	0,697	0,775	0,627	0,609	0,766	1,02	0,754	0,97	0,921	0,89	0,958	0,778	0,915	0,667	0,923
lp6	M06	ke2	x	P276-00	NA	NA	S8058	NA	NA	NA	NA	920113-03-7	CDK	NA	Cell Cycle	0,0635	0,0458	0,051	0,0462	0,0579	0,0513	0,141	0,199	0,225	0,0638	0,0694	0,0779	0,053	0,188	0,052	0,07
lp6	M07	ke2	x	GNE-9605	NA	NA	S7368	NA	NA	NA	NA	1536200-31-3	LRRK2	NA	Autophagy	1,03	0,985	0,936	1,01	0,895	1,05	1,03	0,943	1,05	1,01	1,02	1,05	0,984	1,008	0,985	1,027
lp6	M09	ke2	x	JNK Inhibitor IX	NA	NA	S7508	NA	NA	NA	NA	312917-14-9	JNK	NA	MAPK	0,0571	0,0601	0,0808	0,109	0,109	0,107	0,479	0,503	0,511	0,394	0,476	0,45	0,066	0,498	0,108	0,44
lp6	M10	ke2	x	(-)-Epigallocatechin Gallate	NA	NA	S2250	NA	NA	NA	NA	989-51-5	DNA Methyltransferase,HER2,Telomerase,EGFR,Fatty Acid Synthase	NA	Others	0,929	1,06	0,975	0,828	1,05	0,995	1,08	0,907	0,875	1,01	1,02	1,03	0,988	0,954	0,958	1,02
lp6	M11	ke2	x	WH-4-023	NA	NA	S7565	NA	NA	NA	NA	837422-57-8	Src	NA	Angiogenesis	0,977	1,08	1,06	0,937	1,06	1,22	0,89	0,971	0,966	1,06	0,992	1,03	1,039	0,942	1,072	1,027
lp6	M12	ke2	x	MLN0905	NA	NA	S2898	NA	NA	NA	NA	1228960-69-7	PLK	NA	Cell Cycle	0,127	0,117	0,195	0,266	0,319	0,287	0,462	0,458	0,5	0,609	0,611	0,622	0,146	0,473	0,291	0,614
lp6	M13	ke2	x	GSK2578215A	NA	NA	S7664	NA	NA	NA	NA	1285515-21-0	LRRK2	NA	Autophagy	0,938	1,08	1,01	1,01	1,11	1,02	1,01	0,926	0,994	1,04	0,979	1,01	1,009	0,977	1,047	1,01
lp6	M15	ke2	x	ANA-12	NA	NA	S7745	NA	NA	NA	NA	219766-25-3	Trk receptor	NA	Protein Tyrosine Kinase	0,936	1,02	1,03	0,961	1,14	1,07	1,11	0,984	0,984	1,01	0,993	1,03	0,995	1,026	1,057	1,011
lp6	M16	ke2	x	NMS-P937 (NMS1286937)	NA	NA	S7255	NA	NA	NA	NA	1034616-18-6	PLK	NA	Cell Cycle	0,0879	0,118	0,0862	0,188	0,156	0,188	0,409	0,457	0,509	0,383	0,482	0,443	0,097	0,458	0,177	0,436
lp6	M17	ke2	x	Ulixertinib (BVD-523, VRT752271)	NA	NA	S7854	NA	NA	NA	NA	869886-67-9	ERK	NA	MAPK	0,723	0,694	0,72	0,834	0,894	0,903	0,731	0,799	0,833	0,734	0,773	0,795	0,712	0,788	0,877	0,767
lp6	M18	ke2	x	AZ191	NA	NA	S7338	NA	NA	NA	NA	1594092-37-1	DYRK	NA	Others	0,826	0,94	0,709	0,86	0,911	0,934	1,07	0,932	0,974	0,989	0,983	1,01	0,825	0,992	0,902	0,994
lp6	M19	ke2	x	ETC-1002	NA	NA	S7953	NA	NA	NA	NA	738606-46-7	AMPK	NA	PI3K/Akt/mTOR	1,04	1,03	0,985	0,883	1,01	1,13	1,05	0,938	1,08	1,01	1,07	1,04	1,018	1,023	1,008	1,04
lp6	M20	ke2	x	Afuresertib (GSK2110183)	NA	NA	S7521	NA	NA	NA	NA	1047644-62-1	Akt	NA	PI3K/Akt/mTOR	0,292	0,259	0,256	0,402	0,376	0,352	0,162	0,156	0,178	0,252	0,226	0,262	0,269	0,165	0,377	0,247
lp6	M21	ke2	x	SMI-4a	NA	NA	S8005	NA	NA	NA	NA	438190-29-5	Pim	NA	JAK/STAT	0,992	1,09	0,984	1,06	0,875	0,953	1,07	1,05	1,1	1,02	1,04	1,03	1,022	1,073	0,963	1,03
lp6	M22	ke2	x	CL-387785 (EKI-785)	NA	NA	S7557	NA	NA	NA	NA	194423-06-8	EGFR	NA	Protein Tyrosine Kinase	0,865	0,749	0,789	0,788	0,597	0,691	0,943	0,868	0,931	0,969	0,905	0,849	0,801	0,914	0,692	0,908
lp6	N03	ke2	x	Pilaralisib (XL147)	NA	NA	S7645	NA	NA	NA	NA	934526-89-3	PI3K	NA	PI3K/Akt/mTOR	0,91	0,924	0,844	0,753	0,864	0,859	0,806	0,774	0,795	0,766	0,757	0,73	0,893	0,792	0,825	0,751
lp6	N04	ke2	x	WNK463	NA	NA	S8358	NA	NA	NA	NA	2012607-27-9	Others	NA	Others	0,591	0,545	0,552	0,788	0,766	0,847	0,42	0,451	0,484	1,02	1,04	0,993	0,563	0,452	0,8	1,018
lp6	N05	ke2	x	CH5183284 (Debio-1347)	NA	NA	S7665	NA	NA	NA	NA	1265229-25-1	FGFR	NA	Angiogenesis	0,884	0,904	0,899	0,819	0,947	0,971	0,869	0,932	1,06	1,04	0,958	0,989	0,896	0,954	0,912	0,996
lp6	N06	ke2	x	PF-06273340	NA	NA	S8407	NA	NA	NA	NA	1402438-74-7	Trk receptor	NA	Protein Tyrosine Kinase	0,99	1,01	0,942	0,814	0,914	1,11	0,98	1,01	0,965	1,01	0,96	0,969	0,981	0,985	0,946	0,98
lp6	N07	ke2	x	AZD8186	NA	NA	S7694	NA	NA	NA	NA	1627494-13-6	PI3K	NA	PI3K/Akt/mTOR	0,579	0,556	0,614	0,57	0,581	0,636	0,367	0,501	0,423	0,456	0,427	0,441	0,583	0,43	0,596	0,441
lp6	N08	ke2	x	Tanzisertib(CC-930)	NA	NA	S8490	NA	NA	NA	NA	899805-25-5 (free base)	JNK	NA	MAPK	0,962	1,03	0,993	0,816	1,17	1,1	1,23	1,16	1,37	0,993	0,968	1,01	0,995	1,253	1,029	0,99
lp6	N09	ke2	x	Sunitinib	NA	NA	S7781	NA	NA	NA	NA	557795-19-4	PDGFR,c-Kit,VEGFR	NA	Protein Tyrosine Kinase	0,705	0,843	0,812	0,763	0,747	0,914	1,09	1,11	1,08	1,01	0,951	0,962	0,787	1,093	0,808	0,974
lp6	N10	ke2	x	Amcasertib (BBI503)	NA	NA	S8572	NA	NA	NA	NA	1129403-56-0	Stemness kinase	NA	Stem Cells & Wnt	0,894	0,781	1,01	0,85	0,929	0,98	0,969	1,17	1,05	1,01	0,969	0,972	0,895	1,063	0,92	0,984
lp6	N11	ke2	x	Nazartinib (EGF816, NVS-816)	NA	NA	S7824	NA	NA	NA	NA	1508250-71-2	EGFR	NA	Angiogenesis	0,82	0,903	0,918	0,945	0,868	1,1	0,875	0,948	0,872	0,852	0,786	0,817	0,88	0,898	0,971	0,818
lp6	N12	ke2	x	Obacunone	NA	NA	S3784	NA	NA	NA	NA	751-03-1	Aromatase,Nrf2	NA	Endocrinology & Hormones	0,951	1,06	1,04	0,87	1,02	1,03	0,89	1,08	1,1	1,08	0,976	0,997	1,017	1,023	0,973	1,018
lp6	N13	ke2	x	KD025 (SLx-2119)	NA	NA	S7936	NA	NA	NA	NA	911417-87-3	ROCK	NA	Cell Cycle	0,795	0,926	0,956	0,933	0,967	0,924	0,924	1,03	1,08	0,977	0,961	0,976	0,892	1,011	0,941	0,971
lp6	N14	ke2	x	kira6	NA	NA	S8658	NA	NA	NA	NA	1589527-65-0	Others	NA	Others	0,685	0,801	0,755	0,844	0,772	0,822	1,31	1,17	1,15	0,987	0,99	0,959	0,747	1,21	0,813	0,979
lp6	N15	ke2	x	Bardoxolone Methyl	NA	NA	S8078	NA	NA	NA	NA	218600-53-4	IκB/IKK	NA	NF-κB	0,0725	0,0969	0,107	0,0613	0,0593	0,0732	0,393	0,295	0,311	0,24	0,26	0,27	0,092	0,333	0,065	0,257
lp6	N16	ke2	x	Adenosine 5'-monophosphate monohydrate	NA	NA	S5284	NA	NA	NA	NA	18422-05-4	AMPK	NA	PI3K/Akt/mTOR	0,983	1,01	1	0,868	1,09	0,968	0,97	0,881	1,02	1,02	1,02	1,03	0,998	0,957	0,975	1,023
lp6	N17	ke2	x	GDC-0084	NA	NA	S8163	NA	NA	NA	NA	1382979-44-3	PI3K	NA	PI3K/Akt/mTOR	0,156	0,161	0,147	0,115	0,121	0,108	0,0999	0,0914	0,115	0,0943	0,115	0,112	0,155	0,102	0,115	0,107
lp6	N18	ke2	x	Fruquintinib	NA	NA	S5667	NA	NA	NA	NA	1194506-26-7	VEGFRs	NA	VEGFR	0,982	1,04	0,854	0,999	0,95	1,07	1,05	1,08	1,1	1,03	1,01	1	0,959	1,077	1,006	1,013
lp6	N19	ke2	x	NT157	NA	NA	S8228	NA	NA	NA	NA	1384426-12-3	IGF-1R	NA	Protein Tyrosine Kinase	1,08	1,1	1,01	0,956	0,997	1,01	0,979	1,07	1,21	1,05	1,02	1,04	1,063	1,086	0,988	1,037
lp6	N20	ke2	x	APTSTAT3-9R	NA	NA	S8197	NA	NA	NA	NA	NA	STAT	NA	JAK/STAT	1,05	1,03	1,01	0,976	1,05	1,05	1,17	1,11	1,09	1,04	1	1,01	1,03	1,123	1,025	1,017
lp6	N21	ke2	x	XMD16-5	NA	NA	S8273	NA	NA	NA	NA	1345098-78-3	ACK	NA	Protein Tyrosine Kinase	0,931	0,762	0,751	0,682	0,633	0,64	1	1,06	1,03	0,801	0,838	0,851	0,815	1,03	0,652	0,83
lp6	N22	ke2	x	LY364947	NA	NA	S2805	NA	NA	NA	NA	396129-53-6	TGF-beta/Smad	NA	TGF-beta/Smad	0,956	0,951	0,919	1,04	0,897	0,864	1,08	1,2	1,06	0,977	0,975	0,981	0,942	1,113	0,934	0,978
lp6	O03	ke2	x	PD173955	NA	NA	S7269	NA	NA	NA	NA	260415-63-2	Bcr-Abl	NA	Angiogenesis	1,09	1,02	1,06	1,09	1,13	1,17	1,21	1,28	1,33	1,24	1,15	1,18	1,057	1,273	1,13	1,19
lp6	O04	ke2	x	Butein	NA	NA	S8036	NA	NA	NA	NA	487-52-5	EGFR	NA	Protein Tyrosine Kinase	0,945	1,04	0,897	0,92	1,05	1,09	0,855	1,14	1,16	1,06	0,985	1,01	0,961	1,052	1,02	1,018
lp6	O05	ke2	x	EHop-016	NA	NA	S7319	NA	NA	NA	NA	1380432-32-5	Rho	NA	Cell Cycle	1,02	1,15	1,06	1,01	1,08	1,14	1	1,17	1,12	0,981	0,947	1,01	1,077	1,097	1,077	0,979
lp6	O06	ke2	x	BMS-582949	NA	NA	S8124	NA	NA	NA	NA	623152-17-0	p38 MAPK	NA	MAPK	0,988	0,995	0,964	0,886	0,894	0,929	0,938	1,03	0,939	0,954	0,953	0,976	0,982	0,969	0,903	0,961
lp6	O07	ke2	x	Sorafenib	NA	NA	S7397	NA	NA	NA	NA	284461-73-0	Raf	NA	MAPK	0,965	1,03	0,957	0,963	0,94	0,99	1,09	1,11	1,08	1,03	1	1,04	0,984	1,093	0,964	1,023
lp6	O08	ke2	x	SGX-523	NA	NA	S1112	NA	NA	NA	NA	1022150-57-7	c-Met	NA	Others	0,969	0,965	1,01	0,965	0,97	1,02	0,834	1,09	1,03	1,03	1,02	0,996	0,981	0,985	0,985	1,015
lp6	O09	ke2	x	XMD8-92	NA	NA	S7525	NA	NA	NA	NA	1234480-50-2	ERK	NA	MAPK	0,986	1,04	1,05	0,847	0,966	1,05	0,941	0,926	0,971	1,05	1,04	1,02	1,025	0,946	0,954	1,037
lp6	O10	ke2	x	Myricetin	NA	NA	S2326	NA	NA	NA	NA	529-44-2	MEK	NA	Others	0,97	1,01	0,986	0,797	0,92	1,02	1,03	0,961	1,07	1,02	1,01	1	0,989	1,02	0,912	1,01
lp6	O11	ke2	x	IM-12	NA	NA	S7566	NA	NA	NA	NA	1129669-05-1	GSK-3	NA	PI3K/Akt/mTOR	0,885	0,954	0,825	0,729	0,874	0,888	0,951	0,996	0,869	0,943	0,889	0,945	0,888	0,939	0,83	0,926
lp6	O12	ke2	x	Berbamine (dihydrochloride)	NA	NA	S3609	NA	NA	NA	NA	6078-17-7	Bcr-Abl	NA	Angiogenesis	1,09	1,1	1,1	0,961	1,04	1,15	0,934	0,949	0,949	0,979	0,935	1	1,097	0,944	1,05	0,971
lp6	O13	ke2	x	AZD6738	NA	NA	S7693	NA	NA	NA	NA	1352226-88-0	ATM/ATR	NA	PI3K/Akt/mTOR	0,109	0,115	0,116	0,135	0,116	0,106	0,648	0,673	0,591	0,588	0,59	0,577	0,113	0,637	0,119	0,585
lp6	O14	ke2	x	LY2874455	NA	NA	S7057	NA	NA	NA	NA	1254473-64-7	FGFR,VEGFR	NA	Protein Tyrosine Kinase	0,112	0,108	0,113	0,0952	0,11	0,117	0,204	0,24	0,24	0,212	0,22	0,204	0,111	0,228	0,107	0,212
lp6	O15	ke2	x	Ro-3306	NA	NA	S7747	NA	NA	NA	NA	872573-93-8	CDK	NA	Cell Cycle	0,817	0,946	0,989	0,899	0,946	0,969	0,922	0,91	1,11	1,01	0,918	0,951	0,917	0,981	0,938	0,96
lp6	O16	ke2	x	SKLB1002	NA	NA	S7258	NA	NA	NA	NA	1225451-84-2	VEGFR	NA	Protein Tyrosine Kinase	0,992	1,01	0,982	0,795	0,859	0,923	0,949	0,902	0,879	0,995	0,903	1,03	0,995	0,91	0,859	0,976
lp6	O17	ke2	x	LJH685	NA	NA	S7870	NA	NA	NA	NA	1627710-50-2	S6 Kinase	NA	PI3K/Akt/mTOR	0,953	0,923	0,951	0,908	1,07	0,974	0,906	0,902	0,921	1,01	0,923	0,963	0,942	0,91	0,984	0,965
lp6	O18	ke2	x	Poziotinib (HM781-36B)	NA	NA	S7358	NA	NA	NA	NA	1092364-38-9	HER2,EGFR	NA	Protein Tyrosine Kinase	0,794	0,693	0,701	0,738	0,873	0,75	0,759	0,725	0,784	0,628	0,622	0,659	0,729	0,756	0,787	0,636
lp6	O19	ke2	x	PLX7904	NA	NA	S7964	NA	NA	NA	NA	1393465-84-3	Raf	NA	MAPK	0,979	0,955	0,948	0,914	0,91	0,787	1,02	1,05	0,971	0,927	0,945	0,923	0,961	1,014	0,87	0,932
lp6	O20	ke2	x	Entospletinib (GS-9973)	NA	NA	S7523	NA	NA	NA	NA	1229208-44-9	Syk	NA	Angiogenesis	0,977	0,712	0,946	0,935	0,899	1,06	1,2	1,05	1,1	1,07	1,07	1,03	0,878	1,117	0,965	1,057
lp6	O21	ke2	x	VE-821	NA	NA	S8007	NA	NA	NA	NA	1232410-49-9	ATM/ATR	NA	DNA Damage	0,828	0,85	0,884	1,02	0,811	0,973	0,994	0,988	1,14	1,01	0,985	0,965	0,854	1,041	0,935	0,987
lp6	O22	ke2	x	UNC2025	NA	NA	S7576	NA	NA	NA	NA	1429881-91-3(free base)	TAM Receptor,FLT3	NA	Protein Tyrosine Kinase	0,292	0,309	0,354	0,33	0,351	0,377	0,904	0,778	0,869	0,747	0,751	0,743	0,318	0,85	0,353	0,747
lp6	P03	ke2	x	Voxtalisib (XL765, SAR245409)	NA	NA	S7646	NA	NA	NA	NA	934493-76-2	mTOR,PI3K	NA	Angiogenesis	0,348	0,351	0,353	0,354	0,346	0,387	0,16	0,174	0,227	0,18	0,184	0,195	0,351	0,187	0,362	0,186
lp6	P04	ke2	x	Irbinitinib (ARRY-380, ONT-380)	NA	NA	S8362	NA	NA	NA	NA	937263-43-9	HER2	NA	Protein Tyrosine Kinase	0,12	0,115	0,141	0,0711	0,0801	0,0717	0,317	0,25	0,154	0,303	0,293	0,351	0,125	0,24	0,074	0,316
lp6	P05	ke2	x	SU5402	NA	NA	S7667	NA	NA	NA	NA	215543-92-3	FGFR,VEGFR	NA	Protein Tyrosine Kinase	0,791	0,971	0,979	0,823	0,831	0,916	0,888	0,812	0,954	0,952	0,963	0,921	0,914	0,885	0,857	0,945
lp6	P06	ke2	x	Naquotinib(ASP8273)	NA	NA	S8412	NA	NA	NA	NA	1448232-80-1	EGFR	NA	Angiogenesis	0,534	0,576	0,578	0,617	0,669	0,745	0,712	0,691	0,619	0,669	0,665	0,65	0,563	0,674	0,677	0,661
lp6	P07	ke2	x	LY2584702 Tosylate	NA	NA	S7704	NA	NA	NA	NA	1082949-68-5	S6 Kinase	NA	PI3K/Akt/mTOR	0,698	0,686	0,708	0,611	0,676	0,72	0,672	0,78	0,786	0,811	0,792	0,744	0,697	0,746	0,669	0,782
lp6	P08	ke2	x	PD-166866 (PD166866)	NA	NA	S8493	NA	NA	NA	NA	192705-79-6	FGFR	NA	Angiogenesis	0,727	0,769	0,892	0,739	0,967	0,942	0,852	0,926	0,878	0,951	0,951	0,975	0,796	0,885	0,883	0,959
lp6	P09	ke2	x	Erlotinib	NA	NA	S7786	NA	NA	NA	NA	183321-74-6	EGFR	NA	Protein Tyrosine Kinase	0,685	0,853	0,821	0,756	0,771	0,928	0,709	0,775	0,702	0,73	0,758	0,735	0,786	0,729	0,818	0,741
lp6	P10	ke2	x	Sitravatinib (MGCD516)	NA	NA	S8573	NA	NA	NA	NA	1123837-84-2	Ephrin receptor,c-Kit,TAM Receptor,VEGFR,Trk receptor	NA	Protein Tyrosine Kinase	0,618	0,748	0,711	0,708	0,699	0,688	0,812	0,777	0,902	0,919	0,948	0,866	0,692	0,83	0,698	0,911
lp6	P11	ke2	x	BI-847325	NA	NA	S7843	NA	NA	NA	NA	1207293-36-4	MEK,Aurora Kinase	NA	MAPK	0,233	0,229	0,262	0,162	0,158	0,152	0,448	0,371	0,632	0,307	0,309	0,309	0,241	0,484	0,157	0,308
lp6	P12	ke2	x	Glabridin	NA	NA	S3786	NA	NA	NA	NA	59870-68-7	GABA Receptor,PPAR	NA	Metabolism	0,751	0,858	0,822	0,75	0,846	0,947	0,777	0,716	0,944	0,911	0,88	0,862	0,81	0,812	0,848	0,884
lp6	P13	ke2	x	GSK2269557	NA	NA	S7937	NA	NA	NA	NA	1254036-71-9	PI3K	NA	PI3K/Akt/mTOR	0,851	0,904	0,809	0,789	0,868	0,95	0,953	0,864	1,01	0,968	0,935	0,922	0,855	0,942	0,869	0,942
lp6	P14	ke2	x	Bakuchiol	NA	NA	S3813	NA	NA	NA	NA	10309-37-2	Immunology & Inflammation related	NA	Immunology & Inflammation	0,722	0,799	0,93	0,776	0,781	0,987	0,761	0,908	0,988	0,906	0,973	0,924	0,817	0,886	0,848	0,934
lp6	P15	ke2	x	K03861	NA	NA	S8100	NA	NA	NA	NA	853299-07-7	CDK	NA	Cell Cycle	0,019	0,0189	0,0227	0,0509	0,0619	0,0492	0,36	0,376	0,248	0,206	0,25	0,283	0,02	0,328	0,054	0,246
lp6	P16	ke2	x	SC66	NA	NA	S5313	NA	NA	NA	NA	871361-88-5	Akt	NA	PI3K/Akt/mTOR	0,0699	0,148	0,0879	0,069	0,0233	0,111	0,745	0,703	0,812	0,764	0,874	0,866	0,102	0,753	0,068	0,835
lp6	P17	ke2	x	ONO-4059 (GS-4059) hydrochloride	NA	NA	S8166	NA	NA	NA	NA	1439901-97-9	BTK	NA	Angiogenesis	0,727	0,964	0,857	0,807	0,843	0,967	0,867	0,86	0,935	0,955	0,964	0,974	0,849	0,887	0,872	0,964
lp6	P18	ke2	x	7-Hydroxy-4-chromone	NA	NA	S5548	NA	NA	NA	NA	59887-89-7	Src	NA	Cancer	0,865	0,789	0,884	0,953	0,924	0,93	0,914	0,809	0,897	0,87	0,92	0,933	0,846	0,873	0,936	0,908
lp6	P19	ke2	x	Ensartinib (X-396)	NA	NA	S8230	NA	NA	NA	NA	1370651-20-9	ALK	NA	Angiogenesis	0,363	0,311	0,333	0,487	0,454	0,467	0,655	0,531	0,673	0,571	0,616	0,624	0,336	0,62	0,469	0,604
lp6	P20	ke2	x	Lupeol	NA	NA	S3614	NA	NA	NA	NA	545-47-1	Immunology & Inflammation related	NA	Immunology & Inflammation	0,753	0,717	0,822	0,748	0,84	0,949	0,849	0,824	0,706	0,904	0,972	0,931	0,764	0,793	0,846	0,936
lp6	P21	ke2	x	STO-609	NA	NA	S8274	NA	NA	NA	NA	52029-86-4	CaMK	NA	Neuronal Signaling	0,684	0,773	0,698	0,704	0,691	0,559	0,781	0,812	0,849	0,871	0,927	0,925	0,718	0,814	0,651	0,908
lp6	P22	ke2	x	NU7026	NA	NA	S2893	NA	NA	NA	NA	154447-35-5	DNA-PK	NA	DNA Damage	0,71	0,715	0,759	0,798	0,865	0,96	0,792	0,684	0,867	0,883	0,927	0,868	0,728	0,781	0,874	0,893
lp7	A03	gpcr	x	Amisulpride		NA	S1280	NA	NA	NA	NA	71675-85-9	Dopamine Receptor	Amisulpride is an atypical antipsychotic used to treat psychosis in schizophrenia and episodes of mania in bipolar disorder.	Neuronal Signaling	0,855	0,906	0,849	0,946	0,956	0,955	0,783	0,914	1,03	0,856	0,864	0,922	0,87	0,909	0,952	0,881
lp7	A04	gpcr	x	Fesoterodine Fumarate		NA	S2240	NA	NA	NA	NA	286930-03-8	AChR	Fesoterodine fumarate (Toviaz) is an antimuscarinic agent and is rapidly de-esterified to its active metabolite 5-hydroxymethyl tolterodine that is a muscarinic receptor antagonist.	Neuronal Signaling	0,885	0,871	0,809	1,01	0,986	1,06	0,889	0,907	0,94	0,926	0,934	0,983	0,855	0,912	1,019	0,948
lp7	A05	gpcr	x	Fluoxetine HCl		NA	S1333	NA	NA	NA	NA	56296-78-7	5-HT Receptor	Fluoxetine HCl is an antidepressant of the selective serotonin reuptake inhibitor (SSRI)class.	Neuronal Signaling	0,925	0,867	0,875	0,942	0,976	0,998	0,703	0,789	0,993	0,881	0,91	0,904	0,889	0,828	0,972	0,898
lp7	A06	gpcr	x	Amantadine HCl		NA	S2451	NA	NA	NA	NA	665-66-7	Dopamine Receptor	Amantadine HCl is used to treat or prevent infections of the respiratory tract caused by a certain virus.	Neuronal Signaling	0,943	0,873	0,805	0,945	1,05	0,985	0,789	0,98	0,91	0,946	0,925	0,952	0,874	0,893	0,993	0,941
lp7	A07	gpcr	x	Naftopidil DiHCl		NA	S1387	NA	NA	NA	NA	57149-08-3	Adrenergic Receptor	Naftopidil DiHCl is a selective 5-HT1A and α1-adrenergic receptor antagonist with IC50 of 0.1 μM and 0.2 μM, respectively. Phase 3.	Neuronal Signaling	0,883	0,793	0,751	1,01	0,918	0,962	0,764	0,768	0,703	0,839	0,772	0,861	0,809	0,745	0,963	0,824
lp7	A08	gpcr	x	Domperidone		NA	S2461	NA	NA	NA	NA	57808-66-9	Dopamine Receptor	Domperidone(Motilium) is a dopamine blocker and an antidopaminergic reagent.	Neuronal Signaling	0,893	0,883	0,832	0,995	0,971	0,957	0,719	0,846	0,837	0,898	0,943	0,868	0,869	0,801	0,974	0,903
lp7	A09	gpcr	x	Venlafaxine		NA	S1441	NA	NA	NA	NA	99300-78-4	5-HT Receptor	Venlafaxine is an arylalkanolamine serotonin-norepinephrine reuptake inhibitor (SNRI).	Neuronal Signaling	0,913	0,858	0,904	0,858	0,974	0,838	0,714	0,763	0,901	0,907	0,877	0,869	0,892	0,793	0,89	0,884
lp7	A10	gpcr	x	Pancuronium dibromide		NA	S2497	NA	NA	NA	NA	15500-66-0	AChR	Pancuronium dibromide is a competitive acetylcholine antagonist with an IC50 of 5.5 ± 0.5 nM.	Neuronal Signaling	0,907	0,885	0,881	0,978	1,02	0,929	0,816	0,926	1,03	0,939	0,942	0,971	0,891	0,924	0,976	0,951
lp7	A11	gpcr	x	Pyridostigmine Bromide		NA	S1608	NA	NA	NA	NA	101-26-8	Others	Pyridostigmine Bromide is a parasympathomimetic and a reversible cholinesterase inhibitor.	Neuronal Signaling	0,894	0,915	0,828	0,925	0,977	0,951	0,784	0,76	0,949	0,903	0,896	0,924	0,879	0,831	0,951	0,908
lp7	A12	gpcr	x	Epinephrine Bitartrate		NA	S2521	NA	NA	NA	NA	51-42-3	Adrenergic Receptor	Epinephrine Bitartrate is alpha- and beta-adrenergic receptor stimulator.	GPCR & G Protein	0,991	0,929	0,881	0,89	1	0,984	0,849	0,814	1,01	0,955	0,957	0,953	0,934	0,891	0,958	0,955
lp7	A13	gpcr	x	Toremifene Citrate		NA	S1776	NA	NA	NA	NA	89778-27-8	Others	Toremifene Citrate is an oral selective estrogen receptor modulator (SERM) which helps oppose the actions of estrogen in the body.	Endocrinology & Hormones	1,01	1,03	0,986	0,886	0,873	0,982	0,839	0,955	0,988	0,688	0,751	0,721	1,009	0,927	0,914	0,72
lp7	A14	gpcr	x	Azelastine HCl		NA	S2552	NA	NA	NA	NA	79307-93-0	Histamine Receptor	Azelastine hydrochloride (Astelin) is a potent, second-generation, selective, histamine antagonist.	Neuronal Signaling	0,98	0,844	0,844	0,977	1,09	1,1	0,811	0,837	1,06	0,932	0,932	0,93	0,889	0,903	1,056	0,931
lp7	A15	gpcr	x	Metoprolol Tartrate		NA	S1856	NA	NA	NA	NA	392-17-7	Adrenergic Receptor	Metoprolol tartrate is a cardioselective β-adrenergic receptor blocker with IC50 of 42 ng/mL.	Neuronal Signaling	0,959	0,875	0,892	0,969	0,992	0,906	0,906	0,895	0,943	0,93	0,919	0,889	0,909	0,915	0,956	0,913
lp7	A16	gpcr	x	PNU-120596		NA	S2629	NA	NA	NA	NA	501925-31-1	AChR	PNU-120596 is a positive allosteric modulator of α7 nAChR with EC50 of 216 nM.	Neuronal Signaling	0,913	0,937	0,893	1,06	1	0,999	0,811	1,01	0,997	0,938	0,976	0,961	0,914	0,939	1,02	0,958
lp7	A17	gpcr	x	Nefiracetam		NA	S1969	NA	NA	NA	NA	77191-36-7	GABA Receptor	Nefiracetam is a GABAergic, cholinergic, and monoaminergic neuronal systems enhancer for Ro 5-4864-induced convulsions. Phase 2.	Neuronal Signaling	0,87	0,874	0,898	0,867	0,937	0,974	0,822	0,759	0,934	0,918	0,87	0,9	0,881	0,838	0,926	0,896
lp7	A18	gpcr	x	RS-127445		NA	S2698	NA	NA	NA	NA	199864-87-3	5-HT Receptor	RS-127445 is a selective 5-HT2B receptor antagonist with pKi of 9.5 and pIC50 of 10.4, exhibits >1000-fold selectivity against other 5-HT receptors.	Neuronal Signaling	0,969	0,977	0,91	1,03	1,04	1,06	0,893	0,88	1,05	0,929	0,944	0,98	0,952	0,941	1,043	0,951
lp7	A19	gpcr	x	Phentolamine Mesylate		NA	S2038	NA	NA	NA	NA	65-28-1	adrenergic receptor	Phentolamine Mesylate is a nonselective alpha-adrenergic antagonist with IC50 of 0.1 μM.	Neuronal Signaling	0,934	0,898	0,906	0,991	1	0,958	0,743	0,976	0,959	0,909	0,927	0,867	0,913	0,893	0,983	0,901
lp7	A20	gpcr	x	SB269970 HCl		NA	S2849	NA	NA	NA	NA	261901-57-9	5-HT Receptor	SB269970 HCl is a hydrochloride salt form of SB-269970, which is a 5-HT7 receptor antagonist with pKi of 8.3, exhibits >50-fold selectivity against other receptors,	Neuronal Signaling	0,92	0,944	0,918	0,873	0,973	1,05	0,778	0,916	0,988	0,899	0,94	0,975	0,927	0,894	0,965	0,938
lp7	A21	gpcr	x	Trimebutine		NA	S2085	NA	NA	NA	NA	39133-31-8	Opioid Receptor	Trimebutine is an agonist of peripheral mu, kappa and delta opiate receptors, used as spasmolytic agent for treatment of both acute and chronic abdominal pain.	Neuronal Signaling	0,933	0,909	0,906	0,983	0,926	0,966	0,757	0,848	0,891	0,883	0,889	0,937	0,916	0,832	0,958	0,903
lp7	A22	gpcr	x	VU 0364770		NA	S2862	NA	NA	NA	NA	61350-00-3	GluR	VU 0364770 is a positive allosteric modulator(PAM) of mGlu4 with EC50 of 1.1 μM, exhibits insignificant activity at 68 other receptors, including other mGlu subtypes.	Neuronal Signaling	0,892	0,877	0,911	0,987	0,956	0,973	0,778	1,09	0,912	0,906	0,93	0,931	0,893	0,927	0,972	0,922
lp7	B03	gpcr	x	Rupatadine Fumarate		NA	S3052	NA	NA	NA	NA	182349-12-8	Histamine Receptor	Rupatadine is an inhibitor of PAFR and histamine (H1) receptor with Ki of 550 nM and 102 nM, respectively. Phase 2.	Neuronal Signaling	0,893	0,83	1,08	1	0,992	1,11	1,04	1,04	1,04	1	1	1,02	0,934	1,04	1,034	1,007
lp7	B04	gpcr	x	Vismodegib (GDC-0449)		NA	S1082	NA	NA	NA	NA	879085-55-9	Hedgehog, P-gp	Vismodegib (GDC-0449) is a potent, novel and specific hedgehog inhibitor with IC50 of 3 nM and also inhibits P-gp with IC50 of 3.0 μM.	Neuronal Signaling	0,947	0,978	0,983	0,963	1,03	1	0,961	0,927	1,12	0,957	0,924	1,01	0,969	1,003	0,998	0,964
lp7	B05	gpcr	x	Tripelennamine HCl		NA	S3146	NA	NA	NA	NA	154-69-8	Histamine Receptor	Tripelennamine is a widely used H1 antagonist, inhibiting PhIP glucuronidation with IC50 of 30 μM.	Neuronal Signaling	0,916	0,994	0,924	1,04	1,05	1,04	0,922	0,968	0,964	1,01	0,998	1,06	0,945	0,951	1,043	1,023
lp7	B06	gpcr	x	Cisatracurium Besylate		NA	S2113	NA	NA	NA	NA	96946-42-8	Adrenergic Receptor	Cisatracurium Besylate is a nondepolarizing neuromuscular blocking agent, antagonizing the action of acetylcholine by inhibiting neuromuscular transmission.	Neuronal Signaling	0,929	0,944	0,951	1,06	0,889	1,02	0,819	0,871	1,03	0,854	0,944	0,994	0,941	0,907	0,99	0,931
lp7	B07	gpcr	x	Adrenalone HCl		NA	S3185	NA	NA	NA	NA	62-13-5	Adrenergic Receptor	Adrenalone is an adrenergic agonist used as a topical vasoconstrictor and hemostatic, mainly acts on alpha-1 adrenergic receptors.	Neuronal Signaling	1,08	0,965	1	1,02	0,993	1,08	0,994	0,902	1,05	1	1,05	1,02	1,015	0,982	1,031	1,023
lp7	B09	gpcr	x	Homatropine Bromide		NA	S4025	NA	NA	NA	NA	51-56-9	AChR	Homatropine Bromide is muscarinic AChR antagonist, inhibits endothelial and smooth muscle muscarinic receptors of WKY-E and SHR-E with IC50 of 162.5 nM and 170.3 nM, respectively.	Neuronal Signaling	1,07	1,04	0,96	0,857	1,05	1,07	0,918	1,06	1,16	1,01	1,05	1	1,023	1,046	0,992	1,02
lp7	B11	gpcr	x	Guanabenz Acetate		NA	S4065	NA	NA	NA	NA	23256-50-0	Adrenergic Receptor	Guanabenz Acetate is an selective agonist of α2a-adrenergic receptor, α2b-adrenergic receptor and α2c-adrenergic receptor with pEC50 of 8.25, 7.01 and ~5, respectively.	Neuronal Signaling	1,13	1,07	1,05	1,18	1,17	1,18	1,08	1,02	1,07	1,02	1,06	1,07	1,083	1,057	1,177	1,05
lp7	B13	gpcr	x	Histamine 2HCl		NA	S4118	NA	NA	NA	NA	56-92-8	Histamine Receptor	Histamine is an organic nitrogen compound, acts on target cells in mammalian brain via stimulation of Histamine 1/2.	Neuronal Signaling	0,987	0,994	0,997	1,03	1,15	1,06	0,981	0,946	1,18	0,933	1,03	1,03	0,993	1,036	1,08	0,998
lp7	B15	gpcr	x	Carteolol HCl		NA	S4278	NA	NA	NA	NA	51781-21-6	Adrenergic Receptor	Carteolol HCl is a β-adrenoceptor antagonist, used for the treatment of glaucoma._x000D_	GPCR & G Protein	1,05	1,01	1,02	1,03	1,12	1,04	0,978	0,854	0,971	0,984	1,01	1,01	1,027	0,934	1,063	1,001
lp7	B17	gpcr	x	ABC294640		NA	S7174	NA	NA	NA	NA	915385-81-8	S1P Receptor	ABC294640 is an orally bioavailable and selective <b>sphingosine kinase-2 (SphK2)</b> inhibitor with <b>IC50</b> of approximately 60 μM. Phase 1/2._x000D_	GPCR & G Protein	1,04	1,01	1,03	1,01	0,871	1,1	1,03	1,08	1,04	1,01	1,02	0,982	1,027	1,05	0,994	1,004
lp7	B19	gpcr	x	BQ-123		NA	S7883	NA	NA	NA	NA	136553-81-6	Endothelin Receptor	BQ-123 is a selective <b>endothelin A receptor (ETA)</b> antagonist with <b>IC50</b> of 7.3 nM. Phase 2._x000D_	GPCR & G Protein	0,964	0,986	1,06	1,05	1,07	1,03	0,837	0,936	1,11	0,912	0,94	1,09	1,003	0,961	1,05	0,981
lp7	B21	gpcr	x	Paroxetine HCl		NA	S3005	NA	NA	NA	NA	78246-49-8	5-HT Receptor	Paroxetine is an antidepressant drug of the SSRI type.	Neuronal Signaling	1	0,984	1,03	1,07	0,985	1	0,918	1,1	1,09	1	1	1,04	1,005	1,036	1,018	1,013
lp7	C03	gpcr	x	Aniracetam		NA	S1281	NA	NA	NA	NA	72432-10-1	AMPA Receptor-kainate Receptor-NMDA Receptor	Aniracetam is a nootropics and neuroprotective drug.	Neuronal Signaling	0,981	1	0,958	1,05	1,01	0,979	0,931	0,944	1,09	0,979	1,01	1,06	0,98	0,988	1,013	1,016
lp7	C04	gpcr	x	Hesperetin		NA	S2308	NA	NA	NA	NA	520-33-2	Histamine Receptor	Hesperetin is a bioflavonoid and, to be more specific, a flavanone.	TGF-beta/Smad	1,02	1,04	1,07	0,963	0,988	1,13	1,05	1,21	1,17	1,05	1,09	1,05	1,043	1,143	1,027	1,063
lp7	C05	gpcr	x	Fluvoxamine maleate		NA	S1336	NA	NA	NA	NA	61718-82-9	5-HT Receptor	Fluvoxamine maleate is a selective serotonin (5-HT) reuptake inhibitor (SSRI).	Neuronal Signaling	0,968	0,985	1,03	1,01	0,972	1,03	0,991	0,897	1,04	0,97	1	1	0,994	0,976	1,004	0,99
lp7	C06	gpcr	x	Amfebutamone HCl		NA	S2452	NA	NA	NA	NA	31677-93-7	Dopamine Receptor	Amfebutamone HCl is a selective norepinephrine-dopamine reuptake inhibitor with IC50 of 6.5 and 3.4μM for the reuptake of dopamine and norepinephrine, respectively	Neuronal Signaling	1,03	1,08	1,09	1,06	0,995	1,11	1,13	1,17	1,1	1,05	1,04	1,02	1,067	1,133	1,055	1,037
lp7	C07	gpcr	x	Ondansetron HCl		NA	S1390	NA	NA	NA	NA	99614-01-4	5-HT Receptor	Ondansetron HCl is a serotonin 5-HT3 receptor antagonist.	Neuronal Signaling	1,07	1,04	1,13	0,986	1,02	1,08	0,953	0,967	1,26	1,04	0,999	1,03	1,08	1,06	1,029	1,023
lp7	C08	gpcr	x	Estriol		NA	S2466	NA	NA	NA	NA	50-27-1	Estrogen/progestogen Receptor	Estriol is an antagonist of the G-protein coupled estrogen receptor in estrogen receptor-negative breast cancer cells.	Endocrinology & Hormones	0,96	0,953	1,02	1,04	0,979	1,05	1,02	0,932	0,972	1,03	1,05	1,08	0,978	0,975	1,023	1,053
lp7	C09	gpcr	x	Zibotentan (ZD4054)		NA	S1456	NA	NA	NA	NA	186497-07-4	ETA Receptor	Zibotentan (ZD4054) is a specific Endothelin (ET)A antagonist with IC50 of 21 nM, exhibiting no activity at ETB. Phase 3.	GPCR & G Protein	1,06	0,994	0,871	0,992	1,03	0,894	0,922	0,849	1,08	0,989	0,999	0,975	0,975	0,95	0,972	0,988
lp7	C10	gpcr	x	Phenoxybenzamine HCl		NA	S2499	NA	NA	NA	NA	63-92-3	Androgen Receptor	Phenoxybenzamine HCl is a non-specific, irreversible alpha antagonist with an IC50 of 550 nM.	GPCR & G Protein	1,04	1,02	1,08	1,05	0,982	1,06	1,04	1,11	1,18	1,02	1,06	1,04	1,047	1,11	1,031	1,04
lp7	C11	gpcr	x	Silodosin		NA	S1613	NA	NA	NA	NA	160970-54-7	Adrenergic Recepto	Silodosin(Rapaflo) is an α1-adrenoceptor antagonist with high uroselectivity.	Neuronal Signaling	0,938	0,982	1,01	1,06	1,03	1,01	0,983	1,08	0,931	0,99	0,997	1,02	0,977	0,998	1,033	1,002
lp7	C12	gpcr	x	L-Adrenaline		NA	S2522	NA	NA	NA	NA	51-43-4	Others	L-Adrenaline belongs to a group of the compounds known as catecholamines.	Neuronal Signaling	1,02	0,986	0,927	1,02	0,962	1,07	1,02	1,11	1,16	1,02	1,06	1,06	0,978	1,097	1,017	1,047
lp7	C13	gpcr	x	Ranitidine		NA	S1801	NA	NA	NA	NA	66357-59-3	NULL	Ranitidine is a histamine H2-receptor antagonist with IC50 of 3.3 ± 1.4 μM.	Neuronal Signaling	1,07	0,995	0,959	1,04	0,824	1,06	0,985	0,957	1,17	1,01	1,02	1,05	1,008	1,037	0,975	1,027
lp7	C15	gpcr	x	Dapoxetine HCl		NA	S1869	NA	NA	NA	NA	129938-20-1	5-HT Receptor	Dapoxetine hydrochloride is a short-acting novel selective serotonin reuptake inhibitor.	Neuronal Signaling	0,992	0,98	0,999	1,05	0,969	1,03	0,882	0,924	0,962	0,912	0,979	0,99	0,99	0,923	1,016	0,96
lp7	C16	gpcr	x	NPS-2143		NA	S2633	NA	NA	NA	NA	284035-33-2	CaSR	NPS 2143 is a novel potent and selective antagonist of Ca(2+) receptor with IC50 of 43 nM.	GPCR & G Protein	1,05	0,983	0,98	1,05	1,08	1,12	1,02	0,877	1,01	0,964	0,994	1,03	1,004	0,969	1,083	0,996
lp7	C17	gpcr	x	Tamoxifen Citrate		NA	S1972	NA	NA	NA	NA	54965-24-1	Estrogen/progestogen Receptor	Tamoxifen Citrate is an antagonist of the estrogen receptor by competitive inhibition of estrogen binding.	Endocrinology & Hormones	1,09	1,07	1	1,05	0,991	1,02	1,1	1,07	1,28	0,827	0,777	0,833	1,053	1,15	1,02	0,812
lp7	C18	gpcr	x	JTC-801		NA	S2722	NA	NA	NA	NA	244218-51-7	Opioid Receptor	JTC-801 is a selective opioid receptor-like1 (ORL1) receptor antagonist with IC50 of 94 nM, weakly inhibits receptors δ, κ, and μ.	Neuronal Signaling	0,983	0,994	1,02	0,985	0,94	0,756	0,96	1,07	1,1	0,963	0,935	1,03	0,999	1,043	0,894	0,976
lp7	C19	gpcr	x	Memantine HCl		NA	S2043	NA	NA	NA	NA	41100-52-1	AMPA Receptor-kainate Receptor-NMDA Receptor	Memantine hydrochloride (Namenda) is a CYP2B6 and CYP2D6 inhibitor for recombinant CYP2B6 and CYP2D6 with Ki of 0.51 nM and 94.9 μM, respectively.	Neuronal Signaling	1,05	0,958	1	1,05	1,03	0,942	0,933	0,976	1,25	0,98	1,02	1,01	1,003	1,053	1,007	1,003
lp7	C20	gpcr	x	BRL-54443		NA	S2852	NA	NA	NA	NA	57477-39-1	5-HT Receptor	BRL 54443 is a 5-HT1E and 5-HT1F receptor agonist with pKi of 8.7 and 9.25, respectively, witha weak binding affinity for 5-HT1A, 5-HT1B, 5-HT1D receptors.	Neuronal Signaling	0,992	0,972	1,07	1,08	1,05	1,02	1,01	1,01	0,903	1	1,04	0,982	1,011	0,974	1,05	1,007
lp7	C21	gpcr	x	Ivabradine HCl		NA	S2086	NA	NA	NA	NA	148849-67-6	Adrenergic Receptor	Ivabradine HCl, a new If inhibitor with IC 50 of 2.9 μM which acts specifically on the pacemaker activity of the sinoatrial node, is a pure heart rate lowering agent.	Neuronal Signaling	1,05	0,923	1,01	1,04	1,09	1,04	0,953	0,86	0,951	0,954	0,945	0,998	0,994	0,921	1,057	0,966
lp7	C22	gpcr	x	VUF 10166		NA	S2865	NA	NA	NA	NA	155584-74-0	5-HT Receptor	VUF10166 is a novel, potent and competitive antagonist for 5-HT3A receptor with Ki of 0.04 nM, its affinity at 5-HT3AB receptor is significantly lower.	Neuronal Signaling	1,03	0,996	1,07	1,07	1,04	1,03	1,06	0,992	1,03	1,03	1,05	1,06	1,032	1,027	1,047	1,047
lp7	D03	gpcr	x	Medetomidine HCl		NA	S3060	NA	NA	NA	NA	86347-15-1	Adrenergic Receptor	Medetomidine is a selective α2-adrenoceptor agonist, with Ki of 1.08 nM, exhibts 1620-fold selectivity over α1-adrenoceptor.	Neuronal Signaling	1,01	1	1,01	0,948	1,04	1,04	0,981	0,893	1,18	1,05	0,97	1,06	1,007	1,018	1,009	1,027
lp7	D04	gpcr	x	ADL5859 HCl		NA	S1139	NA	NA	NA	NA	850173-95-4	Opioid Receptor	ADL5859 HCl is a δ-opioid receptor agonist with Ki of 0.8 nM, selectivity against opioid receptor κ, μ, and weak inhibitory activity at the hERG channel. Phase 2.	Others	1,02	1,04	1,01	0,955	1,01	0,989	0,94	1,02	0,974	1	1,03	1,04	1,023	0,978	0,985	1,023
lp7	D05	gpcr	x	Estradiol valerate		NA	S3149	NA	NA	NA	NA	979-32-8	Estrogen/progestogen Receptor	Estradiol is a synthetic ester used to treat menopausal symptoms and hormone deficiencies.	Endocrinology & Hormones	1,02	0,988	1,06	0,97	1,03	1,03	1,06	1,05	0,985	1,06	1,01	1,08	1,023	1,032	1,01	1,05
lp7	D06	gpcr	x	Naftopidil		NA	S2126	NA	NA	NA	NA	57149-07-2	Adrenergic Receptor	Naftopidil (Flivas) is a selective α1-adrenergic receptor antagonist or alpha blocker with a Ki of 58.3 nM.	Neuronal Signaling	0,938	0,979	1,02	0,951	1,03	1,09	0,912	0,895	1,06	0,787	1,01	1,02	0,979	0,956	1,024	0,939
lp7	D07	gpcr	x	Azatadine dimaleate		NA	S3186	NA	NA	NA	NA	3978-86-7	Histamine Receptor	Azatadine is an histamine and cholinergic inhibitor with IC50 of 6.5 nM and 10 nM, respectively.	Neuronal Signaling	1,01	1,05	1,06	1,1	1,06	1,07	0,979	1	1,07	1,05	1,02	1,06	1,04	1,016	1,077	1,043
lp7	D09	gpcr	x	Hydroxyzine 2HCl		NA	S4026	NA	NA	NA	NA	2192-20-3	Histamine Receptor	Hydroxyzine is a histamine H1-receptor antagonist, inhibits binding of [3H]pyrilamine/[3H]desloratadine to human histamine H1 receptor with IC50 of 10 nM/19 nM.	Neuronal Signaling	0,976	0,975	0,979	0,961	1,02	1,07	0,975	0,977	1,21	0,986	1,02	0,995	0,977	1,054	1,017	1
lp7	D11	gpcr	x	Decamethonium Bromide		NA	S4072	NA	NA	NA	NA	541-22-0	AChR	Decamethonium Bromide is a nicotinic AChR partial agonist and neuromuscular blocking agent.	Neuronal Signaling	1,03	1,05	0,995	0,92	0,836	0,84	0,991	0,939	1,08	1	1,06	1	1,025	1,003	0,865	1,02
lp7	D13	gpcr	x	Timolol Maleate		NA	S4123	NA	NA	NA	NA	26921-17-5	Adrenergic Receptor	Timolol Maleate is a non-selective, beta-adrenergic receptor antagonist for β1/β2 with Ki of 1.97 nM/2.0 nM.	Neuronal Signaling	1,11	0,988	0,954	1,09	1,06	1,14	1,02	0,904	1,13	0,947	1,06	1,07	1,017	1,018	1,097	1,026
lp7	D15	gpcr	x	MetoclopraMide HCl		NA	S4289	NA	NA	NA	NA	7232-21-5	Dopamine Receptor	MetoclopraMide HCl is a selective dopamine D2 receptor antagonist, used for the treatment of nausea and vomiting._x000D_	Neuronal Signaling	1,1	1,02	1,06	1,07	1,12	1,08	1,07	0,849	1,05	1,06	1,05	0,934	1,06	0,99	1,09	1,015
lp7	D17	gpcr	x	PF-543		NA	S7177	NA	NA	NA	NA	1415562-82-1	S1P Receptor	PF-543, a novel sphingosine-competitive inhibitor of SphK1, inhibits SphK1 with IC50 and Ki of 2.0 nM and 3.6 nM, exhibits >100-fold selectivity over the SphK2 isoform.	GPCR & G Protein	1,21	1,15	1,17	1,24	1,13	1,09	1,11	1,18	1,25	1,04	1,03	1,11	1,177	1,18	1,153	1,06
lp7	D19	gpcr	x	PRX-08066 Maleic acid		NA	S8010	NA	NA	NA	NA	866206-55-5	5-HT Receptor	PRX-08066 is a selective 5-HT2B receptor antagonist with IC50 of 3.4 nM, prevents the severity of pulmonary arterial hypertension in the MCT rat model. Phase 2.	Neuronal Signaling	1,07	1,04	1,05	0,944	0,809	0,914	0,977	0,983	1,34	0,945	1	1,05	1,053	1,1	0,889	0,998
lp7	D21	gpcr	x	Niflumic acid		NA	S3018	NA	NA	NA	NA	4394-00-7	GABA Receptor	Niflumic acid is an inhibitor of cyclooxygenase-2 used for joint and muscular pain.	Neuronal Signaling	1,03	1,07	1,01	1,1	1,05	1,04	1,11	1,03	1,18	1,1	1,03	1,04	1,037	1,107	1,063	1,057
lp7	E03	gpcr	x	Asenapine		NA	S1283	NA	NA	NA	NA	65576-45-6, 135883-08-8 (Maleic acid)	Adrenergic Receptor, 5-HT Receptor	Asenapine inhibits adrenergic receptor (α1, α2A, α2B, α2C) with Ki of 0.25-1.2 nM and also inhibits 5-HT receptor (1A, 1B, 2A, 2B, 2C, 5A, 6, 7) with Ki of 0.03-4.0 nM.	Neuronal Signaling	1,01	0,978	0,983	1,02	1,05	1,02	0,899	1,04	1,01	0,984	0,967	1,03	0,99	0,983	1,03	0,994
lp7	E04	gpcr	x	(+)-Matrine		NA	S2322	NA	NA	NA	NA	519-02-8	Opioid Receptor	Matrine((+)-Matrine) is an alkaloid found in plants from the Sophora family, which has a variety of pharmacological effects, including anti-cancer effects, and action as a kappa opioid receptor agonist.	Neuronal Signaling	0,916	1,04	1	1,04	1,11	1,09	0,9	1,02	1,11	1,04	1,01	1,08	0,985	1,01	1,08	1,043
lp7	E05	gpcr	x	Lidocaine		NA	S1357	NA	NA	NA	NA	137-58-6	Histamine Receptor	Lidocaine is a selective inverse peripheral histamine H1-receptor agonist with an IC50 of >32 μM.	Neuronal Signaling	0,963	0,9	1	1,03	1,02	0,979	0,815	0,874	1,1	0,982	0,971	1,04	0,954	0,93	1,01	0,998
lp7	E06	gpcr	x	Benserazide HCl		NA	S2453	NA	NA	NA	NA	14919-77-8	Dopamine Receptor	Benserazide HCl is a peripherally-acting aromatic L-amino acid decarboxylase (AAAD) or DOPA decarboxylase inhibitor.	Others	1	0,977	0,976	1,04	1,03	1,03	1,03	0,998	1,17	1,03	0,987	1,08	0,984	1,066	1,033	1,032
lp7	E07	gpcr	x	Rocuronium Bromide		NA	S1397	NA	NA	NA	NA	119302-91-9	AChR	Rocuronium Bromide is an aminosteroid non-depolarizing neuromuscular blocker or muscle relaxant.	Neuronal Signaling	1	0,913	0,994	0,976	1,07	1,05	0,857	0,765	0,773	0,85	0,998	0,968	0,969	0,798	1,032	0,939
lp7	E08	gpcr	x	Gallamine Triethiodide		NA	S2471	NA	NA	NA	NA	65-29-2	AChR	Gallamine triethiodide(Flaxedil) is a cholinergic receptor blocker with an IC50 of 68.0 ± 8.4 μM.	Neuronal Signaling	1,02	1,02	0,847	0,976	1,01	1,02	0,798	1,06	1,12	1	1,01	1,02	0,962	0,993	1,002	1,01
lp7	E09	gpcr	x	Naratriptan		NA	S1488	NA	NA	NA	NA	143388-64-1	5-HT Receptor	Naratriptan (Amerge) is a triptan agent that is used for the treatment of migraine headaches.	Neuronal Signaling	0,922	1,01	0,972	0,987	0,957	0,958	0,713	0,753	0,956	0,962	0,969	0,98	0,968	0,807	0,967	0,97
lp7	E10	gpcr	x	Racecadotril		NA	S2503	NA	NA	NA	NA	81110-73-8	Opioid Receptor	Racecadotril is a peripherally acting enkephalinase inhibitor with an IC50 of 4.5 μM	Neuronal Signaling	0,996	0,912	1,09	1,01	1,05	1,02	0,99	1,02	1,11	0,91	1,02	1,03	0,999	1,04	1,027	0,987
lp7	E11	gpcr	x	Risperidone		NA	S1615	NA	NA	NA	NA	106266-06-2	5-HT Receptor	Risperidone(Risperdal) is an atypical antipsychotic used to treat schizophrenia.	Neuronal Signaling	1,01	1,02	0,917	0,986	1,03	0,995	0,761	0,841	0,908	0,969	0,936	1,02	0,982	0,837	1,004	0,975
lp7	E12	gpcr	x	Dopamine HCl		NA	S2529	NA	NA	NA	NA	62-31-7	Dopamine Receptor	Dopamine hydrochloride (Inotropin) is a catecholamine neurotransmitter present in a wide variety of animals,And a dopamine D1-5 receptors agonist.	Neuronal Signaling	1,09	1,07	1,02	0,954	1,1	1,07	1,01	1,04	1,03	1,01	0,917	1,05	1,06	1,027	1,041	0,992
lp7	E13	gpcr	x	Acetylcholine Chloride		NA	S1805	NA	NA	NA	NA	60-31-1	AChR	The chemical compound acetylcholine (ACh) is a neurotransmitter in both the peripheral nervous system (PNS) and central nervous system (CNS) in many organisms including humans.	Neuronal Signaling	0,991	0,946	0,975	0,982	1	0,965	0,96	0,779	0,99	0,943	0,995	1,04	0,971	0,91	0,982	0,993
lp7	E14	gpcr	x	Isoprenaline HCl		NA	S2566	NA	NA	NA	NA	51-30-9	Adrenergic Receptor	Isoprenaline is a non-selective β-adrenoceptor, inhibits the 3H-inositol phosphate accumulation with IC50 of 0.08 μM.	Neuronal Signaling	0,965	1,03	1,08	1,04	1,07	1,06	1,04	0,899	1,24	0,994	1,05	1,07	1,025	1,06	1,057	1,038
lp7	E15	gpcr	x	Roxatidine Acetate HCl		NA	S1880	NA	NA	NA	NA	93793-83-0	Histamine Receptor	Roxatidine Acetate HCl is a specific and competitive histamin H2-receptor antagonist, with IC50 of 3.2 μM, inhibits gastric acid secretion and ulcer formation.	Neuronal Signaling	0,875	0,984	1,03	1,07	1,07	0,978	1,02	0,814	0,971	0,994	0,96	0,985	0,963	0,935	1,039	0,98
lp7	E16	gpcr	x	5-hydroxymethyl Tolterodine (PNU 200577, 5-HMT, 5-HM)		NA	S2659	NA	NA	NA	NA	207679-81-0	AChR	5-hydroxymethyl tolterodine (PNU 200577) is a new muscarinic receptor antagonist with Kb of 0.84 nM.	Neuronal Signaling	1,07	0,998	0,996	1,01	1,03	0,991	0,816	0,923	1,04	0,995	1,02	1,05	1,021	0,926	1,01	1,022
lp7	E17	gpcr	x	Aripiprazole		NA	S1975	NA	NA	NA	NA	129722-12-9	5-HT Receptor	Aripiprazole is a human 5-HT1A receptor partial agonist with a Ki of 4.2 nM.	Neuronal Signaling	1,02	0,997	1,03	0,982	1,01	1,04	0,726	0,746	1,02	0,832	0,84	0,955	1,016	0,831	1,011	0,876
lp7	E18	gpcr	x	Canagliflozin		NA	S2760	NA	NA	NA	NA	842133-18-0	SGLT	Canagliflozin is a highly potent and selective SGLT2 inhibitor for hSGLT2 with IC50 of 2.2 nM, exhibits 413-fold selectivity over hSGLT1.	GPCR & G Protein	0,989	1,01	1,04	1,08	1,03	1,08	0,849	1	1,03	0,914	1,01	0,991	1,013	0,96	1,063	0,972
lp7	E19	gpcr	x	Cyproheptadine HCl		NA	S2044	NA	NA	NA	NA	969-33-5	Histamine Receptor	Cyproheptadine hydrochloride (Periactin) is a hydrochloride salt form of cyproheptadine which is a histamine receptor antagonist for 5-HT2 receptor with IC50 of 0.6 nM.	Neuronal Signaling	1,05	1,02	1,02	1	1,03	1,08	0,798	0,914	1,14	0,867	1	0,866	1,03	0,951	1,037	0,911
lp7	E20	gpcr	x	BML-190		NA	S2854	NA	NA	NA	NA	2854-32-2	Cannabinoid Receptor	BML-190 is a selective cannabinoid CB2 receptor inverse agonist with Ki of 435 nM, with 50-fold selectivity over CB1 receptor.	GPCR & G Protein	1,06	1,04	1,1	1,03	1,1	1,09	0,838	1,02	1,16	1,03	0,914	1,04	1,067	1,006	1,073	0,995
lp7	E21	gpcr	x	Rivastigmine Tartrate		NA	S2087	NA	NA	NA	NA	129101-54-8	AChR	Rivastigmine Tartrate, a cholinesterase inhibitor with IC50 of 5.5 μM, ues as a parasympathomimetic or cholinergic agent for the treatment of mild to moderate Alzheimer disease.	Neuronal Signaling	1,02	0,951	1,05	1,09	1,01	0,979	0,938	0,976	0,919	0,998	1,02	1,01	1,007	0,944	1,026	1,009
lp7	E22	gpcr	x	Prucalopride		NA	S2875	NA	NA	NA	NA	179474-81-8	5-HT Receptor	Prucalopride is a selective, high affinity 5-HT receptor agonist for 5-HT4A and 5-HT4B receptor with Ki of 2.5 nM and 8 nM, respectively, exhibits >290-fold selectivity against other 5-HT receptor subtypes. Phase 3.	Neuronal Signaling	0,996	0,964	1,06	1,12	0,994	1,04	1,04	1,02	1,02	1,05	0,983	1,04	1,007	1,027	1,051	1,024
lp7	F03	gpcr	x	Epinephrine HCl		NA	S3061	NA	NA	NA	NA	55-31-2	Adrenergic Receptor	Epinephrine HCl is a hormone and a neurotransmitter.	Neuronal Signaling	0,904	0,913	1,09	0,821	1,02	1,03	0,86	0,956	0,895	1	1,01	1,01	0,969	0,904	0,957	1,007
lp7	F04	gpcr	x	Fulvestrant		NA	S1191	NA	NA	NA	NA	129453-61-8	Estrogen/progestogen Receptor	Fulvestrant is an estrogen receptor (ER) antagonist with IC50 of 0.094 nM.	Endocrinology & Hormones	0,435	0,54	0,499	0,455	0,498	0,452	0,542	0,591	0,654	0,52	0,511	0,605	0,491	0,596	0,468	0,545
lp7	F05	gpcr	x	Ethynodiol diacetate		NA	S3160	NA	NA	NA	NA	297-76-7	Estrogen/progestogen Receptor	Ethynodiol diacetate is one of the first synthetic progestogens used in contraceptive pills.	Endocrinology & Hormones	0,891	0,797	1,01	1,02	1,04	1,03	1,07	0,965	1,17	1,07	1,06	1,09	0,899	1,068	1,03	1,073
lp7	F06	gpcr	x	Bazedoxifene HCl		NA	S2128	NA	NA	NA	NA	198480-56-7	Estrogen/progestin receptor	Bazedoxifene HCl is a novel, non-steroidal, indole-based estrogen receptor modulator (SERM) binding to both ERα and ERβ with IC50 of 23 nM and 89 nM.	Endocrinology & Hormones	0,852	0,597	0,681	0,507	0,643	0,617	0,487	0,459	0,675	0,602	0,626	0,731	0,71	0,54	0,589	0,653
lp7	F07	gpcr	x	Fexofenadine HCl		NA	S3208	NA	NA	NA	NA	153439-40-8	Histamine Receptor	Fexofenadine inhibits histamine H1 receptor with IC50 of 246 nM.	Neuronal Signaling	1,02	0,977	1,02	0,983	1,06	1,08	0,707	0,779	1,1	0,954	0,988	1,05	1,006	0,862	1,041	0,997
lp7	F09	gpcr	x	Flavoxate HCl		NA	S4027	NA	NA	NA	NA	3717-88-2	AChR	Flavoxate is a muscarinic AChR antagonist with IC50 of 12.2 μM.	Neuronal Signaling	0,97	0,956	1,03	0,944	1,04	1,08	0,606	0,821	1,07	1,01	1,01	0,989	0,985	0,832	1,021	1,003
lp7	F11	gpcr	x	Propranolol HCl		NA	S4076	NA	NA	NA	NA	318-98-9	Adrenergic Receptor	Propranolol HCl is a competitive non-selective beta-adrenergic receptors inhibitor with IC50 of 12 nM.	GPCR & G Protein	0,981	0,998	0,984	1,06	1,05	1,03	0,74	0,858	1,05	0,958	0,989	1,01	0,988	0,883	1,047	0,986
lp7	F13	gpcr	x	Tolazoline HCl		NA	S4124	NA	NA	NA	NA	59-97-2	Adrenergic Receptor	Tolazoline is a non-selective competitive α-adrenergic receptor antagonist.	Neuronal Signaling	1,03	0,95	0,991	0,855	0,965	1,06	0,778	0,749	0,893	0,97	1,01	1,05	0,99	0,807	0,96	1,01
lp7	F17	gpcr	x	BAF312 (Siponimod)		NA	S7179	NA	NA	NA	NA	1230487-00-9	S1P Receptor	BAF312 (Siponimod) is a next-generation S1P receptor modulator, selective for <b>S1P1</b> and <b>S1P5</b> receptors with <b>EC50</b> of 0.39 nM and 0.98 nM, exhibits >1000-fold selectivity over S1P2, S1P3 and S1P4 receptors. Phase 3.	GPCR & G Protein	0,918	0,881	0,979	0,988	0,909	1,03	0,784	0,693	0,982	1	0,948	1,02	0,926	0,82	0,976	0,989
lp7	F19	gpcr	x	Vortioxetine (Lu AA21004) HBr		NA	S8021	NA	NA	NA	NA	960203-27-4	5-HT Receptor	Vortioxetine (Lu AA21004) is a multimodal serotonergic agent, inhibits 5-HT1A, 5-HT1B, 5-HT3A, 5-HT7 receptor and SERT with IC50 of 15 nM, 33 nM, 3.7 nM, 19 nM and 1.6 nM, respectively. Phase 3.	Neuronal Signaling	1,05	1,08	1,09	1,02	0,889	1,09	0,937	0,738	1,19	0,935	1,01	0,996	1,073	0,955	1	0,98
lp7	F21	gpcr	x	Rimonabant		NA	S3021	NA	NA	NA	NA	168273-06-1	Cannabinoid Receptor	Rimonabant is a selective antagonist of CB1 with IC50 of 13.6 nM and EC50 of 17.3 nM in hCB1 transfected HEK 293 membrane.	GPCR & G Protein	0,971	0,998	0,971	1,09	1,05	1,07	0,995	0,918	1,1	1,02	1	0,998	0,98	1,004	1,07	1,006
lp7	G03	gpcr	x	Cetirizine DiHCl		NA	S1291	NA	NA	NA	NA	83881-52-1	Histamine Receptor	Cetirizine DiHCl is an antihistamine.	Neuronal Signaling	1,02	0,926	1,01	0,992	1,02	0,931	0,859	1,04	0,958	1,01	0,987	0,988	0,985	0,952	0,981	0,995
lp7	G04	gpcr	x	Synephrine		NA	S2362	NA	NA	NA	NA	7/5/1994	Androgen Receptor	Synephrine, a natural protoalkaloid in the extract of bitter orange and other citrus species, is commonly used for weight loss.	GPCR & G Protein	1,08	0,965	1,07	1,07	1,06	1,05	0,921	1,08	1,21	1,02	1,01	1,04	1,038	1,07	1,06	1,023
lp7	G05	gpcr	x	Loratadine		NA	S1358	NA	NA	NA	NA	79794-75-5	Histamine Receptor	Loratadine is a selective inverse peripheral histamine H1-receptor agonist with an IC50 of >32 μM.	Neuronal Signaling	1,03	0,936	0,953	0,917	0,948	1,03	0,865	0,786	1,05	0,817	0,991	0,983	0,973	0,9	0,965	0,93
lp7	G06	gpcr	x	Bupivacaine HCl		NA	S2454	NA	NA	NA	NA	18010-40-7	Others	Bupivacaine hydrochloride(Marcain) is a more potent cAMP production inhibitor with an IC50 of 2.3 μM	GPCR & G Protein	0,98	0,94	1,02	1,04	1,04	1,07	0,739	0,863	0,966	0,967	1,02	1,01	0,98	0,856	1,05	0,999
lp7	G07	gpcr	x	Alfuzosin HCl		NA	S1409	NA	NA	NA	NA	81403-68-1	Adrenergic Receptor	Alfuzosin(Uroxatral) is an alpha1 receptor antagonist used to treat benign prostatic hyperplasia (BPH).	Neuronal Signaling	0,897	0,883	1,04	0,97	1,01	0,982	0,795	0,93	0,882	0,922	0,927	0,938	0,94	0,869	0,987	0,929
lp7	G08	gpcr	x	Hexestrol		NA	S2473	NA	NA	NA	NA	84-16-2	Estrogen/progestogen Receptor	Hexestrol binds to ERα and ERβ with EC50 of 0.07 nM and 0.175 nM, respectively.	Endocrinology & Hormones	0,929	0,981	0,971	0,954	0,927	1,06	0,975	0,868	0,978	0,974	1,02	1,03	0,96	0,94	0,98	1,008
lp7	G09	gpcr	x	Org 27569		NA	S1534	NA	NA	NA	NA	868273-06-7	Cannabinoid Receptor	Org 27569 is an allosteric modulator of cannabinoid CB1 receptor, induces a CB1 receptor state that is characterized by enhanced agonist affinity and decreased inverse agonist affinity.	GPCR & G Protein	0,936	0,923	0,932	0,97	0,881	1,02	0,596	0,975	0,964	0,951	0,951	0,959	0,93	0,845	0,957	0,954
lp7	G10	gpcr	x	Scopolamine HBr		NA	S2508	NA	NA	NA	NA	114-49-8	Others	Scopolamine hydrobromide is a competitive muscarinic acetylcholine receptor with an IC50 of 55.3 ± 4.3 nM.	Neuronal Signaling	0,904	0,993	1	0,958	1,05	1,04	0,917	0,9	1,1	0,916	0,995	0,999	0,966	0,972	1,016	0,97
lp7	G11	gpcr	x	Allopurinol		NA	S1630	NA	NA	NA	NA	315-30-0	Others	Allopurinol (Zyloprim) is a xanthine oxidase inhibitor with an IC50 of 7.82±0.12 μM.	GPCR & G Protein	0,914	0,828	0,927	0,77	1,05	1,03	0,624	0,912	1,07	0,957	0,953	0,958	0,89	0,869	0,95	0,956
lp7	G12	gpcr	x	Ritodrine HCl		NA	S2533	NA	NA	NA	NA	23239-51-2	Adrenergic Receptor	Ritodrine hydrochloride (DU 21220; Miolene; NSC 291565; Pre-Par) is a hydrochloride salt of ritodrine which is a β-2 adrenergic receptor agonist.	Neuronal Signaling	0,959	0,963	0,956	0,915	1,06	1,09	0,879	0,877	0,989	0,964	1,01	1	0,959	0,915	1,022	0,991
lp7	G13	gpcr	x	Chlorpheniramine Maleate		NA	S1816	NA	NA	NA	NA	113-92-8	Histamine Receptor	Chlorpheniramine (Chlorpheniramine maleate, Chlorphenamine) is an histamine H1 receptor antagonist with IC50 of 12 nM.	Neuronal Signaling	0,906	0,872	0,93	0,795	0,95	1,07	0,946	0,687	0,9	0,843	0,949	1	0,903	0,844	0,938	0,931
lp7	G14	gpcr	x	Medroxyprogesterone acetate		NA	S2567	NA	NA	NA	NA	71-58-9	Estrogen/progestogen Receptor	Medroxyprogesterone acetate is a progestin, a synthetic variant of the human hormone progesterone and a potent progesterone receptor agonist.	Endocrinology & Hormones	0,925	0,839	0,859	0,875	0,9	0,974	1,05	0,918	1,2	1	1,04	1,05	0,874	1,056	0,916	1,03
lp7	G15	gpcr	x	Nizatidine		NA	S1890	NA	NA	NA	NA	76963-41-2	Others	Nizatidine is a histamine H2 receptor antagonist with IC50 of 6.7 nM for AChE.	Neuronal Signaling	0,831	0,813	0,92	0,878	0,996	1,04	0,941	0,855	0,926	0,89	0,995	1,03	0,855	0,907	0,971	0,972
lp7	G16	gpcr	x	WAY-100635 Maleate		NA	S2663	NA	NA	NA	NA	1092679-51-0	5-HT Receptor	WAY 100635 is a potent and selective 5-HT1A receptor agonist with pIC50 of 8.87, exhibits >100-fold selectivity against other 5-HT receptor subtypes and major neurotransmitter receptors.	Neuronal Signaling	0,971	0,853	1,01	0,944	0,978	1,05	0,881	0,883	0,985	0,861	0,974	1,03	0,945	0,916	0,991	0,955
lp7	G17	gpcr	x	Methscopolamine		NA	S1978	NA	NA	NA	NA	155-41-9	AChR	Methscopolamine (Pamine) is a muscarinic acetylcholine receptor blocker.	Neuronal Signaling	0,884	0,934	0,963	0,899	1	0,967	0,84	0,575	0,926	0,925	0,934	1,01	0,927	0,78	0,955	0,956
lp7	G18	gpcr	x	GW842166X		NA	S2778	NA	NA	NA	NA	666260-75-9	Cannabinoid Receptor	GW842166X is a potent and highly selective agonist of cannabinoid receptor CB2 receptor with EC50 of 63 nM, shows no significant activity at CB1 receptor. Phase 2.	GPCR & G Protein	0,973	0,942	0,92	1,04	1,03	1,06	0,94	0,926	1,02	0,994	0,979	1,08	0,945	0,962	1,043	1,018
lp7	G19	gpcr	x	Orphenadrine Citrate		NA	S2054	NA	NA	NA	NA	4682-36-4	AChR	Orphenadrine citrate is a skeletal muscle relaxant, it acts in the central nervous system to produce its muscle relaxant effects.	Neuronal Signaling	0,932	0,969	1,01	0,967	1,04	0,973	0,806	0,748	0,9	0,972	0,979	1	0,97	0,818	0,993	0,984
lp7	G20	gpcr	x	MRS 2578		NA	S2855	NA	NA	NA	NA	711019-86-2	P2 Receptor	MRS2578 is a potent P2Y6 receptor antagonist with IC50 of 37 nM, exhibits insignificant activity at P2Y1, P2Y2, P2Y4,and P2Y11 receptors.	Neuronal Signaling	1,01	0,983	1,05	1,05	1,05	1,02	0,901	0,89	1,06	0,996	1,02	1,02	1,014	0,95	1,04	1,012
lp7	G21	gpcr	x	Betaxolol		NA	S2091	NA	NA	NA	NA	659-18-7	Adrenergic Receptor	Betaxolol is a selective beta1 adrenergic receptor blocker used in the treatment of hypertension and glaucoma.	Neuronal Signaling	1,02	0,973	0,984	1,04	0,991	1,06	0,988	0,96	0,925	1,01	0,975	1,02	0,992	0,958	1,03	1,002
lp7	G22	gpcr	x	(-)-MK 801 Maleate		NA	S2876	NA	NA	NA	NA	121917-57-5	GluR	MK-801 is a potent, selective and non-competitive NMDA receptor antagonist with Kd of 37.2 nM in rat brain membranes.	Neuronal Signaling	0,96	1,01	1,03	1,07	1,04	1,09	1,05	0,983	0,853	1,02	1,04	1,04	1	0,962	1,067	1,033
lp7	H03	gpcr	x	Naloxone HCl		NA	S3066	NA	NA	NA	NA	357-08-4	Opioid Receptor	Naloxone HCl is an opioid inverse agonist drug used to counter the effects of opiate overdose.	Neuronal Signaling	0,957	0,996	1,07	1,03	1,01	1,03	0,966	0,968	1,22	1,04	1,05	1,03	1,008	1,051	1,023	1,04
lp7	H04	gpcr	x	Raloxifene HCl		NA	S1227	NA	NA	NA	NA	82640-04-8	Estrogen/progestogen Receptor	Raloxifene is estrogen antagonists, inhibits human cytosolic aldehyde oxidase-catalyzed phthalazine oxidation activity with IC50 of 5.7 nM.	Endocrinology & Hormones	0,738	0,745	0,773	0,604	0,612	0,64	0,601	0,65	0,815	0,59	0,641	0,697	0,752	0,689	0,619	0,643
lp7	H05	gpcr	x	Benztropine mesylate		NA	S3163	NA	NA	NA	NA	132-17-2	Histamine Receptor	Benztropine is a dopamine transporter (DAT) inhibitor with IC50 of 118 nM.	Neuronal Signaling	0,983	0,979	1,01	0,961	1,05	1,08	0,791	0,771	0,919	0,935	0,987	0,973	0,991	0,827	1,03	0,965
lp7	H06	gpcr	x	Atropine sulfate monohydrate		NA	S2130	NA	NA	NA	NA	5908-99-6	Others	Atropine sulfate monohydrate is a competitive muscarinic acetylcholine receptor antagonist with an IC50 of 2.5 nM.	Neuronal Signaling	0,962	0,984	0,962	0,959	1	0,974	0,721	0,676	0,947	0,932	0,962	0,98	0,969	0,781	0,978	0,958
lp7	H07	gpcr	x	Pergolide mesylate		NA	S4000	NA	NA	NA	NA	66104-23-2	Dopamine Receptor	Pergolide mesylate is an antiparkinsonian agent which functions as a dopaminergic agonist.	Neuronal Signaling	1,01	0,95	0,879	0,955	1,01	1,01	0,642	0,757	1,04	0,902	0,995	1,01	0,946	0,813	0,992	0,969
lp7	H09	gpcr	x	Aclidinium Bromide		NA	S4031	NA	NA	NA	NA	320345-99-1	AChR	Aclidinium Bromide inhibits human muscarinic AChR M1, M2, M3, M4 and M5 with Ki of 0.1 nM, 0.14 nM, 0.14 nM, 0.21 nM and 0.16 nM, respectively.	Neuronal Signaling	0,881	1,01	0,922	0,956	0,961	1,07	0,968	0,664	0,841	0,801	0,839	0,974	0,938	0,824	0,996	0,871
lp7	H13	gpcr	x	Levodropropizine		NA	S4131	NA	NA	NA	NA	99291-25-5	Histamine Receptor	Levodropropizine possess anti-allergic and inhibits histamine receptor, reduces cough by interfering with stimulus activation of peripheral endings of sensory nerves and by modulation of neuropeptides involved in the cough reflex.	Neuronal Signaling	0,996	0,931	0,996	0,937	1,02	0,974	0,659	1,03	1,16	0,912	0,972	1,03	0,974	0,95	0,977	0,971
lp7	H17	gpcr	x	Suvorexant (MK-4305)		NA	S7279	NA	NA	NA	NA	1030377-33-3	OX Receptor	Suvorexant (MK-4305) is a potent dual OX receptor antagonist with Ki of 0.55 nM and 0.35 nM for OX1 receptor and OX2 receptor, respectively. Phase 3.	GPCR & G Protein	0,967	0,921	0,975	0,948	1,09	0,796	0,839	0,972	1,06	0,954	0,952	1	0,954	0,957	0,945	0,969
lp7	H19	gpcr	x	Empagliflozin (BI 10773)		NA	S8022	NA	NA	NA	NA	864070-44-0	SGLT	Empagliflozin (BI-10773) is a potent and selective SGLT-2 inhibitor with IC50 of 3.1 nM, exhibits >300-fold selectivity over SGLT-1, 4, 5 and 6. Phase 3.	GPCR & G Protein	0,973	0,919	0,994	1,04	1,12	1,06	1,04	0,781	0,969	0,988	0,963	1,04	0,962	0,93	1,073	0,997
lp7	H21	gpcr	x	Bepotastine Besilate		NA	S3037	NA	NA	NA	NA	190786-44-8	Histamine Receptor	Bepotastine is a non-sedating, selective antagonist of histamine 1 (H1) receptor with pIC50 of 5.7.	Neuronal Signaling	1,04	1,1	1,1	1,05	1,02	1,06	0,961	0,945	0,955	1,01	0,894	1,05	1,08	0,954	1,043	0,985
lp7	I03	gpcr	x	Megestrol Acetate		NA	S1304	NA	NA	NA	NA	595-33-5	Androgen Receptor	Megestrol Acetate is a synthetic progesteronal agent with an IC50 of 260 μM for the inhibition of HegG2.	Endocrinology & Hormones	0,958	0,957	1,06	1,01	1,04	1,07	1	1,15	1,36	1,05	1,07	1,05	0,992	1,17	1,04	1,057
lp7	I04	gpcr	x	Rotundine		NA	S2437	NA	NA	NA	NA	483-14-7	Dopamine Receptor	Rotundine (L-tetrahydropalmatine, L-THP) is a selective dopamine D1 receptor antagonist with IC50 of 166 nM.	Neuronal Signaling	1,05	1,04	1,03	1,05	1,19	1,07	1,16	1,17	1,11	0,984	1,04	1,04	1,04	1,147	1,103	1,021
lp7	I05	gpcr	x	Gestodene		NA	S1376	NA	NA	NA	NA	60282-87-3	Estrogen/progestogen Receptor	Gestodene is a progestogen hormonal contraceptive.	Endocrinology & Hormones	0,926	0,862	0,909	1,02	0,987	0,991	1,12	0,982	1,11	1,06	1,12	1,12	0,899	1,071	0,999	1,1
lp7	I06	gpcr	x	Bethanechol chloride		NA	S2455	NA	NA	NA	NA	590-63-6	AChR	Bethanechol chloride is a selective muscarinic receptor agonist without any effect on nicotinic receptors.	Neuronal Signaling	1,09	0,96	1,08	0,993	1,16	1,06	0,868	0,964	1,05	0,983	0,97	1,01	1,043	0,961	1,071	0,988
lp7	I08	gpcr	x	Loperamide HCl		NA	S2480	NA	NA	NA	NA	34552-83-5	Opioid Receptor	Loperamide HCl is an opioid-receptor agonist with an ED50 of 0.15 mg/kg.	Neuronal Signaling	1,11	0,879	0,903	1,07	0,996	1,1	1,17	0,888	0,882	0,952	0,971	0,966	0,964	0,98	1,055	0,963
lp7	I09	gpcr	x	AM1241		NA	S1544	NA	NA	NA	NA	444912-48-5	Cannabinoid Receptor	AM-1241 is a selective cannabinoid CB2 receptor agonist with Ki of 3.4 nM, exhibits 82-fold selectivity over CB1 receptor.	GPCR & G Protein	0,923	0,938	0,973	0,969	0,996	1,08	0,786	0,838	0,918	0,936	0,988	1,02	0,945	0,847	1,015	0,981
lp7	I10	gpcr	x	Sotalol		NA	S2509	NA	NA	NA	NA	959-24-0	Adrenergic Receptor	Sotalol (Betapace) is a non-selective beta blocker and a potassium channel blocker with an IC50 of 43 μM	Neuronal Signaling	1,04	1,01	0,994	1	1,01	1,05	1,05	0,945	0,991	0,982	1,01	1	1,015	0,995	1,02	0,997
lp7	I11	gpcr	x	Zolmitriptan		NA	S1649	NA	NA	NA	NA	139264-17-8	Others	Zolmitriptan(Zomig) is a selective serotonin receptor agonist.	Neuronal Signaling	0,94	1,01	0,968	0,989	0,95	1,02	0,879	0,97	1,06	0,887	0,979	0,982	0,973	0,97	0,986	0,949
lp7	I12	gpcr	x	Scopine		NA	S2545	NA	NA	NA	NA	498-45-3	Others	Scopine is the metabolite of anisodine, which is a α1-adrenergic receptor agonist and used in the treatment of acute circulatory shock.	Neuronal Signaling	1,08	1,07	0,994	1,05	1,03	1,05	0,939	0,88	1,04	0,966	0,962	1,07	1,048	0,953	1,043	0,999
lp7	I13	gpcr	x	Betaxolol HCl		NA	S1827	NA	NA	NA	NA	63659-19-8	Adrenergic Receptor	Betaxolol is a β1 adrenergic receptor blocker with IC50 of 6 μM.	Neuronal Signaling	0,953	1,07	0,857	0,963	1,03	1,07	0,775	0,72	0,929	0,935	0,972	1,01	0,96	0,808	1,021	0,972
lp7	I14	gpcr	x	Phenylephrine HCl		NA	S2569	NA	NA	NA	NA	61-76-7	Adrenergic Receptor	Phenylephrine hydrochloride is a selective α1-adrenergic receptor agonist.	GPCR & G Protein	1,14	1,09	0,973	1,15	0,948	1,04	0,867	0,745	1,02	0,989	1	1,03	1,068	0,877	1,046	1,006
lp7	I15	gpcr	x	Tropisetron		NA	S1898	NA	NA	NA	NA	105826-92-4	Others	Tropisetron is a selective 5-HT3 receptor antagonist and α7-nicotinic receptor agonist with an IC50 of 70.1 ± 0.9 nM for 5-HT3 receptor.	Neuronal Signaling	0,869	1,02	0,854	0,981	1,03	1,03	0,878	1,02	1,1	0,947	0,966	1	0,914	0,999	1,014	0,971
lp7	I16	gpcr	x	BRL-15572		NA	S2677	NA	NA	NA	NA	193611-72-2	5-HT Receptor	BRL-15572 is a 5-HT1D receptor antagonist with pKi of 7.9, also shows a considerable affinity at 5-HT1A and 5-HT2B receptors, exhibiting 60-fold selectivity over 5-HT1B receptor.	Neuronal Signaling	0,972	0,909	1	0,967	0,829	1,02	1,02	0,815	1,17	0,965	0,961	0,992	0,96	1,002	0,939	0,973
lp7	I17	gpcr	x	Formoterol Hemifumarate		NA	S2020	NA	NA	NA	NA	43229-80-7	Adrenergic Receptor	Formoterol hemifumarate is a potent, selective and long-acting β2-adrenoceptor agonist to β2 and β1 receptors with pKd of 8.12 and 5.58, respectively.	Neuronal Signaling	1	0,871	0,881	1	0,935	1,01	0,99	0,886	1,07	0,949	0,916	1,07	0,917	0,982	0,982	0,978
lp7	I18	gpcr	x	VU 0357121		NA	S2795	NA	NA	NA	NA	433967-28-3	GluR	VU0357121 is a novel positive allosteric modulator (PAM) of mGlu5 with EC50 of 33 nM, is inactive or very weakly antagonizing at other mGlu receptor subtypes.	Neuronal Signaling	0,936	1,01	0,945	1,03	1,17	1,05	0,822	1,06	1,06	1,02	0,963	1,04	0,964	0,981	1,083	1,008
lp7	I19	gpcr	x	Terazosin HCl		NA	S2059	NA	NA	NA	NA	70024-40-7	Adrenergic Receptor	Hytrin (terazosin) is an alpha-adrenergic blocker used to treat high blood pressure and enlarged prostate.	Neuronal Signaling	1,01	1,09	0,962	0,969	1,05	1,03	0,948	0,818	0,961	0,958	0,859	1,02	1,021	0,909	1,016	0,946
lp7	I20	gpcr	x	SB271046		NA	S2856	NA	NA	NA	NA	209481-20-9	5-HT Receptor	SB271046 is a potent, selective and orally active 5-HT6 receptor antagonist with pKi of 8.9, exhibits 200-fold greater selectivity over other 5-HT receptor subtypes.	Neuronal Signaling	1,01	1,02	1,09	1,07	1,06	1,1	0,906	1	0,936	1,01	1,01	1,05	1,04	0,947	1,077	1,023
lp7	I21	gpcr	x	Detomidine HCl		NA	S2092	NA	NA	NA	NA	90038-01-0	Adrenergic Receptor	Detomidine produce dose-dependent sedative and analgesic effects, mediatated by activation of α2 catecholamine receptors.	Neuronal Signaling	1,02	0,977	1,04	1,01	1,06	1,06	1,13	1,09	1,05	0,954	0,984	0,996	1,012	1,09	1,043	0,978
lp7	I22	gpcr	x	VU 0361737		NA	S2892	NA	NA	NA	NA	1161205-04-4	GluR	VU 0361737 is a selective positive allosteric modulator (PAM) for mGlu4 receptor with EC50 of 240 nM and 110 nM at human and rat receptors, respectively, displays weak activity at mGlu5 and mGlu8 receptors, is inactive at mGlu1, mGlu2, mGlu3, mGlu6 and mGlu7 receptors, can penetrate into CNS.	Neuronal Signaling	1,04	1,05	1,06	1,08	1,03	1,07	1,09	1,06	1,03	1,02	1,06	1,02	1,05	1,06	1,06	1,033
lp7	J03	gpcr	x	Dexmedetomidine		NA	S3075	NA	NA	NA	NA	113775-47-6	Adrenergic Receptor	Dexmedetomidine is a sedative medication used by intensive care units and anesthetists.	Neuronal Signaling	1,05	1,01	1,05	0,954	1,03	1,02	1,13	0,954	1,21	1,04	1,08	1,02	1,037	1,098	1,001	1,047
lp7	J04	gpcr	x	Dienogest		NA	S1251	NA	NA	NA	NA	65928-58-7	Estrogen/progestogen Receptor	Dienogest is an orally active synthetic progesterone (or progestin).	Endocrinology & Hormones	0,969	0,973	0,962	0,919	1,02	0,921	1,02	0,988	1,16	0,983	1,03	1,05	0,968	1,056	0,953	1,021
lp7	J05	gpcr	x	Altrenogest		NA	S3167	NA	NA	NA	NA	850-52-2	Estrogen/progestogen Receptor	Altrenogest is a progestogen structurally related to veterinary steroid trenbolone.	Endocrinology & Hormones	0,814	0,835	1,02	0,962	0,962	1,05	0,918	0,91	1,17	0,972	1,03	1,03	0,89	0,999	0,991	1,011
lp7	J11	gpcr	x	Ifenprodil Tartrate		NA	S4091	NA	NA	NA	NA	23210-58-4	Others	Ifenprodil is an atypical noncompetitive antagonist at the NMDA receptor, it interacts with high affinity at a homogeneous population of NMDA receptors in neonatal rat forebrain with IC50 of 0.3 μM.	Neuronal Signaling	1,01	1,03	0,961	1,13	1,11	1,07	0,804	0,661	0,985	0,936	0,81	1,02	1	0,817	1,103	0,922
lp7	J13	gpcr	x	Cyclizine 2HCl		NA	S4139	NA	NA	NA	NA	5897-18-7	Histamine Receptor	Cyclizine 2HCl is a piperazine derivative with Histamine H1 receptor antagonist activity.	Neuronal Signaling	1,02	0,911	0,917	0,989	1,01	1,01	0,871	0,818	0,986	0,941	0,993	1,04	0,949	0,892	1,003	0,991
lp7	J15	gpcr	x	Fingolimod (FTY720) HCl		NA	S5002	NA	NA	NA	NA	162359-56-0	S1P Receptor, Bcr-Abl, PKC	Fingolimod (FTY720) is a S1P antagonist with IC50 of 0.033 nM.	GPCR & G Protein	0,99	0,871	0,985	1,05	1,06	1,09	0,845	0,602	0,977	0,913	0,996	1,08	0,949	0,808	1,067	0,996
lp7	J17	gpcr	x	FLI-06		NA	S7399	NA	NA	NA	NA	313967-18-9	Gamma-secretase	FLI-06 is a novel inhibitor of Notch signaling with EC50 of 2.3 μM.	Stem Cells & Wnt	0,947	0,924	0,955	1,07	0,87	1,13	0,944	0,738	1,14	1,03	0,975	1,04	0,942	0,941	1,023	1,015
lp7	J19	gpcr	x	VU 0364439		NA	S8035	NA	NA	NA	NA	1246086-78-1	GluR	VU 0364439 is a mGlu4 positive allosteric modulator (PAM), with EC50 of 19.8 nM.	Neuronal Signaling	0,881	1,02	1,08	0,994	1,1	1,06	0,979	0,749	1,04	1,08	0,954	1,06	0,994	0,923	1,051	1,031
lp7	J21	gpcr	x	Purmorphamine		NA	S3042	NA	NA	NA	NA	483367-10-8	Hedgehog/Smoothened	Purmorphamine, which directly binds and activates Smoothened, blocks BODIPY-cyclopamine binding to Smo with IC50 of ~ 1.5 μM and also is an inducer of osteoblast differentiation with EC50 of 1 μM.	Stem Cells & Wnt	1,11	1,05	0,951	1,06	1,08	1,11	0,971	0,975	1,23	1	1,01	1,06	1,037	1,059	1,083	1,023
lp7	K03	gpcr	x	Doxazosin Mesylate		NA	S1324	NA	NA	NA	NA	77883-43-3	Adrenergic Receptor	Doxazosin mesylate is an alpha-1 adrenergic receptor blocker.	Neuronal Signaling	1,03	0,981	1,03	0,998	1,06	1,04	0,945	0,975	1,02	0,985	1	1,02	1,014	0,98	1,033	1,002
lp7	K04	gpcr	x	Synephrine HCl		NA	S2438	NA	NA	NA	NA	5985-28-4	Others	SynephrineHCl (Oxedrine, p-Synephrine) is a sympathomimetic α-adrenergic receptor (AR) agonist.	Neuronal Signaling	1,04	1,03	1,09	1	1,05	1,1	1,07	1,14	1,17	1,01	1,02	1,01	1,053	1,127	1,05	1,013
lp7	K05	gpcr	x	Drospirenone		NA	S1377	NA	NA	NA	NA	67392-87-4	Estrogen/progestogen Receptor	Drospirenone is a synthetic progestin that is an analog to spironolactone.	Endocrinology & Hormones	0,994	1,03	1	0,898	1,06	1,12	0,912	1,14	1,12	1,05	1,09	1,06	1,008	1,057	1,026	1,067
lp7	K06	gpcr	x	Clonidine HCl		NA	S2458	NA	NA	NA	NA	4205-91-8	Adrenergic Receptor	Clonidine hydrochloride(Catapres) is a direct-acting α2 adrenergic agonist with an ED50 of 0.02±0.01 mg/kg.	Neuronal Signaling	1,01	0,991	1,04	0,79	1,01	1,05	0,909	0,795	1,16	0,973	1,04	1,04	1,014	0,955	0,95	1,018
lp7	K07	gpcr	x	Sumatriptan Succinate		NA	S1432	NA	NA	NA	NA	103628-48-4	5-HT Receptor	Sumatriptan Succinate is a triptan sulfa drug containing a sulfonamide group for the treatment of migraine headaches.	Neuronal Signaling	0,972	0,968	1,1	0,979	0,886	0,971	0,733	0,791	1,02	0,963	0,995	1,01	1,013	0,848	0,945	0,989
lp7	K08	gpcr	x	Olanzapine		NA	S2493	NA	NA	NA	NA	132539-06-1	5-HT Receptor, Dopamine Receptor	Olanzapine is a high affinity for 5-HT2 serotonin and D2 dopamine receptor antagonist.	Neuronal Signaling	0,982	0,833	1,06	0,91	1,09	0,968	0,805	1,09	0,993	0,99	1,02	1,07	0,958	0,963	0,989	1,027
lp7	K09	gpcr	x	SB408124		NA	S1545	NA	NA	NA	NA	288150-92-5	Others	SB408124 (Tocris-1963) is a non-peptide antagonist for OX1 receptor with Ki of 57 nM and27 nM in both whole cell and membrane, respectively, exhibits 50-fold selectivity over OX2 receptor.	GPCR & G Protein	0,939	0,978	0,982	0,985	1,04	1,03	0,696	0,672	1,03	0,994	1,01	1,02	0,966	0,799	1,018	1,008
lp7	K10	gpcr	x	Xylazine HCl		NA	S2516	NA	NA	NA	NA	23076-35-9	Adrenergic Receptor	Xylazine HCl is α2 class of adrenergic receptor agonist.	Neuronal Signaling	1,04	1,01	0,999	0,972	1,03	1,06	0,804	0,783	0,929	0,97	0,977	1,04	1,016	0,839	1,021	0,996
lp7	K11	gpcr	x	Estrone		NA	S1665	NA	NA	NA	NA	53-16-7	Others	Estrone is an estrogenic hormone.	Endocrinology & Hormones	0,967	0,919	0,96	0,959	0,812	1,02	0,772	0,791	0,952	0,948	1,02	1,04	0,949	0,838	0,93	1,003
[truncated: 743 more rows]
