# Supplementary material for: Ribociclib Induces Broad Chemotherapy Resistance and EGFR Dependency in ESR1 Wildtype and Mutant Breast Cancer
Source: Cancers (Basel). 2021 Dec 16;13(24):6314. doi: 10.3390/cancers13246314 (PMC8699146; doi:10.3390/cancers13246314)
Supplement: Supplementary file 1 [file cancers-13-06314-s001.zip › Supplementary Table S2.csv]

Drug name	Difference	-log10(q value)
BF-170 hydrochloride	0,524333333	1,670149591
Cephapirin sodium salt	0,505333333	1,659165005
Ro 25-6981 hydrochloride	0,437666667	1,555773605
BWB70C	0,422	1,236036649
ERK5-IN-1	0,412333333	1,080336329
Benzamidine hydrochloride	0,400333333	1,273544779
Betaxolol hydrochloride	0,393666667	1,670149591
IPI-549	0,391333333	1,071440787
AST-1306	0,390333333	1,186549085
Benzamil hydrochloride	0,378666667	1,305141898
cis-(Z)-Flupenthixol dihydrochloride	0,374	1,57753519
Clemizole hydrochloride	0,34	1,012829893
Cefazolin sodium	0,332333333	1,209431629
BMY 7378 dihydrochloride	0,330333333	1,004830697
Osimertinib (AZD9291)	0,326666667	1,782013869
Clozapine	0,321666667	1,071440787
Quipazine, N-methyl-, dimaleate	0,319	1,086137683
Bromosporine	0,315666667	1,192880079
